# Supplementary material for: MALAT1 expression in granulosa cells in PCOS patients with different phenotypes
Source: Sci Rep. 2024 Feb 29;14:5019. doi: 10.1038/s41598-024-55760-9 (PMC10904732; doi:10.1038/s41598-024-55760-9)
Supplement: Supplementary file 1 — Supplementary Information. [file 41598_2024_55760_MOESM1_ESM.xlsx]

## Sheet: Supplementary Table S1
OKD #	Gene Name	Gene Symbol	Entrez Gene Id	Species	Date modified	Gene
5933	ALMS1 centrosome and basal body associated protein	ALMS1	7840	human	June 22, 2021, 11:30 a.m.	ALMS1
5930	angiopoietin like 6	ANGPTL6	83854	human	April 21, 2021, 11:32 a.m.	ANGPTL6
5902	lysophosphatidylcholine acyltransferase 1	LPCAT1	79888	human	Feb. 2, 2021, 6:58 p.m.	LPCAT1
5901	cadherin 10	CDH10	1008	human	Jan. 20, 2021, 10:53 p.m.	CDH10
5900	IQ motif containing with AAA domain 1	IQCA1	79781	human	Jan. 20, 2021, 8:06 p.m.	IQCA1
5899	potassium voltage-gated channel subfamily H member 1	KCNH1	3756	human	Jan. 20, 2021, 8:03 p.m.	KCNH1
5879	microRNA 1260a	MIR1260A	100302236	human	Oct. 29, 2020, 4:10 p.m.	MIR1260A
5853	BSCL2 lipid droplet biogenesis associated, seipin	BSCL2	26580	human	Sept. 13, 2020, 2:28 p.m.	BSCL2
5852	1-acylglycerol-3-phosphate O-acyltransferase 2	AGPAT2	10555	human	Sept. 13, 2020, 10:50 a.m.	AGPAT2
5813	taurine up-regulated 1	TUG1	55000	human	June 23, 2020, 11:26 a.m.	TUG1
5785	NADH:ubiquinone oxidoreductase subunit B9	NDUFB9	4715	human	May 27, 2020, 1:16 p.m.	NDUFB9
5784	cytochrome c oxidase subunit 8A	COX8A	1351	human	May 27, 2020, 1:12 p.m.	COX8A
5734	Pvt1 oncogene	PVT1	5820	human	Jan. 7, 2021, 11:52 p.m.	PVT1
5729	PRELI domain containing 2	PRELID2	153768	human	March 10, 2020, 12:58 p.m.	PRELID2
5716	lncRNA associated with ovarian cancer 1	LNCOC1	100288181	human	Feb. 25, 2020, 1:29 p.m.	LNCOC1
5693	lncRNA sorafenib resistance in renal cell carcinoma associated	LNCSRLR	109729161	human	April 27, 2020, 3:05 p.m.	LNCSRLR
5690	interleukin 18 binding protein	IL18BP	10068	human	Jan. 29, 2020, 12:40 p.m.	IL18BP
5671	ring finger protein 141	RNF141	50862	human	March 16, 2020, 3:43 p.m.	RNF141
5607	islet amyloid polypeptide	IAPP	3375	human	Jan. 24, 2019, 9:27 a.m.	IAPP
5606	patatin like phospholipase domain containing 3	PNPLA3	80339	human	Jan. 30, 2019, 1:29 p.m.	PNPLA3
5605	C1q and TNF related 6	C1QTNF6	114904	human	May 11, 2021, 1:03 p.m.	C1QTNF6
5602	BRAF-activated non-protein coding RNA	BANCR	100885775	human	Jan. 1, 2019, 10:19 a.m.	BANCR
5596	plasminogen receptor with a C-terminal lysine	PLGRKT	55848	human	March 17, 2020, 10:14 a.m.	PLGRKT
5581	long intergenic non-protein coding RNA 1572	LINC01572	101927957	human	Oct. 9, 2018, 1:09 p.m.	LINC01572
5578	signal peptide, CUB domain and EGF like domain containing 1	SCUBE1	80274	human	Sept. 25, 2018, 3:17 p.m.	SCUBE1
5571	metastasis associated lung adenocarcinoma transcript 1	MALAT1	378938	human	Sept. 30, 2019, 12:37 p.m.	MALAT1
5567	cytotoxic T-lymphocyte associated protein 4	CTLA4	1493	human	Oct. 19, 2020, 9:52 a.m.	CTLA4
5565	C1q and TNF related 5	C1QTNF5	114902	human	July 5, 2018, 11:03 a.m.	C1QTNF5
5562	solute carrier family 5 member 2	SLC5A2	6524	human	Aug. 4, 2021, 1:34 p.m.	SLC5A2
5559	sequestosome 1	SQSTM1	8878	human	May 24, 2020, 4:14 p.m.	SQSTM1
5540	growth arrest specific 5	GAS5	60674	human	Dec. 16, 2020, 12:36 a.m.	GAS5
5522	neuregulin 4	NRG4	145957	human	April 5, 2020, 9:30 a.m.	NRG4
5515	periostin	POSTN	10631	human	Oct. 31, 2018, 10:49 a.m.	POSTN
5505	HLA complex group 26 (non-protein coding)	HCG26	352961	human	Oct. 3, 2017, 4:33 p.m.	HCG26
5501	granulin precursor	GRN	2896	human	Oct. 3, 2017, 10:21 a.m.	GRN
5477	microRNA 130b	MIR130B	406920	human	Sept. 8, 2020, 9:22 a.m.	MIR130B
5472	zinc finger protein 217	ZNF217	7764	human	June 14, 2017, 8:49 a.m.	ZNF217
5460	angiopoietin like 8	ANGPTL8	55908	human	May 3, 2020, 3:23 p.m.	ANGPTL8
5456	aggrecan	ACAN	176	human	April 19, 2017, 10:32 a.m.	ACAN
5451	HNF1 homeobox A	HNF1A	6927	human	March 17, 2020, 10:12 a.m.	HNF1A
5422	tropomyosin 2 (beta)	TPM2	7169	human	Nov. 28, 2016, 12:25 p.m.	TPM2
5421	annexin A6	ANXA6	309	human	Nov. 28, 2016, 12:21 p.m.	ANXA6
1807	ATP binding cassette subfamily A member 1	ABCA1	19	human	March 22, 2020, 1:58 a.m.	ABCA1
5412	microRNA 200b	MIR200B	406984	human	July 29, 2020, 1:43 p.m.	MIR200B
5398	microRNA 6767	MIR6767	102465459	human	Sept. 28, 2016, 1:19 p.m.	MIR6767
5370	nuclear receptor subfamily 3 group C member 1	NR3C1	2908	human	Sept. 14, 2020, 12:40 p.m.	NR3C1
5366	microRNA 509-1	MIR509-1	574514	human	March 30, 2016, 12:32 p.m.	MIR509-1
5365	adenosine deaminase	ADA	100	human	March 17, 2020, 10:16 a.m.	ADA
5359	fatty acid desaturase 1	FADS1	3992	human	March 24, 2020, 1:54 p.m.	FADS1
5346	interleukin 22 receptor subunit alpha 1	IL22RA1	58985	human	Aug. 14, 2019, 10:56 a.m.	IL22RA1
5341	lipopolysaccharide binding protein	LBP	3929	human	Jan. 27, 2016, 10:46 a.m.	LBP
5340	insulin like growth factor binding protein 4	IGFBP4	3487	human	Jan. 26, 2016, 4:17 p.m.	IGFBP4
5338	interleukin 5	IL5	3567	human	Aug. 8, 2018, 10:50 a.m.	IL5
5335	meprin A subunit alpha	MEP1A	4224	human	March 17, 2020, 10:18 a.m.	MEP1A
5332	5-methyltetrahydrofolate-homocysteine methyltransferase	MTR	4548	human	March 17, 2020, 10:20 a.m.	MTR
5331	polycystic ovary syndrome 1	PCOS1	5120	human	March 17, 2020, 10:21 a.m.	PCOS1
5330	progesterone immunomodulatory binding factor 1	PIBF1	10464	human	Jan. 14, 2016, 3:39 p.m.	PIBF1
5329	peptide YY	PYY	5697	human	Jan. 14, 2016, 1:38 p.m.	PYY
5328	parathyroid hormone	PTH	5741	human	Jan. 14, 2016, 1:33 p.m.	PTH
5327	protein phosphatase 1 regulatory subunit 3A	PPP1R3A	5506	human	March 18, 2020, 12:24 p.m.	PPP1R3A
5326	sorbin and SH3 domain containing 1	SORBS1	10580	human	March 18, 2020, 12:26 p.m.	SORBS1
5325	interferon, gamma	IFNG	3458	human	Jan. 13, 2016, 12:37 p.m.	IFNG
5324	sulfotransferase family 2A member 1	SULT2A1	6822	human	Jan. 12, 2016, 3:43 p.m.	SULT2A1
5323	sulfite oxidase	SUOX	6821	human	March 18, 2020, 12:28 p.m.	SUOX
5322	TBC1 domain family member 4	TBC1D4	9882	human	Jan. 12, 2016, 3:38 p.m.	TBC1D4
5321	transmembrane 4 L six family member 4	TM4SF4	7104	human	Jan. 12, 2016, 3:34 p.m.	TM4SF4
5320	thyroid peroxidase	TPO	7173	human	March 14, 2017, 9:32 a.m.	TPO
5319	carboxypeptidase B2	CPB2	1361	human	Jan. 11, 2016, 3:32 p.m.	CPB2
5318	chorionic gonadotropin, beta polypeptide 5	CGB5	93659	human	Jan. 11, 2016, 3:30 p.m.	CGB5
5317	CD4 molecule	CD4	920	human	Jan. 11, 2016, 3:27 p.m.	CD4
5315	CD28 molecule	CD28	940	human	Jan. 11, 2016, 3:24 p.m.	CD28
5313	atherosclerosis susceptibility (lipoprotein associated)	ATHS	470	human	Jan. 11, 2016, 2:46 p.m.	ATHS
5312	apolipoprotein C-I	APOC1	341	human	Jan. 11, 2016, 2:41 p.m.	APOC1
5310	interleukin 22	IL22	50616	human	March 18, 2020, 3:26 p.m.	IL22
5301	uncharacterized LOC101928628	LOC101928628	101928628	human	March 18, 2020, 12:30 p.m.	LOC101928628
5269	RAD50 double strand break repair protein	RAD50	10111	human	April 4, 2020, 3:10 p.m.	RAD50
5268	KRR1 small subunit processome component homolog	KRR1	11103	human	May 22, 2021, 11:04 a.m.	KRR1
5260	vascular endothelial growth factor B	VEGFB	7423	human	Sept. 30, 2015, 12:41 p.m.	VEGFB
91	C-C motif chemokine ligand 2	CCL2	6347	human	May 13, 2020, 12:49 p.m.	CCL2
5255	tRNA-Leu (anticodon AAG) 2-3	TRL-AAG2-3	7207	human	March 20, 2020, 12:31 p.m.	TRL-AAG2-3
5247	microRNA 486-1	MIR486-1	619554	human	Aug. 26, 2015, 10:49 a.m.	MIR486-1
5246	stonin 1	STON1	11037	human	March 20, 2020, 10:49 p.m.	STON1
5226	insulin	INS	3630	human	May 12, 2021, 10:15 a.m.	INS
5194	glucagon like peptide 1 receptor	GLP1R	2740	human	March 20, 2020, 10:56 p.m.	GLP1R
5187	ubiquitin specific peptidase 34	USP34	9736	human	March 20, 2020, 11:09 p.m.	USP34
5183	PPARG coactivator 1 beta	PPARGC1B	133522	human	Sept. 19, 2020, 12:19 a.m.	PPARGC1B
5158	mitogen-activated protein kinase kinase kinase 8	MAP3K8	1326	human	May 8, 2019, 10:16 a.m.	MAP3K8
5151	C1q and TNF related 3	C1QTNF3	114899	human	Feb. 14, 2018, 1:38 p.m.	C1QTNF3
5121	steroid receptor RNA activator 1	SRA1	10011	human	Aug. 19, 2020, 11:49 a.m.	SRA1
5116	microRNA 483	MIR483	619552	human	Sept. 26, 2016, 3:33 p.m.	MIR483
5114	microRNA 92b	MIR92B	693235	human	Jan. 27, 2015, 1:49 p.m.	MIR92B
5113	3&apos;-phosphoadenosine 5&apos;-phosphosulfate synthase 2	PAPSS2	9060	human	July 17, 2021, 9:53 a.m.	PAPSS2
5108	nuclear paraspeckle assembly transcript 1	NEAT1	283131	human	April 1, 2020, 2:58 p.m.	NEAT1
5101	microRNA 92a-1	MIR92A1	407048	human	Jan. 27, 2015, 1:47 p.m.	MIR92A1
5080	CTBP1 antisense RNA	CTBP1-AS	285463	human	March 20, 2020, 11:57 p.m.	CTBP1-AS
5069	afamin	AFM	173	human	Oct. 30, 2015, 1:24 p.m.	AFM
5051	patatin like phospholipase domain containing 2	PNPLA2	57104	human	Jan. 15, 2016, 2:59 p.m.	PNPLA2
5050	gastric inhibitory polypeptide	GIP	2695	human	Feb. 24, 2016, 12:46 p.m.	GIP
5048	fibronectin type III domain containing 5	FNDC5	252995	human	April 13, 2021, 7:43 p.m.	FNDC5
5042	energy homeostasis associated	ENHO	375704	human	Dec. 5, 2018, 10:03 a.m.	ENHO
5038	intelectin 1	ITLN1	55600	human	July 8, 2020, 9:30 a.m.	ITLN1
5030	LINE1 retrotransposable element 1	L1RE1	4029	human	June 30, 2021, 10:14 a.m.	L1RE1
5018	microRNA 146a	MIR146A	406938	human	March 21, 2020, 12:33 a.m.	MIR146A
4981	serpin family A member 12	SERPINA12	145264	human	Nov. 3, 2020, 11:22 p.m.	SERPINA12
4962	microRNA 18b	MIR18B	574033	human	Oct. 29, 2020, 4:11 p.m.	MIR18B
4961	microRNA 34c	MIR34C	407042	human	Jan. 12, 2014, 9:03 a.m.	MIR34C
4960	microRNA 32	MIR32	407036	human	Jan. 12, 2014, 9:01 a.m.	MIR32
4917	ribosomal protein S26	RPS26	6231	human	March 21, 2020, 1:16 a.m.	RPS26
4915	WW domain containing transcription regulator 1	WWTR1	25937	human	April 16, 2020, 11:54 a.m.	WWTR1
4912	microRNA 93	MIR93	407050	human	Nov. 22, 2017, 10:49 a.m.	MIR93
4908	RAD54 homolog B	RAD54B	25788	human	April 4, 2020, 3:12 p.m.	RAD54B
4902	heat shock 70kDa protein 4	HSPA4	3308	human	Oct. 30, 2015, 1:28 p.m.	HSPA4
4880	microRNA 24-1	MIR24-1	407012	human	June 24, 2019, 2:39 p.m.	MIR24-1
4879	microRNA 222	MIR222	407007	human	March 21, 2020, 1:34 a.m.	MIR222
4862	proprotein convertase subtilisin/kexin type 9	PCSK9	255738	human	March 1, 2019, 8:59 a.m.	PCSK9
4831	kininogen 1	KNG1	3827	human	May 9, 2018, 9:59 a.m.	KNG1
4830	alpha-1-B glycoprotein	A1BG	1	human	Jan. 28, 2013, 4:16 p.m.	A1BG
4814	non-insulin-dependent diabetes mellitus (common, type 2) 2	NIDDM2	4813	human	April 4, 2013, 3:44 p.m.	NIDDM2
4800	advanced glycosylation end-product specific receptor	AGER	177	human	Aug. 31, 2021, 9:13 p.m.	AGER
4793	peptidase D	PEPD	5184	human	March 21, 2020, 1:42 a.m.	PEPD
4777	LIM domain containing preferred translocation partner in lipoma	LPP	4026	human	March 21, 2020, 1:44 a.m.	LPP
4758	integrin subunit alpha X	ITGAX	3687	human	April 5, 2016, 1:39 p.m.	ITGAX
4754	RAB5B, member RAS oncogene family	RAB5B	5869	human	April 6, 2020, 2:28 p.m.	RAB5B
4753	SUMO1 pseudogene 1	SUMO1P1	391257	human	April 4, 2020, 3:05 p.m.	SUMO1P1
4752	TOX high mobility group box family member 3	TOX3	27324	human	March 21, 2020, 2:41 a.m.	TOX3
4751	aminopeptidase O (putative)	AOPEP	84909	human	April 4, 2020, 2:58 p.m.	AOPEP
4705	mucin 5AC, oligomeric mucus/gel-forming	MUC5AC	4586	human	Jan. 15, 2016, 3:20 p.m.	MUC5AC
4700	interleukin 17A	IL17A	3605	human	Feb. 5, 2019, 2:04 p.m.	IL17A
4698	microRNA 27a	MIR27A	407018	human	Dec. 9, 2020, 9:56 p.m.	MIR27A
4688	mucin 1, cell surface associated	MUC1	4582	human	Jan. 15, 2016, 3:19 p.m.	MUC1
4679	chitinase 1 (chitotriosidase)	CHIT1	1118	human	Oct. 30, 2015, 1:32 p.m.	CHIT1
4672	TRNC	TRNC	4511	human	March 22, 2020, 2 p.m.	TRNC
4590	xanthine dehydrogenase	XDH	7498	human	March 18, 2020, 12:35 p.m.	XDH
4583	microRNA 135a-1	MIR135A1	406925	human	Jan. 12, 2014, 9:04 a.m.	MIR135A1
4582	heme oxygenase 1	HMOX1	3162	human	Aug. 18, 2020, 1:58 p.m.	HMOX1
4467	sialic acid binding Ig-like lectin 11	SIGLEC11	114132	human	April 13, 2011, 8:23 a.m.	SIGLEC11
4466	melatonin receptor 1A	MTNR1A	4543	human	March 18, 2020, 12:37 p.m.	MTNR1A
4463	lipin 1	LPIN1	23175	human	March 18, 2020, 12:38 p.m.	LPIN1
4456	MCF.2 cell line derived transforming sequence-like 2	MCF2L2	23101	human	March 21, 2020, 3:11 a.m.	MCF2L2
4443	melanocortin 4 receptor	MC4R	4160	human	March 21, 2020, 3:17 a.m.	MC4R
4438	zinc finger and BTB domain containing 16	ZBTB16	7704	human	Aug. 12, 2020, 12:32 p.m.	ZBTB16
4434	DENN domain containing 1A	DENND1A	57706	human	Aug. 11, 2021, 10:40 a.m.	DENND1A
4433	THADA armadillo repeat containing	THADA	63892	human	April 5, 2020, 10:02 a.m.	THADA
4421	melanocortin 3 receptor	MC3R	4159	human	March 21, 2020, 6:56 a.m.	MC3R
4411	neuregulin 1	NRG1	3084	human	June 9, 2021, 10:36 a.m.	NRG1
4396	nucleobindin 2	NUCB2	4925	human	Jan. 8, 2020, 1:12 p.m.	NUCB2
4367	phosphoprotein enriched in astrocytes 15	PEA15	8682	human	Oct. 30, 2015, 1:38 p.m.	PEA15
4337	adaptor protein, phosphotyrosine interacting with PH domain and leucine zipper 1	APPL1	26060	human	April 29, 2020, 10:14 a.m.	APPL1
4327	G protein subunit alpha q	GNAQ	2776	human	March 21, 2020, 6:59 a.m.	GNAQ
4325	spexin hormone	SPX	80763	human	April 22, 2020, 2:08 p.m.	SPX
4308	keratin 18	KRT18	3875	human	May 4, 2018, 11:09 a.m.	KRT18
4301	haptoglobin	HP	3240	human	March 21, 2020, 7:03 a.m.	HP
4299	fibroblast growth factor 21	FGF21	26291	human	Feb. 14, 2021, 7 p.m.	FGF21
4282	apolipoprotein B	APOB	338	human	May 25, 2016, 2:17 p.m.	APOB
4264	paraoxonase 1	PON1	5444	human	Feb. 14, 2021, 10:42 p.m.	PON1
4262	microRNA 424	MIR424	494336	human	Oct. 29, 2020, 4:12 p.m.	MIR424
4185	lamin A/C	LMNA	4000	human	May 11, 2020, 3:57 p.m.	LMNA
4176	complement C9	C9	735	human	May 7, 2021, 4:01 p.m.	C9
4171	transthyretin	TTR	7276	human	Jan. 12, 2016, 3:24 p.m.	TTR
4147	FTO alpha-ketoglutarate dependent dioxygenase	FTO	79068	human	July 20, 2021, 9:30 a.m.	FTO
4142	hydroxysteroid 17-beta dehydrogenase 6	HSD17B6	8630	human	March 21, 2020, 9:07 a.m.	HSD17B6
4130	cannabinoid receptor 1	CNR1	1268	human	March 21, 2020, 9:18 a.m.	CNR1
4123	Micro Rna 9-1	MIRN9-1	407046	human	Jan. 12, 2014, 9:06 a.m.	MIRN9-1
4097	calcium sensing receptor	CASR	846	human	June 9, 2021, 10:35 a.m.	CASR
4090	phosphodiesterase 8A	PDE8A	5151	human	March 21, 2020, 9:24 a.m.	PDE8A
1751	CD36 molecule	CD36	948	human	Oct. 25, 2016, 12:43 p.m.	CD36
4073	transcription factor 7 like 2	TCF7L2	6934	human	March 21, 2020, 9:38 a.m.	TCF7L2
4035	hexose-6-phosphate dehydrogenase (glucose 1-dehydrogenase)	H6PD	9563	human	Feb. 8, 2012, 12:05 p.m.	H6PD
3981	Sterol Regulatory Element-binding Transcription Factor 2	SREBF2	6721	human	March 21, 2020, 10 a.m.	SREBF2
3980	sterol regulatory element binding transcription factor 1	SREBF1	6720	human	March 21, 2020, 10:02 a.m.	SREBF1
3965	fibrillin 3	FBN3	84467	human	Jan. 21, 2021, 12:59 a.m.	FBN3
3940	solute carrier family 18 member A2	SLC18A2	6571	human	March 21, 2020, 10:18 a.m.	SLC18A2
3897	high mobility group AT-hook 2	HMGA2	8091	human	July 10, 2020, 12:03 p.m.	HMGA2
3864	von Willebrand factor	VWF	7450	human	Feb. 6, 2020, 11:28 a.m.	VWF
3853	cerebellin 1 precursor	CBLN1	869	human	Oct. 20, 2020, 11:04 a.m.	CBLN1
3830	lipase E, hormone sensitive type	LIPE	3991	human	July 8, 2020, 11:45 a.m.	LIPE
3820	fem-1 homolog B	FEM1B	10116	human	March 21, 2020, 10:47 a.m.	FEM1B
3789	PPARG coactivator 1 alpha	PPARGC1A	10891	human	March 21, 2020, 10:51 a.m.	PPARGC1A
3780	ETS proto-oncogene 1, transcription factor	ETS1	2113	human	June 16, 2021, 10:54 a.m.	ETS1
3778	microRNA let-7b	MIRLET7B	406884	human	Oct. 29, 2020, 4:15 p.m.	MIRLET7B
3771	small glutamine rich tetratricopeptide repeat containing alpha	SGTA	6449	human	March 21, 2020, 10:53 a.m.	SGTA
3742	beclin 1	BECN1	8678	human	May 24, 2020, 4:08 p.m.	BECN1
3730	forkhead box O1	Foxo1	56458	human	June 22, 2021, 9:58 a.m.	Foxo1
3729	Nuclear Receptor Corepressor 1	NCOR1	9611	human	Feb. 29, 2012, 1:15 p.m.	NCOR1
3718	myostatin	MSTN	2660	human	July 13, 2021, 9:27 a.m.	MSTN
3717	G protein-coupled estrogen receptor 1	GPER1	2852	human	Dec. 16, 2020, 12:48 a.m.	GPER1
3706	methylenetetrahydrofolate reductase	MTHFR	4524	human	March 21, 2020, 10:54 a.m.	MTHFR
3681	transcription factor 3	TCF3	6929	human	Feb. 6, 2020, 1:30 p.m.	TCF3
3661	Serpin Peptidase Inhibitor, Clade C (antithrombin), Member 1	SERPINC1	462	human	Jan. 28, 2013, 4:21 p.m.	SERPINC1
3657	platelet activating factor acetylhydrolase 1b regulatory subunit 1	PAFAH1B1	5048	human	March 21, 2020, 11:15 a.m.	PAFAH1B1
3591	matrix metallopeptidase 26	MMP26	56547	human	Jan. 15, 2016, 3:14 p.m.	MMP26
3562	cytochrome c oxidase subunit 6B1	COX6B1	1340	human	May 27, 2020, 1:11 p.m.	COX6B1
3532	H19 imprinted maternally expressed transcript	H19	283120	human	May 20, 2020, 1:10 p.m.	H19
3531	nuclear receptor subfamily 1 group H member 3	NR1H3	10062	human	March 21, 2020, 11:24 a.m.	NR1H3
3508	RUNX family transcription factor 2	RUNX2	860	human	June 23, 2020, 11:30 a.m.	RUNX2
3504	apolipoprotein A1	APOA1	335	human	March 21, 2020, 11:27 a.m.	APOA1
3503	Apolipoprotein A-iv	APOA4	337	human	Jan. 28, 2013, 4:09 p.m.	APOA4
3447	programmed cell death 4	PDCD4	27250	human	March 21, 2020, 11:45 a.m.	PDCD4
3424	Yes1 associated transcriptional regulator	YAP1	10413	human	July 23, 2021, 3:05 p.m.	YAP1
3374	insulin degrading enzyme	IDE	3416	human	March 21, 2020, 11:50 a.m.	IDE
3372	interleukin 2	IL2	3558	human	June 8, 2020, 1:32 p.m.	IL2
3341	activating transcription factor 4	ATF4	468	human	Dec. 4, 2018, 11:45 a.m.	ATF4
3338	PR/SET domain 2	PRDM2	7799	human	Jan. 20, 2021, 10:54 p.m.	PRDM2
3326	KiSS-1 metastasis suppressor, kisspeptin	KISS1	3814	human	Feb. 22, 2021, 6:16 p.m.	KISS1
3263	CD40 ligand	CD40LG	959	human	Sept. 7, 2016, 10:08 a.m.	CD40LG
3243	casein kinase 2 alpha 1	CSNK2A1	1457	human	April 22, 2020, 2:39 p.m.	CSNK2A1
3205	microtubule associated protein RP/EB family member 1	MAPRE1	22919	human	Feb. 2, 2021, 7:38 p.m.	MAPRE1
3173	KH RNA binding domain containing, signal transduction associated 3	KHDRBS3	10656	human	Oct. 1, 2020, 2:40 p.m.	KHDRBS3
3139	SET nuclear proto-oncogene	SET	6418	human	Nov. 16, 2016, 9:21 a.m.	SET
3063	adiponectin receptor 1	ADIPOR1	51094	human	Aug. 29, 2017, 11:53 a.m.	ADIPOR1
3031	chitinase 3-like 1 (cartilage glycoprotein-39)	CHI3L1	1116	human	May 16, 2012, 12:50 p.m.	CHI3L1
3012	prolactin	PRL	5617	human	Jan. 14, 2016, 1:29 p.m.	PRL
2998	lipocalin 2	LCN2	3934	human	Jan. 22, 2016, 1:03 p.m.	LCN2
2971	fem-1 homolog A	FEM1A	55527	human	March 21, 2020, 10:57 p.m.	FEM1A
2969	calpain 5	CAPN5	726	human	March 21, 2020, 11:14 p.m.	CAPN5
2954	cystic fibrosis transmembrane conductance regulator	CFTR	1080	human	April 10, 2019, 10:16 a.m.	CFTR
2912	progesterone receptor membrane component 1	PGRMC1	10857	human	March 21, 2020, 11:22 p.m.	PGRMC1
2884	C-X-C motif chemokine ligand 14	CXCL14	9547	human	June 9, 2021, 11:30 a.m.	CXCL14
2865	aryl hydrocarbon receptor	AHR	196	human	Feb. 2, 2021, 7:25 p.m.	AHR
2853	nicotinamide phosphoribosyltransferase	NAMPT	10135	human	Aug. 4, 2021, 2:13 p.m.	NAMPT
2823	dopamine receptor D2	DRD2	1813	human	March 4, 2014, 12:47 p.m.	DRD2
2817	SERPINE1 mRNA binding protein 1	SERBP1	26135	human	Jan. 13, 2016, 3:34 p.m.	SERBP1
2752	Signal Transducer And Activator Of Transcription 3	STAT3		human	Feb. 17, 2020, 2:33 p.m.	STAT3
2689	chemerin chemokine-like receptor 1	CMKLR1	1240	human	Feb. 24, 2016, 12:52 p.m.	CMKLR1
2616	adiponectin, C1Q and collagen domain containing	ADIPOQ	9370	human	July 14, 2021, 3:48 p.m.	ADIPOQ
2608	tachykinin receptor 3	TACR3	6870	human	May 19, 2021, 4:52 p.m.	TACR3
2595	peroxiredoxin 2	PRDX2	7001	human	May 13, 2020, 11:37 a.m.	PRDX2
2582	luteinizing hormone subunit beta	LHB	3972	human	June 9, 2021, 10:37 a.m.	LHB
2577	chemokine (C-C motif) receptor 2	CCR2	1231	human	March 22, 2020, 12:08 a.m.	CCR2
2544	erb-b2 receptor tyrosine kinase 2	ERBB2	2064	human	May 10, 2020, 12:55 p.m.	ERBB2
2541	retinoic acid receptor responder 2, chemerin	RARRES2	5919	human	July 7, 2021, 11:13 a.m.	RARRES2
2536	MT-RNR2 like 1, humanin	MTRNR2L1	100462977	human	April 13, 2021, 8:27 p.m.	MTRNR2L1
2516	complement C3	C3	718	human	May 7, 2021, 4:18 p.m.	C3
2487	adiponectin receptor 2	ADIPOR2	79602	human	Jan. 11, 2016, 1:20 p.m.	ADIPOR2
2484	high mobility group box 1	HMGB1	3146	human	Jan. 8, 2021, 12:02 a.m.	HMGB1
2474	C-reactive protein	CRP	1401	human	April 19, 2017, 11:58 a.m.	CRP
2439	CD24 molecule	CD24	934	human	Oct. 21, 2019, 3:51 p.m.	CD24
2410	resistin	RETN	56729	human	Aug. 4, 2021, 1:40 p.m.	RETN
2395	galectin 3	LGALS3	3958	human	March 18, 2020, 3:34 p.m.	LGALS3
2384	endothelin 2	EDN2	1907	human	Aug. 10, 2021, 8:48 a.m.	EDN2
2351	tumor necrosis factor	TNF	7124	human	Nov. 24, 2020, 11:55 p.m.	TNF
2344	cytochrome P450 family 1 subfamily A member 1	CYP1A1	1543	human	March 22, 2020, 12:28 a.m.	CYP1A1
2342	telomerase reverse transcriptase	TERT	7015	human	Sept. 1, 2020, 1:33 p.m.	TERT
2317	PHOSPHATIDYLINOSITOL 3-KINASE, REGULATORY, 1; PIK3R1	PHOSPHATIDYLINOSITOL 3-KINASE, REGULATORY, 1; PIK3		human	March 22, 2020, 12:38 a.m.	PHOSPHATIDYLINOSITOL
2314	hypocretin neuropeptide precursor	HCRT	3060	human	March 20, 2018, 11:26 a.m.	HCRT
2301	S100 calcium binding protein A9	S100A9	6280	human	Oct. 1, 2019, 1:05 p.m.	S100A9
2286	phosphate cytidylyltransferase 1, choline, alpha	PCYT1A	5130	human	Feb. 2, 2021, 7 p.m.	PCYT1A
2238	apelin	APLN	8862	human	Aug. 25, 2020, 7:05 p.m.	APLN
2232	C-X-C motif chemokine ligand 10	CXCL10	3627	human	Jan. 11, 2017, 11:54 a.m.	CXCL10
2199	toll like receptor 2	TLR2	7097	human	March 22, 2020, 12:59 a.m.	TLR2
2125	matrix metallopeptidase 1	MMP1	4312	human	March 22, 2020, 1:02 a.m.	MMP1
2114	ZFP36 ring finger protein like 2	ZFP36L2	678	human	March 22, 2020, 1:06 a.m.	ZFP36L2
2102	general transcription factor IIA subunit 1 like	GTF2A1L	11036	human	May 6, 2020, 1:53 p.m.	GTF2A1L
2019	phospholipase A2 group VII	PLA2G7	7941	human	March 22, 2020, 1:39 a.m.	PLA2G7
1978	Collagen, Type Xv, Alpha-1	COL15A1	1306	human	March 13, 2015, 3:09 p.m.	COL15A1
1967	vascular cell adhesion molecule 1	VCAM1	7412	human	July 20, 2021, 9:25 a.m.	VCAM1
1918	CART prepropeptide	CARTPT	9607	human	Feb. 21, 2020, 1:34 p.m.	CARTPT
1909	granzyme B	GZMB	3002	human	Jan. 27, 2016, 10:44 a.m.	GZMB
1902	forkhead box O3	FOXO3	2309	human	March 22, 2020, 1:44 a.m.	FOXO3
1883	insulin receptor substrate 4	IRS4	8471	human	Jan. 22, 2016, 1:11 p.m.	IRS4
406	mitogen-activated protein kinase 1	MAPK1	5594	human	June 28, 2016, 10:40 a.m.	MAPK1
1804	aldo-keto reductase family 1 member C2	AKR1C2	1646	human	Sept. 13, 2016, 1:48 p.m.	AKR1C2
1800	aldehyde dehydrogenase 1 family member A3	ALDH1A3	220	human	March 22, 2020, 2:11 a.m.	ALDH1A3
1797	insulin like growth factor binding protein 1	IGFBP1	3484	human	Jan. 26, 2016, 4:13 p.m.	IGFBP1
1796	insulin like growth factor 1 receptor	IGF1R	3480	human	April 19, 2017, 11:50 a.m.	IGF1R
1795	adenomatous polyposis coli	APC	324	human	Jan. 11, 2016, 2:35 p.m.	APC
5256	microRNA 206	MIR206	406989	human	Feb. 2, 2021, 7:12 p.m.	MIR206
1715	retinol binding protein 4	RBP4	5950	human	May 8, 2019, 10:13 a.m.	RBP4
1714	retinol binding protein 1	RBP1	5947	human	Nov. 28, 2016, 12:19 p.m.	RBP1
1712	TNF receptor superfamily member 1B	TNFRSF1B	7133	human	March 22, 2020, 2:15 a.m.	TNFRSF1B
1693	versican	VCAN	1462	human	Dec. 2, 2016, 1:36 p.m.	VCAN
1684	gremlin 1, DAN family BMP antagonist	GREM1	26585	human	March 22, 2020, 2:46 a.m.	GREM1
1652	insulin like growth factor binding protein 2	IGFBP2	3485	human	April 17, 2018, 9:11 a.m.	IGFBP2
1632	prokineticin 1	PROK1	84432	human	July 31, 2019, 3:24 p.m.	PROK1
1627	suppressor of cytokine signaling 3	SOCS3	9021	human	Jan. 13, 2016, 2:16 p.m.	SOCS3
1626	suppressor of cytokine signaling 1	SOCS1	8651	human	March 22, 2020, 2:51 a.m.	SOCS1
1603	calpain 10	CAPN10	11132	human	March 22, 2020, 2:56 a.m.	CAPN10
1565	erb-b2 receptor tyrosine kinase 4	ERBB4	2066	human	July 29, 2020, 11 a.m.	ERBB4
1546	Wnt family member 5A	WNT5A	7474	human	Oct. 19, 2020, 1:57 p.m.	WNT5A
1535	pentraxin 3	PTX3	5806	human	May 7, 2021, 2:41 p.m.	PTX3
1521	aquaporin 8	AQP8	343	human	March 22, 2020, 3:07 a.m.	AQP8
1515	ghrelin and obestatin prepropeptide	GHRL	51738	human	March 22, 2020, 3:13 a.m.	GHRL
1484	lipase, hepatic	LIPC	3990	human	Jan. 22, 2016, 1:06 p.m.	LIPC
1451	C-X3-C motif chemokine ligand 1	CX3CL1	6376	human	May 5, 2020, 9:31 a.m.	CX3CL1
1445	hyaluronan synthase 2	HAS2	3037	human	Oct. 20, 2020, 11:03 a.m.	HAS2
1384	solute carrier family 2 member 4	SLC2A4	6517	human	March 22, 2020, 3:17 a.m.	SLC2A4
1374	alpha 2-HS glycoprotein	AHSG, fetuin a	197	human	May 27, 2020, 12:37 p.m.	AHSG
1362	serine/threonine kinase 11	STK11	6794	human	March 22, 2020, 3:29 a.m.	STK11
1358	aquaporin 9	AQP9	366	human	June 30, 2020, 12:47 p.m.	AQP9
1342	peroxisome proliferator activated receptor delta	PPARD	5467	human	March 22, 2020, 3:37 a.m.	PPARD
1319	uncoupling protein 2	UCP2	7351	human	Jan. 18, 2017, 9:24 a.m.	UCP2
1304	leptin	LEP	3952	human	March 22, 2020, 3:44 a.m.	LEP
1300	chromogranin A	CHGA	1113	human	Jan. 11, 2016, 3:31 p.m.	CHGA
1254	17 beta-hydroxysteroid dehydrogenase type V; 17B-HSD type 5	HSD17B5		human	March 22, 2020, 3:46 a.m.	17	17B-H
1225	Platelet-endothelial Cell Adhesion Molecule 1	PECAM1	5175	human	March 20, 2015, 10:36 a.m.	PECAM1
1224	insulin like 5	INSL5	10022	human	July 5, 2018, 11:08 a.m.	INSL5
1219	kallikrein related peptidase 3	KLK3	354	human	July 21, 2016, 11:34 a.m.	KLK3
1215	glutathione peroxidase 1	GPX1	2876	human	March 22, 2020, 3:51 a.m.	GPX1
1211	urocortin 2	UCN2	90226	human	Nov. 16, 2016, 9:14 a.m.	UCN2
1210	urocortin 3	UCN3	114131	human	Oct. 28, 2015, 11:15 a.m.	UCN3
1194	fatty acid binding protein 5	FABP5	2171	human	March 22, 2020, 3:55 a.m.	FABP5
1192	fatty acid binding protein 1	FABP1	2168	human	March 22, 2020, 3:57 a.m.	FABP1
1171	TIA1 cytotoxic granule associated RNA binding protein like 1	TIAL1	7073	human	April 28, 2020, 9:44 a.m.	TIAL1
1166	steroid sulfatase (microsomal), isozyme S	STS	412	human	Jan. 13, 2016, 2:52 p.m.	STS
1161	apolipoprotein E	APOE	348	human	Jan. 11, 2016, 2:43 p.m.	APOE
1153	nerve growth factor	NGF	4803	human	Sept. 9, 2020, 10:02 a.m.	NGF
1136	catechol-O-methyltransferase	COMT	1312	human	Jan. 11, 2016, 3:32 p.m.	COMT
1123	tachykinin receptor 1	TACR1	6869	human	Feb. 3, 2021, 7:19 p.m.	TACR1
1105	lysyl oxidase	LOX	4015	human	Oct. 16, 2018, 9:56 a.m.	LOX
1085	nuclear receptor subfamily 5 group A member 2	NR5A2	2494	human	June 22, 2021, 11:54 a.m.	NR5A2
1072	coagulation factor XIII A chain	F13A1	2162	human	March 22, 2020, 4:05 a.m.	F13A1
1069	heat shock protein family E (Hsp10) member 1	HSPE1	3336	human	Jan. 26, 2016, 4:04 p.m.	HSPE1
1065	AKT serine/threonine kinase 2	AKT2	208	human	March 22, 2020, 4:08 a.m.	AKT2
1042	Fos proto-oncogene, AP-1 transcription factor subunit	FOS	2353	human	June 29, 2021, 2:57 p.m.	FOS
1037	brain derived neurotrophic factor	BDNF	627	human	June 9, 2021, 2:20 p.m.	BDNF
1033	GATA binding protein 4	GATA4	2626	human	April 6, 2020, 11:32 a.m.	GATA4
1031	insulin receptor substrate 2	IRS2	8660	human	March 22, 2020, 4:18 a.m.	IRS2
1030	insulin receptor substrate 1	IRS1	3667	human	March 22, 2020, 4:21 a.m.	IRS1
1022	X inactive specific transcript	XIST	7503	human	June 2, 2021, 9:48 a.m.	XIST
993	cholecystokinin	CCK	885	human	Jan. 11, 2016, 3:20 p.m.	CCK
992	steroid 5 alpha-reductase 2	SRD5A2	6716	human	March 22, 2020, 4:27 a.m.	SRD5A2
991	steroid 5 alpha-reductase 1	SRD5A1	6715	human	March 22, 2020, 4:38 a.m.	SRD5A1
989	insulin like growth factor binding protein 3	IGFBP3	3486	human	Jan. 26, 2016, 4:15 p.m.	IGFBP3
971	activin A receptor type 1	ACVR1	90	human	March 22, 2020, 4:39 a.m.	ACVR1
965	intercellular adhesion molecule 1	ICAM1	3383	human	July 20, 2021, 9:26 a.m.	ICAM1
960	anti-Mullerian hormone receptor type 2	AMHR2	269	human	April 13, 2021, 8:28 p.m.	AMHR2
952	serpin family E member 1	SERPINE1	5054	human	July 6, 2020, 3:20 p.m.	SERPINE1
950	plasminogen activator, tissue type	PLAT	5327	human	April 3, 2019, 2:59 p.m.	PLAT
943	tumor necrosis factor receptor superfamily member 11b	TNFRSF11B	4982	human	Jan. 12, 2016, 3:31 p.m.	TNFRSF11B
942	secreted phosphoprotein 1	SPP1; osteopontin	6696	human	Nov. 3, 2020, 11:15 p.m.	SPP1;
936	adrenomedullin	ADM	133	human	Jan. 11, 2016, 1:24 p.m.	ADM
922	tyrosine hydroxylase	TH	7054	human	Jan. 13, 2016, 12:32 p.m.	TH
906	proopiomelanocortin	POMC	5443	human	May 10, 2020, 12:25 p.m.	POMC
905	BCL2 associated X, apoptosis regulator	BAX	581	human	March 22, 2020, 5:18 a.m.	BAX
895	ADAM metallopeptidase with thrombospondin type 1 motif 1	ADAMTS1	9510	human	June 30, 2021, 9:50 a.m.	ADAMTS1
891	erb-b2 receptor tyrosine kinase 3	ERBB3	2065	human	March 22, 2020, 8:51 a.m.	ERBB3
876	vitamin D receptor	VDR	7421	human	March 22, 2020, 8:54 a.m.	VDR
872	growth hormone receptor	GHR	2690	human	March 7, 2021, 6:41 p.m.	GHR
864	insulin like growth factor 2	IGF2	3481	human	Dec. 25, 2020, 8:53 p.m.	IGF2
860	Transforming growth factor-beta 2	TGFB2		human	Jan. 12, 2016, 3:36 p.m.	TGFB2
850	anti-Mullerian hormone	AMH	268	human	Aug. 10, 2021, 8:51 a.m.	AMH
837	UDP glucuronosyltransferase 1 family, polypeptide A1	UGT1A1	54658	human	Jan. 12, 2016, 3:21 p.m.	UGT1A1
832	melatonin receptor 1B	MTNR1B	4544	human	March 22, 2020, 9:07 a.m.	MTNR1B
825	glycogen synthase kinase 3 beta	GSK3B	2932	human	March 22, 2020, 9:22 a.m.	GSK3B
751	autophagy related 5	ATG5	9474	human	May 24, 2020, 4:09 p.m.	ATG5
701	interleukin 18	IL18	3606	human	Sept. 28, 2020, 1:49 p.m.	IL18
567	fatty acid binding protein 4	FABP4	2167	human	June 9, 2021, 2:19 p.m.	FABP4
555	four and a half LIM domains 2	FHL2	2274	human	March 18, 2020, 3:18 p.m.	FHL2
469	selenoprotein P	SELENOP	6414	human	May 5, 2021, 12:37 p.m.	SELENOP
431	sterol O-acyltransferase 1	SOAT1	6646	human	Oct. 13, 2020, 1:03 p.m.	SOAT1
4087	microRNA 21	MIR21	406991	human	Aug. 25, 2020, 12:10 p.m.	MIR21
404	somatostatin	SST	6750	human	Jan. 13, 2016, 2:15 p.m.	SST
398	cardiotrophin 1	CTF1	1489	human	April 4, 2018, 11:50 a.m.	CTF1
397	interleukin 6 signal transducer	IL6ST	3572	human	Aug. 30, 2016, 1:27 p.m.	IL6ST
396	interleukin 6	IL6	3569	human	May 12, 2021, 10:01 a.m.	IL6
384	insulin receptor	INSR	3643	human	March 22, 2020, 9:48 a.m.	INSR
379	sex hormone binding globulin	SHBG	6462	human	Oct. 29, 2020, 4:05 p.m.	SHBG
370	insulin like growth factor 1	IGF1	3479	human	March 22, 2020, 10:02 a.m.	IGF1
369	peroxisome proliferator activated receptor gamma	PPARG	5468	human	May 6, 2020, 2:46 p.m.	PPARG
363	angiopoietin 2	ANGPT2	285	human	Nov. 27, 2016, 9:58 a.m.	ANGPT2
362	angiopoietin 1	ANGPT1	284	human	May 7, 2021, 2:32 p.m.	ANGPT1
348	gap junction protein alpha 1	GJA1	2697	human	June 23, 2020, 11:23 a.m.	GJA1
343	similar to keratin 8; cytokeratin 8; keratin, type II cytoskeletal 8	LOC138040	138040	human	Jan. 15, 2016, 3:08 p.m.	LOC138040
338	hydroxysteroid 11-beta dehydrogenase 1	HSD11B1	3290	human	March 22, 2020, 10:21 a.m.	HSD11B1
322	natriuretic peptide B	NPPB	4879	human	Jan. 15, 2016, 3:04 p.m.	NPPB
321	natriuretic peptide A	NPPA	4878	human	March 18, 2020, 3:46 p.m.	NPPA
314	corticotropin releasing hormone	CRH	1392	human	April 25, 2018, 1:32 p.m.	CRH
313	calcitonin-related polypeptide alpha	CALCA	796	human	Jan. 11, 2016, 3:17 p.m.	CALCA
304	interleukin 1 beta	IL1B	3553	human	Sept. 28, 2020, 11:55 a.m.	IL1B
303	interleukin 1 alpha	IL1A	3552	human	June 9, 2021, 10:39 a.m.	IL1A
296	cytochrome P450 family 11 subfamily A member 1	CYP11A1	1583	human	March 22, 2020, 10:41 a.m.	CYP11A1
217	MDM2 proto-oncogene	MDM2	4193	human	March 18, 2020, 3:43 p.m.	MDM2
192	alpha-2-macroglobulin	A2M	2	human	March 18, 2020, 3:42 p.m.	A2M
189	dipeptidyl peptidase 4	DPP4	1803	human	Aug. 17, 2017, 1:25 p.m.	DPP4
175	LIF interleukin 6 family cytokine	LIF	3976	human	Oct. 29, 2020, 6:45 p.m.	LIF
174	leptin receptor	LEPR	3953	human	March 18, 2020, 3:41 p.m.	LEPR
172	superoxide dismutase 2	SOD2	6648	human	July 28, 2020, 1:37 p.m.	SOD2
141	neuropeptide Y	NPY	4852	human	Jan. 14, 2020, 12:38 p.m.	NPY
134	angiotensin I converting enzyme	ACE	1636	human	March 18, 2020, 3:39 p.m.	ACE
133	renin	REN	5972	human	March 21, 2016, 2:26 p.m.	REN
132	angiotensinogen	AGT	183	human	March 22, 2020, 10:42 a.m.	AGT
128	prohibitin	PHB	5245	human	April 26, 2017, 12:54 p.m.	PHB
100	androgen receptor	AR	367	human	Dec. 9, 2020, 11:04 p.m.	AR
5413	microRNA 429	MIR429	554210	human	Nov. 8, 2016, 1:25 p.m.	MIR429
76	transforming growth factor beta 1	TGFB1	7040	human	Oct. 10, 2020, 7:52 a.m.	TGFB1
75	cytochrome P450 family 19 subfamily A member 1	CYP19A1	1588	human	Aug. 10, 2021, 8:45 a.m.	CYP19A1
71	follicle stimulating hormone subunit beta	FSHB	2488	human	March 18, 2020, 2:03 p.m.	FSHB
57	insulin like 3	INSL3	3640	human	Oct. 19, 2020, 1:34 p.m.	INSL3
36	macrophage migration inhibitory factor	MIF	4282	human	March 18, 2020, 2 p.m.	MIF
33	adrenoceptor beta 2	ADRB2	154	human	March 18, 2020, 1:59 p.m.	ADRB2
30	vascular endothelial growth factor A	VEGFA	7422	human	Aug. 18, 2020, 1:51 p.m.	VEGFA
20	cytochrome P450 family 17 subfamily A member 1	CYP17A1	1586	human	Oct. 19, 2020, 1:35 p.m.	CYP17A1
13	klotho	KL	9365	human	May 12, 2021, 9:46 a.m.	KL
8	bone morphogenetic protein 15	BMP15	9210	human	May 12, 2021, 10:15 a.m.	BMP15
2	follicle stimulating hormone receptor	FSHR	2492	human	April 28, 2021, 11:15 a.m.	FSHR
1	luteinizing hormone/choriogonadotropin receptor	LHCGR	3973	human	March 18, 2020, 12:50 p.m.	LHCGR

## Sheet: Supplementary Table S2
Gene Symbol	Entrez ID	Aliases	Gene Name	Chromosomal Location	Record type
MIR124-3	406909	MIRN124-3, MIRN124A3, mir-124-3	MicroRNA 124-3	20q13.33	Manually curated
MIR126	406913	MIRN126, miRNA126, mir-126	MicroRNA 126	9q34.3	Manually curated
MIR128-1	406915	MIR128A, MIRN128-1, MIRN128A, mir-128-1	MicroRNA 128-1	2q21.3	Manually curated
MIR132	406921		MicroRNA 132	chr17: 2,049,908-2,050,008	Other sources
MIR145	406937	MIRN145, miR-145, miRNA145	MicroRNA 145	5q32	Manually curated
MIR146A	406938	MIRN146, MIRN146A, miR-146a, miRNA146A	MicroRNA 146a	5q33.3	Manually curated
MIR155	406947	MIRN155, miRNA155, mir-155	MicroRNA 155	21q21.3	Manually curated
MIR16-2	406951	MIRN16-2, mir-16-2, mir-16-3	MicroRNA 16-2	3q25.33	Manually curated
MIR19B1	406980	C13orf25, MIR17HG, MIR19B, MIRH1, MIRHG1, MIRN19B1, miR-19b-1, miRNA19B1	MicroRNA 19b-1	13q31.3	Manually curated
MIR21	406991		MicroRNA 21	chr17: 59,841,266-59,841,337	Other sources
MIR222	407007	MIRN222, miRNA222, mir-222	MicroRNA 222	Xp11.3	Manually curated
MIR223	407008	MIRN223, miRNA223, mir-223	MicroRNA 223	Xq12	Manually curated
MIR23A	407010	MIRN23A, hsa-mir-23a, miRNA23A, mir-23a	MicroRNA 23a	19p13.12	Manually curated
MIR23B	407011	MIRN23B, hsa-mir-23b, miRNA23B, mir-23b	MicroRNA 23b	9q22.32	Manually curated
MIR25	407014		MicroRNA 25	chr7: 100,093,560-100,093,643	Other sources
MIR27A	407018	MIR27, MIRN27A, mir-27a	MicroRNA 27a	19p13.12	Manually curated
MIR29A	407021	MIRN29, MIRN29A, hsa-mir-29, hsa-mir-29a, miRNA29A, mir-29a	MicroRNA 29a	7q32.3	Manually curated
MIR3188	100422833	mir-3188	MicroRNA 3188	19p13.11	Manually curated
MIR320A	407037	MIRN320, MIRN320A, hsa-mir-320a, mir-320a	MicroRNA 320a	8p21.3	Manually curated
MIR323A	442897	MIR323, MIRN323, hsa-mir-323, hsa-mir-323a, mir-323a	MicroRNA 323a	14q32.31	Manually curated
MIR33A	407039	MIR33, MIRN33, MIRN33A, hsa-mir-33, hsa-mir-33a, miR-33, miRNA33A, mir-33a	MicroRNA 33a	22q13.2	Expression study
MIR3665	100500861	-	MicroRNA 3665	13q22.3	Manually curated
MIR429	554210	MIRN429, hsa-mir-429, mir-429	MicroRNA 429	1p36.33	Manually curated
MIR4463	100616389	-	MicroRNA 4463	6q14.1	Manually curated
MIR483	619552	MIRN483, hsa-mir-483, mir-483	MicroRNA 483	11p15.5	Manually curated
MIR486-2	102465696	hsa-mir-486-2, mir-486-2	MicroRNA 486-2	8p11.21	Manually curated
MIR492	574449	MIRN492, hsa-mir-492	MicroRNA 492	12q22	Expression study
MIR5706	100847085	-	MicroRNA 5706	5q23.1	Manually curated
MIR574	693159	MIR574-3p, MIRN574, hsa-mir-574, mir-574	MicroRNA 574	4p14	Manually curated
MIR592	693177	MIRN592, hsa-mir-592, mir-592	MicroRNA 592	7q31.33	Manually curated
MIR638	693223	MIRN638, hsa-mir-638	MicroRNA 638	19p13.2	Manually curated
MIR93	407050	MIRN9, MIRN93, hsa-mir-93, miR-93	MicroRNA 93	7q22.1	Manually curated
MIR99A	407055	MIRN99A, mir-99a	MicroRNA 99a	21q21.1	Manually curated
MIRLET7I	406891	LET7I, MIRNLET7I, hsa-let-7i, let-7i	MicroRNA let-7i	12q14.1	Manually curated

## Sheet: Supplementary Table S3
Target gene	LncRNA experiment	Tissue	Cell line	Disease state	Reference (PMID)
CCT4	Knockdown	Lung	A549	Lung cancer	20937273
CTHRC1	Knockdown	Lung	A549	Lung cancer	20937273
HMMR	Knockdown	Lung	A549	Lung cancer	20937273
PTBP3	Knockdown	Lung	A549	Lung cancer	20937273
CDH1	Knockdown	Bladder	T24	Bladder cancer	22722759
SNAI2	Knockdown	Bladder	T24	Bladder cancer	22722759
ZEB1	Knockdown	Bladder	T24	Bladder cancer	22722759
ZEB2	Knockdown	Bladder	T24	Bladder cancer	22722759
ABCA1	Knockdown	Lung	A549	Lung cancer	23243023
ADAMTS12	Knockdown	Lung	A549	Lung cancer	23243023
ADGRL2	Knockdown	Lung	A549	Lung cancer	23243023
BMPER	Knockdown	Lung	A549	Lung cancer	23243023
CA2	Knockdown	Lung	A549	Lung cancer	23243023
CDCP1	Knockdown	Lung	A549	Lung cancer	23243023
COL6A1	Knockdown	Lung	A549	Lung cancer	23243023
CPM	Knockdown	Lung	A549	Lung cancer	23243023
CSF1	Knockdown	Lung	A549	Lung cancer	23243023
CXCL5	Knockdown	Lung	A549	Lung cancer	23243023
DRD1	Knockdown	Lung	A549	Lung cancer	23243023
GPC6	Knockdown	Lung	A549	Lung cancer	23243023
HNF4G	Knockdown	Lung	A549	Lung cancer	23243023
LAYN	Knockdown	Lung	A549	Lung cancer	23243023
LPAR1	Knockdown	Lung	A549	Lung cancer	23243023
LY6K	Knockdown	Lung	A549	Lung cancer	23243023
MCAM	Knockdown	Lung	A549	Lung cancer	23243023
MIA2	Knockdown	Lung	A549	Lung cancer	23243023
NNMT	Knockdown	Lung	A549	Lung cancer	23243023
PRKCE	Knockdown	Lung	A549	Lung cancer	23243023
RASSF6	Knockdown	Lung	A549	Lung cancer	23243023
ROBO1	Knockdown	Lung	A549	Lung cancer	23243023
STC1	Knockdown	Lung	A549	Lung cancer	23243023
CDH1	Overexpression	Nasopharynx	CNE-1	Nasopharyngeal carcinoma (NPC)	23688988
CDH1	Knockdown	Bladder	RT4 or T24	Bladder cancer	24449823
CDH2	Knockdown	Bladder	RT4 or T24	Bladder cancer	24449823
FN1	Knockdown	Bladder	RT4 or T24	Bladder cancer	24449823
MAP2K1	Knockdown	Gallbladder	SGC-996 and NOZ	Gallbladder carcinoma (GBC)	24658096
MAP2K2	Knockdown	Gallbladder	SGC-996 and NOZ	Gallbladder carcinoma (GBC)	24658096
MAPK10	Knockdown	Gallbladder	SGC-996 and NOZ	Gallbladder carcinoma (GBC)	24658096
MAPK3	Knockdown	Gallbladder	SGC-996 and NOZ	Gallbladder carcinoma (GBC)	24658096
MAPK8	Knockdown	Gallbladder	SGC-996 and NOZ	Gallbladder carcinoma (GBC)	24658096
MAPK9	Knockdown	Gallbladder	SGC-996 and NOZ	Gallbladder carcinoma (GBC)	24658096
SFRP1	RNA immunoprecipitation	colorectal cancer	LoVo and HCT116	colorectal cancer	25025966
SFRP1	RNAimmunoprecipitation	colorectal cancer	LoVo and HCT116	colorectal cancer	25025966
LTBP1	Knockdown,Luciferase reporter assays,Chromatin immunoprecipitation,RNA immunoprecipitation	myeloma	NA	multiple myeloma	25187517
SP1	Knockdown,Luciferase reporter assays,Chromatin immunoprecipitation,RNA immunoprecipitation	myeloma	NA	multiple myeloma	25187517
AKT1	Knockdown	osteosarcoma	U-2 OS and SaO2	osteosarcoma	25431257
MMP9	Knockdown	osteosarcoma	U-2 OS and SaO2	osteosarcoma	25431257
PCNA	Knockdown	osteosarcoma	U-2 OS and SaO2	osteosarcoma	25431257
CDKN1A	Overexpression	esophageal squamous cell carcinoma	NA	esophageal squamous cell carcinoma	25538231
MYBL2	Overexpression	esophageal squamous cell carcinoma	NA	esophageal squamous cell carcinoma	25538231
CDKN1B	Overexpression	esophageal squamous cell carcinoma	NA	esophageal squamous cell carcinoma	25538231
EZH2	RNA immunoprecipitation	renal epithelial cells,renal cancer cell lines	HK-2,A-498,786-O,Caki-2,Caki-1	renal cancer	25600645
MIR205	RNA immunoprecipitation	renal epithelial cells,renal cancer cell lines	HK-2,A-498,786-O,Caki-2,Caki-1	renal cancer	25600645
miR-124	Knockdown	high-risk papillomavirus (HR-HPV)-positive tumor	HeLa (HPV18-positive),CaSki (HPV16-positive), and SiHa (HPV16-positive)	high-risk human papillomavirus (HR-HPV)-positive tumor	26242259
MIR145	RNA pulldown assay, RNA immunoprecipitation	HPV-18-positive cervical cancer	NA	cervical cancer	26311052
TP53	Knockdown	erythroid myeloid lymphoid	NA	cancer	26335021
EZH2	Knockdown	Lung cancer	NA	Lung cancer	26415832
MIR200C	RNA immunoprecipitation	kidney carcinoma	ACHN, 786-O, SN12-PM6 and HK-2	kidney carcinoma	26461224
FSD1	RNA immunoprecipitation,Luciferase reporter assays	nasopharyngeal carcinoma	5-8F, CNE-2, HONE-1, SUNE-1	nasopharyngeal carcinoma	26482776
EZH2	RNA immunoprecipitation	castration-resistant prostate cancer	C4-2,PC-3 and LNCaP	human prostate cancer	26516927
MIR140	Luciferase reporter assays	cerebral microvascular endothelial cell	hCMEC/D3	gliomas	26619802
CLDN5	Luciferase reporter assays	cerebral microvascular endothelial cell	hCMEC/D3	gliomas	26619802
OCLN	Luciferase reporter assays	cerebral microvascular endothelial cell	hCMEC/D3	gliomas	26619802
TJP1	Luciferase reporter assays	cerebral microvascular endothelial cell	hCMEC/D3	gliomas	26619802
CTNNB1	Knockdown	esophageal squamous cell carcinoma	TE1, TE7, EC1, EC109, KYSE70 and KYSE450	esophageal squamous cell carcinoma	27015363
EZH2	Knockdown	esophageal squamous cell carcinoma	TE1, TE7, EC1, EC109, KYSE70 and KYSE450	esophageal squamous cell carcinoma	27015363
ZNF174	Knockdown	esophageal squamous cell carcinoma	TE1, TE7, EC1, EC109, KYSE70 and KYSE450	esophageal squamous cell carcinoma	27015363
CCND1	Knockdown	paracancerous tissues	U87 and U251	paracancerous tissues	27134488
MYC	Knockdown	paracancerous tissues	U87 and U251	paracancerous tissues	27134488
MIR206	RNA immunoprecipitation	gallbladder cancer	GBC-SD and SGC-996	gallbladder cancer	27191262
MIR363	Luciferase reporter assays,RNA pull down assays	Gallbladder carcinoma	SGC-996 and NOZ	Gallbladder carcinoma	27420766
MIR376A1	Knockdown	osteosarcoma	Saos2, MG63, U2OS,SW1353	osteosarcoma	27458156
SNCA	RNA pulldown assay, RNA immunoprecipitation	neuroblastoma	SH-SY5Y	Parkinson's disease	27470562
MIR26B	Dual luciferase reporter assay	hepatocellular carcinoma	BEL-7402/5-FU	hepatocellular carcinoma	27524242
MIR375	Luciferase reporter assays	cervical cancer	SiHa and CaSki	cervical cancer	27658300
MIR140	Knockdown	uveal melanoma	MUM-2C	uveal melanoma	27725873
CASP3	Knockdown	fibroblast-like synoviocytes	NA	Rheumatoid arthritis	28026003
CASP9	Knockdown	fibroblast-like synoviocytes	NA	Rheumatoid arthritis	28026003
MIR506	Luciferase reporter assays	ovarian cancer	SKOV3, A2780, HO8910, and CAOV3	ovarian cancer	28031721
CDH1	RNA immunoprecipitation	colorectal cancer cell lines	HT29, SW480, SW620	colorectal cancer	28069878
MIR203A	Knockdown,Overexpression	Glioblastoma multiforme	U87 and U251	Glioblastoma multiforme	28187000
MIR124-1	Knockdown,Overexpression	tongue	CAL-27, SCC-9, SCC-4, SCC-15 and SCC-25	tongue cancer	28260102
CDH5	Knockdown	Gastric cancer	BGC823, SGC7901, MKN45, AGS, BGC803, and MGC803	Gastric cancer	28268166
CTNNB1	Knockdown	Gastric cancer	BGC823, SGC7901, MKN45, AGS, BGC803, and MGC803	Gastric cancer	28268166
MAPK1	Knockdown	Gastric cancer	BGC823, SGC7901, MKN45, AGS, BGC803, and MGC803	Gastric cancer	28268166
MMP14	Knockdown	Gastric cancer	BGC823, SGC7901, MKN45, AGS, BGC803, and MGC803	Gastric cancer	28268166
MMP2	Knockdown	Gastric cancer	BGC823, SGC7901, MKN45, AGS, BGC803, and MGC803	Gastric cancer	28268166
MMP9	Knockdown	Gastric cancer	BGC823, SGC7901, MKN45, AGS, BGC803, and MGC803	Gastric cancer	28268166
PTK2	Knockdown	Gastric cancer	BGC823, SGC7901, MKN45, AGS, BGC803, and MGC803	Gastric cancer	28268166
PXN	Knockdown	Gastric cancer	BGC823, SGC7901, MKN45, AGS, BGC803, and MGC803	Gastric cancer	28268166
HMGB1	Knockdown	multiple myeloma	KM3 and U266	multiple myeloma	28295550
MIR129-1	Luciferase reporter assays	osteosarcoma	Saos2, MG63, U2OS, SW1353, HOS	osteosarcoma	28346809
MIR142	Luciferase reporter assays	osteosarcoma	Saos2, MG63, U2OS, SW1353, HOS	osteosarcoma	28346809
EZH2	Knockdown,Overexpression	Osteosarcoma	MG-63, SAOS-2, U2OS, SW1353	Osteosarcoma	28388584
PIK3CB	Knockdown,Overexpression	brain	NA	brain vascular dysfunction	28413461
LTBP3	Knockdown,Luciferase reporter assays	hepatocellular carcinoma	HTR-8/SVneo cells,THP-1	hepatocellular carcinoma	28469957
MIR145	Luciferase reporter assays,RNA pull down assay	peripheral blood mononuclear cells	NA	normal	28535533
MIR143	Luciferase reporter assays	Hepatocellular carcinoma	Huh-6, HepG2, SMMC-7721,and Bel-7402	Hepatocellular carcinoma	28543721
miR-124	Knockdown	retinoblastoma	Y79	retinoblastoma	28550678
miR-101	Knockdown,Overexpression	lung	U251 and U87	lung Adenocarcinoma	28551849
RAP1B	Knockdown,Overexpression	lung	U251 and U87	lung Adenocarcinoma	28551849
MIR200A	Luciferase reporter assays,RNA pull down assay	esophageal cancer	EC-109	esophageal cancer	28635228
ZEB1	Overexpression	glioblastoma	U251/TMZ and U87/TMZ	glioblastoma	28668966
MIR217	Dual luciferase reporter assays	pancreatic ductal adenocarcinoma	Panc-1, Aspc-1, Mia Paca-2 and Bxpc-3	pancreatic ductal adenocarcinoma	28701723
miR-30b	Luciferase reporter assays	Primary cerebral cortex neuronal cultures	NA	ischemic stroke	28854438
MIR200C	Luciferase reporter assays	Ovarian	NA	Ovarian cancer	28899458
MIR144	Luciferase reporter assays	osteosarcoma	MG-63, U2OS, MNNG/HOS	osteosarcoma	28938647
CCAR2	RNA pulldown assay, RNA immunoprecipitation	NA	HepG2	normal	28973437
MIR320A	Knockdown,Overexpression	umbilical vein endothelial cells	NA	normal	28977880
CCL2	Knockdown	nonalcoholic steatohepatitis	HepG2	nonalcoholic steatohepatitis	28993096
MIR218-1	Knockdown	choriocarcinoma cell lines	JEG-3, JAR,and BeWo	human choriocarcinoma	29096355
MIR23B	Overexpression	stomach	SGC7901 and BGC823	gastric cancer	29162158
miR-101	RNA immunoprecipitation	lung cancer	A549 / DDP,H1299 / DDP	lung cancer	29212230
CD36	Knockdown	macrophages	THP-1	normal	29258822
MIR142	Knockdown	Vascular smooth muscle cells	NA	normal	29435112
miR-101	Knockdown	lung cancer	A549, H460, H1299 and SPC-A1	lung cancer	29484127
MIR205	Luciferase reporter assays	dopaminergic neuronal cell line	MN9D	Parkinson's disease	29511451
MIR142	Dual luciferase reporter assays	cervical cancer	SiHa and HeLa	human cervical cancer	29704494
MIR145	NA	NA	NA	gastric cancer	29719612
MIR148A	NA	NA	NA	gastric cancer	29719612
MIR21	NA	NA	NA	gastric cancer	29719612
miR-124	Luciferase reporter assays	bladder transitional cell carcinoma	T24, BIU-87	bladder transitional cell carcinoma	29736319
MIR143	Knockdown, Overexpression, Luciferase assays, RNA-binding protein immunoprecipitation assay	bone	NA	osteoporosis	29741283
Mir129	Dual-luciferase reporter gene assay	glioma tissue	NA	glioma	29808528
MIR206	Dual luciferase reporter assay, Knockdown	NSCLC tumor tissue	A549, H1299, BEAS-2B, HEK293T	non-small-cell lung cancer	29916897
MIR206	Luciferase activity assay, RNA©\binding protein immunoprecipitation assay, RNA pull©\down assay	NA	MG63, Saos©\2, U2OS, KHOS, hFOB 1.19, HEK©\293T, HEK©\293T	osteosarcoma	30076726
MIR34A	Luciferase reporter gene assay	BC tissue	HT-1376, RT112, 253J, T24, SV-HUc-1	bladder cancer	30387807
MIR22	Luciferase activity assays, Knockdown	RCC tissue	786-O, Caki-1, Ketr-3, RT112, T24, Ect1/E6E7	renal cell carcinoma	30431104
miR-30	Luciferase reporter assay	NA	ADSCs	NA	30511267
MIR429	Luciferase activity assay, RIP assay	NA	SiHa, HeLa, C33A, Caski, Ect1/E6E7	cervical cancer	30515786
MIR22	Luciferase reporter assay	NA	EA.hy926	atherosclerosis	30591217
MIR15A	Luciferase reporter assay	blood	NA	coronary heart disease	30787203
MIR96	Luciferase reporter assay	blood	HS-5, HL60, THP-1	acute myeloid leukemia	30970520
miR-101-3p	Dual-luciferase reporter assay	NA	SH-SY5Y	NA	31254586
MIR17	Luciferase reporter assay	NA	A549	NA	31257497
MIR150	Dual luciferase assay, Anti?Ago2 RIP assay	cartilage tissue	NA	osteosarcoma	31304004
miR-181a-5p	Dual-luciferase reporter assay	NA	HS-5, U266, MM.1S, RPMI8226	multiple myeloma	31397203
miR©\124©\3p	Dual luciferase reporter assay, RNA immunoprecipitation, Knockdown	liver	NA	hepatocellular carcinoma	31466138
miR-181a-5p	Dual-luciferase reporter assay, Knockdown	serum	MGC-803, GES-1	gastric adenocarcinoma	31480991
MIR200A	Luciferase activity assays, RNA immunoprecipitation (RIP), RNA pull-down assay, Overexpression	NA	SW1736, 8505C, Nthy-ori 3-1	anaplastic thyroid carcinoma	31500506
MIR145	Dual-luciferase assays, Overexpression	OA cartilage tissue	NA	osteoarthritis	31637891
MIR140	Dual-luciferase reporting assay, RNA pull-down assay	HCC tissue	LO2, HepG2, Huh-7, THP-1, HUVECs	hepatocellular carcinoma	31693399
MIR150	Luciferase Reporter Assay	main trachea	NA	NA	31695627
MIR202	Dual-luciferase reporter gene assay, RNA-binding protein immunoprecipitation assay, RNA pull-down assay	NSCLC tissue	BEAS-2B, A549, NCI-H23, NCI-H292, NCI-H1299, NCI-H1975, HEK293T	non-small cell lung cancer	31863664
MIR19B1	Dual luciferase reporter assay, Pull?down assay, Knockdown	NA	HUVECs	NA	31933110
MIR1271	Dual?luciferase reporter assay	NA	nPCs, NCI-H929, OPM-2	multiple myeloma	31953613
MIR22	Dual Luciferase Reporter Gene (DLR)Assay	GC tissue	SGC-7901, BGC-823, GES1	gastric cancer	32021298
MIR206	Luciferase activity assay	IH tissue, skin tissue	NA	infantile hemangioma	32084582
MIR22	Luciferase reporter assay, RNA pull-down, RNA immunoprecipitation (RIP)	GC tissue	GES-1, SGC-7901, BGC-823, SGC-7901/OXA, BCG-823/OXA	gastric cancer	32104001
MIR374B	Dual-luciferase assay	NSCLC tissue	H460, A549, H661, H358, BEAS-2B, 293T	non-small cell lung cancer	32141554
MIR384	Dual-luciferase reporter assay, RNA immunoprecipitation assay (RIP)	glioma tissue	SHG-44, LN229, HBEC-5i, 293T	glioma	32196610
MIR17	Dual?luciferase reporter assay, Knockdown	blood	THP-1, 293T	atherosclerosis	32319624
miR-129-5p	Dual-luciferase reporter assay	blood	BEAS-2B	Bronchopulmonary dysplasia	32397779
miR-101-3p	Dual-Luciferase Reporter Assay, RNA Pull-Down Assay, Overexpression	CC tissue	HCT116, HT29, NCM 460	colon cancer	32431516
MIR126	Dual?Luciferase Activity Assay	NA	HBMECs	ischemic stroke	32591985
MIR205	Luciferase assay, RNA immunoprecipitation (RIP)	NA	bEnd.3, 293T	ischemic stroke	32655805
MIR101	Dual luciferase activity assay	OSCC tissue	HSC3, SCC9, SCC15, SCC25, NHOK	oral squamous cell carcinoma	32934732
MIR3129	Luciferase reporter assay	HCC tissue	Huh-7, Hep3B, Huh-7/Dox, Hep3B/Dox	hepatocellular carcinoma	32965597
MIR590	Dual-luciferase reporter assay	NA	HCAEC, HUVEC	NA	33022677
miR-194-5p	Luciferase Reporter Assay	NA	NA	acute lung injury	33117815
MIR613	Dual-luciferase reporter assay	NSCLC tissue	A549, H1299, BEAS-2B	non-small cell lung cancer	33149680
MIR143	Dual-luciferase assay,Immunofluorescence	anterior lens capsules	HLE-B3	diabetic cataract	33274006
MIR141	Luciferase reporter assay	NA	HFF-1	Normal	33426220
MIR769	Dual-luciferase reporter (DLR) assay	gingival tissue	PDLCs	periodontitis	33604388
MIR188	Dual-luciferase reporter assay	NA	RPMI-8226, U266, MM.1S, NCI-H929	multiple myeloma	33944676

## Sheet: Supplementary Table S4
Class	Sub Class	Set	LncRNA	Count
RNA_Binding_Protein	RNAInter	NR5A2	C22orf24;AL139352.1;AL136982.1;FAM27C;MIR202HG;AC020659.1;LINC01106;LINC00303;AL358781.1;TENM3-AS1;AL161668.1;LINC00174;EIF3J-DT;FAM87A;LINC01006;B3GALT5-AS1;HDHD5-AS1;LINC02610;PP7080;RAMP2-AS1;AC011450.1;TDRKH-AS1;CARNMT1-AS1;LINC00862;TNRC6C-AS1;LOC400710;LINC02397;HCP5;AP000553.1;LINC01089;SLX1A-SULT1A3;U73169.1;ZNF337-AS1;LOC100130691;AC007277.1;AC010336.1;POLR2J4;AC007249.1;AC073316.1;AC099…	1913
RNA_Binding_Protein	RNAInter	SALL4	LOC93463;DLGAP1-AS1;TENM3-AS1;AC135776.1;LINC00910;HMGA2-AS1;LIN28B-AS1;PSORS1C3;LOC284788;LOC101927533;KU-MEL-3;GS1-124K5.3;RP11-108M9.1;LINC00571;AC116609.2;AL355314.1;AL603910.1;AL137802.1;AL136988.1;LOC284577;LINC01657;AL050338.1;NHEG1;LINC02557;AC019330.1;AC083867.4;AL606491.1;AC092100.1;AL357500.1;MIAT;AL355490.1;LINC01375;GAS1RR;AC016831.1;LOC101929551;RP11-347L18.1;PP12613;RP11-706D8.3;LO…	2722
RNA_Binding_Protein	RNAInter	HAND2	DKFZP434K028;H19;LINC00525;LINC00266-1;FAM27C;ZFHX2-AS1;SNHG16;LINC00208;AC008080.1;TMEM51-AS1;C20orf197;PRDM16-DT;C8orf31;FLJ13224;LINC00670;C10orf91;LOC107985579;FER1L6-AS1;LINC00471;AL365277.1;LOC339059;PRKCZ-AS1;TSPEAR-AS2;LOC102723701;TTTY8;COL18A1-AS1;SREBF2-AS1;LINC00315;LINC00482;WASIR1;TTTY8B;MATN1-AS1;MIR22HG;AC003003.5;LINC00319;LINC01164;GARS-DT;AC079612.1;CTBP1-DT;AP000550.1;LINC0033…	2047
RNA_Binding_Protein	RNAInter	ZNF644	DLEU2L;KIAA0087;RP11-798G7.5;FLJ33534;LINC00467;FAM27C;SNHG16;SMAD5-AS1;MIR31HG;SNHG29;LINC00303;LINC00469;FLJ13224;AL162595.1;AL357314.1;LINC00324;LINC00304;AC105219.1;LOC102723701;LINC01547;AC132216.1;AC000068.1;HDHD5-AS1;MATN1-AS1;LINC00846;LINC01551;AC097382.1;LINC00265;C22orf34;ANKRD62P1-PARP4P3;AC090286.1;CH17-340M24.3;AC106870.2;SNHG12;AFDN-DT;CARNMT1-AS1;AL354956.1;PDCD4-AS1;LINC01285;IBA…	2894
RNA_Binding_Protein	RNAInter	CIITA	LOC93463;LINC00525;LOC100129540;FAM87B;AL161668.1;C10orf91;LINC01559;LINC00158;MIR22HG;LINC00265;GARS-DT;AC011450.1;AFDN-DT;FLVCR1-DT;SSBP3-AS1;AL157414.1;LOC100128531;AL390760.1;PDCD4-AS1;AC012456.3;LINC00222;PSMB8-AS1;LINC01993;PSORS1C3;HCG9;AC011484.1;AC118344.1;THUMPD3-AS1;Z97192.2;U73169.1;ST7-OT4;AC007249.1;AC099552.1;LINC00339;AC020907.2;AL031587.1;AL445685.1;HLA-DQB1-AS1;AL121990.1;AC0123…	1661
RNA_Binding_Protein	RNAInter	SREBF1	LOC102724659;AL161668.1;SREBF2-AS1;CYP51A1-AS1;AC122129.1;ZNF337-AS1;MEG3;LOC107985075;AC012314.20;LINC00184;LINC01771;LOC101927787;LINC02575;LRRC3-DT;AL139819.1;HS1BP3-IT1;AC012313.1;AC239800.2;SDCBP2-AS1;OLMALINC;TSPEAR-AS1;LOC101927851;AC117386.2;STARD4-AS1;AC008897.2;AC008438.1;CARMN;LINC02600;MALAT1;LOC105375744;GRPEL2-AS1;AC131025.1;AC087273.2;LOC105376114;AP002387.2;AC069185.1;AC013762.1;L…	2672
RNA_Binding_Protein	RNAInter	SREBF2	LOC102724659;AL161668.1;SREBF2-AS1;CYP51A1-AS1;AC122129.1;AC012456.3;MEG3;LOC107985075;MCM3AP-AS1;AP001469.1;AP001469.2;AC012456.4;AL139819.1;AC012313.1;DHCR24-DT;OLMALINC;APOA1-AS;AP006216.5;EHMT2-AS1;AC096536.2;STARD4-AS1;AC008897.2;LOC105375744;AC087273.2;AP002387.2;AL355075.1;AC069185.1;AC013762.1;LOC101926933;AC089999.1;AC078955.1;AC025162.1;AL355075.4;RP11-429B14.3;SNAI3-AS1;RP11-599B13.3;A…	1907
RNA_Binding_Protein	RNAInter	POLR3G	LINC00324;LINC01556;HCG14;AL662890.1;LINC01623;HCG15;HCG11;AC003101.1;AGBL5-IT1;LIMD1-AS1;AGBL5-AS1;LINC01719;LINC00533;AC004448.2;AL662791.1;LINC02453;AC084082.1;AP000442.1;AP000785.2;LOC102724064;MIR9-3HG;LOC101926933;AL132989.1;AC051619.7;AC051619.8;AL049796.1;AC009034.1;CTA-14H9.5;AC124068.2;AL158211.1;AC108134.2;MIR193BHG;ZNF213-AS1;LINC02591;AC004408.1;AC129492.5;AC008738.1;AC005329.2;RMRP;…	206
RNA_Binding_Protein	RNAInter	XRCC4	LINC01715;AC239800.2;AC090952.5;LOC105376805;LOC105369332;AL360012.1;BX284668.6;TUG1;FENDRR;MALAT1;CRNDE;AL356512.1;AL357033.3;AC145285.6;SATB1-AS1;AC008738.5;LOC339192;AC079848.1;LINC01578;AL360182.2;AP001107.7;RAMP2-AS1;LOC101930370;LHX1-DT;AL355297.4;AC068152.1;LINC01089;AC025431.1;AC079305.1;ADNP-AS1;AC009133.5;ST7-AS1;LOC642361;AL109917.1;HOXD-AS2;AC234582.1;AL391121.1;CAHM;AC097358.2;AC0108…	41
RNA_Binding_Protein	RNAInter	NR2C2	PINK1-AS;LOC93463;AL358781.1;PRDM16-DT;LOC102724659;CASC2;FAM87B;AL161668.1;AL357314.1;LINC00311;PCBP1-AS1;LINC00652;AC005037.1;LINC00315;LOC100379224;AC097382.1;AC122129.1;LOC101927447;AC005342.1;LOC100130587;ARRDC1-AS1;LINC01270;LINC00963;TNRC6C-AS1;AC115618.1;HCP5;LINC01521;LOC100130691;LINC00612;AC131097.1;AC125494.1;LOC101928881;AL078459.1;AL645941.1;OSER1-DT;AC016738.1;CCNT2-AS1;AL049795.1;…	1532
RNA_Binding_Protein	RNAInter	BDP1	LINC00324;LINC01556;RP11-108M9.1;HCG14;AL662890.1;AC025188.1;LINC01623;RP11-358H9.1;HCG15;AC239809.3;HCG11;BX284668.2;AC003101.1;AGBL5-IT1;RP11-108M9.2;LIMD1-AS1;AGBL5-AS1;LINC01719;LINC01783;EPCAM-DT;LINC00533;AC004448.2;AL157938.2;AC245100.6;AL662791.1;LINC02453;LOC101929076;AL157938.3;PCED1B-AS1;AC084082.1;AC009185.1;AL355075.1;AP000442.1;MIR100HG;AP000785.2;LOC102724064;MIR9-3HG;LOC101926933;…	268
RNA_Binding_Protein	RNAInter	POLR3A	LINC00476;LINC00324;PIK3CD-AS1;AC000068.1;MATN1-AS1;LOC101928372;LINC01556;LOC100268168;AC118344.1;C21orf62-AS1;RP11-108M9.1;HCG14;AC245100.1;AL662890.1;AC025188.1;CR786580.1;LINC01623;AL513365.2;AL049569.1;RP11-358H9.1;HCG15;AC239809.3;LOC101928733;HCG11;BX284668.2;LINC01201;LINC00659;AC003101.1;AGBL5-IT1;RP1-40E16.2;OGFR-AS1;RP11-108M9.2;LIMD1-AS1;AC092171.2;RP11-495P10.7;AGBL5-AS1;AL031432.1;E…	1638
RNA_Binding_Protein	RNAInter	ZNF274	LOC100128398;AC022148.1;AC125494.1;ZNF32-AS3;ZNF32-AS1;AC092634.3;LINC01535;AC073343.2;AC092295.1;AC010422.1;ZNF32-AS2;ZNF529-AS1;AC012370.2;LOC101928000;AL121656.1;AC010547.1;ZNF436-AS1;AC119403.1;AC104117.3;AF186192.1;AL390728.6;AC104938.1;AC009090.1;AC011468.1;AL031985.3;AC124312.3;AC092447.8;LINC02136;AC012146.3;AF186192.3;AC098850.2;AC026271.3;AC127540.1;AC068473.2;AC245748.2;AC006213.4;AC00…	2083
RNA_Binding_Protein	RNAInter	ZZZ3	DLEU2L;MIR1-1HG-AS1;AC000068.1;RAMP2-AS1;AC122129.1;LINC01545;LINC02397;C21orf62-AS1;BASP1-AS1;AC099681.1;LILRB1-AS1;AL513412.1;JPX;MYT1L-AS1;MIAT;HAR1A;RP11-136K14.3;AL034380.1;AL160004.1;SPATA13-AS1;RP5-1092A11.5;AC239809.3;FALEC;AL022313.2;WEE2-AS1;AL353804.1;AL121845.1;MBNL1-AS1;LINC00484;AL021396.1;AL158071.3;LINC00102;LOC284191;AL604028.1;LINC02541;LINC02090;HAR1B;AC099681.2;LINC01354;LINC0…	470
RNA_Binding_Protein	RNAInter	NELFE	ZFAS1;LINC02610;AC068631.1;SNHG12;LINC00272;SNHG5;AL158151.1;H1FX-AS1;AL021068.1;CD27-AS1;MIR17HG;AC007249.1;LOC101927604;AL121990.1;AC012314.20;AL603910.1;AL645941.1;LOC105374978;AC245100.1;MRPL20-AS1;AC012485.1;LINC02476;AL121917.1;AL391244.1;BAIAP2-DT;SLC16A1-AS1;AC002472.1;AC239809.3;LOC101929626;AL031963.1;AL133351.2;LINC01004;LINC01715;AC139149.1;AL121972.1;TOB1-AS1;RP11-290M5.2;LOC10050667…	226
RNA_Binding_Protein	RNAInter	GTF3C2	AL139352.1;LINC00917;MIR31HG;AL357314.1;LINC00324;FLJ37453;AC005037.1;AC000068.1;KTN1-AS1;LINC00207;GARS-DT;SNHG17;AC122129.1;FLVCR1-DT;AL590705.1;CARNMT1-AS1;AL354956.1;COL5A1-AS1;TNRC6C-AS1;PSORS1C3;LINC01556;LOC101927533;ATP6V0E2-AS1;DKFZp779M0652;LOC100129724;DPP9-AS1;LOH12CR2;EWSAT1;AL021068.1;LOC100130691;PAXIP1-AS2;LINC02026;GCC2-AS1;APTR;KANSL1-AS1;VPS33B-DT;AC087491.2;LOC105371730;ALOX12…	1515
RNA_Binding_Protein	RNAInter	PPARGC1A	AP001048.1;NRSN2-AS1;LINC01816;AL031773.1;AC098828.3;ASMTL-AS1;LINC00106;LINC00996;LOC105369332;AL023803.1;DISC1FP1;RP11-138I1.4;AC090236.1;AC105105.2;AL031055.1;RP11-66N24.6;AL023803.2;AL023803.3;LINC01127;N4BP2L2-IT2;SCARNA17;FLJ42351;ZFAS1;OLMALINC;NEAT1;LOC727710;LINC00313;SNHG32;ATP11A-AS1;MINOS1P1;MALAT1;SNHG10;LINC00476;LOC100499194;LOC143666;AL356512.1;AL357033.3;SATB1-AS1;AC008738.5;AC07…	75
RNA_Binding_Protein	RNAInter	BRF2	LINC01715;LINC01719;NEAT1;LOC101929076;CCAT1;MALAT1;PCAT2;AL355075.1;LOC105369332;AL691403.1;AL355075.4;AC009292.2;LINC01220;AC025259.3;AC233266.2;AC002558.2;AC002558.3;AC129492.5;AC004528.1;AC018761.2;AC018761.3;RMRP;AL360012.1;AP000769.2;AF250324.1;BX649632.1;BX649601.1;AF254983.1;AC245297.3;AP000769.3;RP11-573M3.6;GHET1;GS1-594A7.3;DIAPH3-AS2;SNHG6;MIR548H3;FLJ36000;MIR548A2;MLIP-AS1;LINC00472…	51
RNA_Binding_Protein	RNAInter	NR4A1	AC016026.1;IGF2-AS;AL591845.1;C22orf24;H19;FLJ33534;LINC00266-1;SNHG16;AL357033.1;AC020659.1;SNHG11;SNHG29;TMEM51-AS1;MIR7-3HG;DLGAP1-AS1;FLJ13224;FLJ40194;ZFAS1;LOC102724659;FAM87B;AL162595.1;AL161668.1;MTUS2-AS1;LINC00311;FLJ37453;PCBP1-AS1;PIK3CD-AS1;C10orf91;CSNK1G2-AS1;LOC100996455;LOC339059;PRKCZ-AS1;TSPEAR-AS2;WT1-AS;LINC01547;COL18A1-AS1;LINC00315;UMODL1-AS1;AC000068.1;LINC00482;HDHD5-AS1…	2268
RNA_Binding_Protein	RNAInter	THAP1	AL591845.1;FLJ33534;LINC00467;SMAD5-AS1;LINC01430;TPT1-AS1;SNHG11;LINC00476;MRVI1-AS1;LOC102724659;CASC2;LINC01869;LOC107985579;LOC339059;LINC01006;PRKCZ-AS1;LOC102723701;LINC01547;C11orf72;AP001062.1;AC000068.1;LINC00482;HDHD5-AS1;MATN1-AS1;MIR22HG;AC092118.1;PP7080;LINC00319;CYP51A1-AS1;LINC00910;GARS-DT;LINC01560;SNHG17;CH17-340M24.3;LINC00336;AC008543.1;SNHG12;AL590705.1;AL445248.1;LINC01562;…	2368
RNA_Binding_Protein	RNAInter	KAT2A	DLEU2L;SNHG11;SNHG29;LINC00476;ZFAS1;AC105206.1;AL161668.1;LINC01869;C11orf72;LINC00319;LINC00910;SNHG17;AC068631.1;SNHG12;AL354956.1;ADAMTSL4-AS1;SNHG5;AL158151.1;STARD7-AS1;LINC01556;AL935212.1;LOC100128770;C21orf62-AS1;H1FX-AS1;THUMPD3-AS1;AP000553.1;AC007249.1;AC079305.1;AC092198.1;FO393418.1;AL603910.1;AL645941.1;AC016738.1;AP001048.1;EDRF1-DT;LOC105374978;DNAJC27-AS1;AL137802.1;LINC00466;LO…	1282
RNA_Binding_Protein	RNAInter	SUPT20H	AL139352.1;LINC00319;AC022007.1;PPP3CB-AS1;AL603910.1;AP001048.1;AC138028.2;CATIP-AS1;CR786580.1;AC091729.3;RP4-553F4.2;AC019349.1;AL121972.1;AL360268.2;PIK3CD-AS2;KF459542.1;TONSL-AS1;RP11-25C19.3;JARID2-AS1;AL031186.1;SYP-AS1;LINC00960;RP11-846F4.12;STX18-AS1;AC015795.1;MALAT1;LOC105379194;RP11-417F21.2;AC067930.1;AC132192.1;CTD-2517M22.16;AP003119.1;AC067930.3;LOC101928837;AP000442.2;AP003068.…	2699
RNA_Binding_Protein	RNAInter	PIAS1	PART1;C20orf197;LINC01006;AP000753.1;AL359649.1;LINC01556;AP001043.1;C21orf62-AS1;LINC02337;AP001599.1;LINC02612;AP000936.1;AP001439.1;LINC01886;AC009227.1;AC005534.1;AL591623.1;LINC01504;DOCK4-AS1;NRIR;NUP50-DT;LINC00354;AL161725.1;LINC00307;STEAP2-AS1;SRGAP3-AS3;AL392172.1;RP11-165F24.5;AC112518.3;AL731568.1;LOC100506885;SRGAP3-AS2;AC003101.1;AC005999.1;STARD13-IT1;AP000696.1;AC104777.1;LINC015…	868
RNA_Binding_Protein	RNAInter	ATRX	LINC00029;LINC00266-1;LINC00266-3;MATN1-AS1;LOC153684;GAS8-AS1;AC063965.1;LINC00853;CATIP-AS1;CYP4A22-AS1;AL928970.1;RP1-40E16.2;AC114803.1;RASA3-IT1;LINC01346;TM4SF19-AS1;MIR1302-2HG;LOC101928597;CACNA1C-AS1;AC107464.2;LINC02437;UGDH-AS1;LOC285638;AC025171.3;AC113133.1;RP11-619L12.4;CACNA1C-AS2;RP11-503G7.2;AC140725.1;AL031598.1;AC133539.1;RP11-2F9.4;AC009034.1;SSTR5-AS1;AC024361.1;RP11-388C12.5…	70
RNA_Binding_Protein	RNAInter	SMC4	DKFZP434K028;LINC00029;RP11-798G7.5;LINC00266-1;FAM27C;AL357033.1;CCDC13-AS1;MIR1-1HG-AS1;SNHG29;AC104129.1;AL358781.1;PRDM16-DT;C8orf31;LINC00469;FLJ13224;LOC648987;FAM87B;LINC00324;LOC100128310;PIK3CD-AS1;C10orf91;AC105219.1;OGFRP1;TSPEAR-AS2;COL18A1-AS1;CTC-343N3.1;AP001062.1;LINC00482;WASIR1;HDHD5-AS1;MIR22HG;LINC00265;PP7080;AC092171.1;C22orf34;LINC00319;AC090286.1;GPRACR;MIRLET7BHG;AP000550…	2201
RNA_Binding_Protein	RNAInter	IGF1R	H19;LINC01691;LINC01766;MRPL23-AS1;AL928970.1;AL356481.1;AC016949.1;AC105402.3;LINC01022;AC018742.1;TMEM147-AS1;RP11-846F4.12;AC008434.1;LINC01337;AC091047.1;CTD-3224I3.3;AC140847.2;AC079949.1;LINC00273;AC069029.1;AC002558.2;AC002558.3;AC068790.9;CTD-2144E22.9;AC008103.1;AL356481.2;LINCADL;CRNDE;FENDRR;AL356512.1;AL357033.3;AC008738.5;SATB1-AS1;AC079848.1;AL355297.4;LINC01578;AP001107.7;LINC01089…	1900
RNA_Binding_Protein	RNAInter	TERF1	LINC00266-1;FAM27C;LINC00266-3;AL391987.3;LINC01691;LINC01766;CR786580.1;LOC101927904;CR559946.1;AL928970.1;AC128709.1;FAM41C;AL645608.2;AC016949.1;AL034345.2;WASIR2;LINC01783;LINC00229;AC128709.2;AL391987.4;TMEM147-AS1;AC128709.3;LINC01410;LOC105375115;AL645608.4;AC093627.5;LINC00960;MIR1302-2HG;RP11-846F4.12;PLA2G4E-AS1;AC091047.1;AC069287.2;AC140847.2;AC079949.1;LINC00273;AC026369.3;AC016705.1…	2033
RNA_Binding_Protein	RNAInter	TERF2	LINC00266-1;FAM27C;LINC00266-3;AL391987.3;LINC01691;LINC01766;CR786580.1;LOC101927904;CR559946.1;AL928970.1;AC128709.1;AC016949.1;AL034345.2;WASIR2;LINC01022;LINC00229;AC128709.2;AL391987.4;TMEM147-AS1;AC128709.3;AC147651.4;LOC105375115;AC093627.5;LINC00960;MIR1302-2HG;PLA2G4E-AS1;AC091047.1;AC069287.2;AC140847.2;LINC00273;CACNA1C-IT3;AC016705.1;AC140725.1;AC009054.1;AC093627.7;AC002558.2;AC00255…	702
RNA_Binding_Protein	RNAInter	SMAD5	LINC01587;LINC00315;LINC00313;LINC00910;GATA3-AS1;LINC01562;AP000753.1;LINC00619;AC011484.1;LINC01597;THUMPD3-AS1;LINC02026;LOC153684;AC007249.1;MEG9;AL451042.1;LINC01766;AL157392.1;CR786580.1;LINC02557;LINC02036;ABHD11-AS1;AL354836.1;RP11-506B6.6;AL589986.1;LINC00840;AC002472.1;AL669970.2;AL121885.2;AL451042.2;LINC02048;AC112518.3;AC046143.1;BX322557.1;MBNL1-AS1;FLJ31356;AC091177.1;XXYLT1-AS2;HM…	1849
RNA_Binding_Protein	RNAInter	TFAP4	AC000061.1;DLEU2L;C22orf24;C7orf69;FLJ33534;LINC01600;SMAD5-AS1;AL357033.1;MIR1-1HG-AS1;TMEM51-AS1;RP11-276H1.3;C20orf197;AC105206.1;ZNRF3-AS1;LOC541472;C10orf91;CSNK1G2-AS1;FAM87A;PRKCZ-AS1;TSPEAR-AS2;COL18A1-AS1;SREBF2-AS1;TTTY13;AC000068.1;LINC00482;HDHD5-AS1;MIR22HG;AC092118.1;AC097382.1;AC003003.5;LINC00319;ANKRD62P1-PARP4P3;GPRACR;CH17-340M24.3;MIRLET7BHG;HMGA2-AS1;AC003975.1;AC122129.1;FLV…	2090
RNA_Binding_Protein	RNAInter	RBL1	DLEU2L;LINC00544;AL136982.1;LINC01600;PRDM16-DT;FLJ13224;AC105206.1;LINC00324;FLJ37453;PCBP1-AS1;LINC01869;WDFY3-AS2;OGFRP1;TP53TG1;LINC01547;KTN1-AS1;AC073349.1;AL138767.1;CTBP1-DT;SCOC-AS1;LINC00336;RAMP2-AS1;SNHG12;AL445248.1;AL354956.1;LINC00272;ADAMTSL4-AS1;SNHG5;ARRDC1-AS1;PSMB8-AS1;PSORS1C3;LINC01556;AC011484.1;LINC01460;H1FX-AS1;THUMPD3-AS1;AL359091.1;LINC01089;EWSAT1;U73169.1;GCC2-AS1;VP…	995
RNA_Binding_Protein	RNAInter	AFF4	AC000061.1;AC087235.1;RP11-84C10.2;AC027088.1;LINC00467;ZFHX2-AS1;SMAD5-AS1;LINC01430;AC008080.1;GRIK1-AS1;AL138899.1;MRVI1-AS1;FLJ13224;LOC100288208;CASC2;FLJ37453;AC022148.1;LINC01559;LINC01006;WT1-AS;AC005037.1;B3GALT5-AS1;LINC00158;LINC00265;CYP51A1-AS1;AC068631.1;CYYR1-AS1;AC013549.1;AC012358.1;AL353740.1;AC009163.1;PDCD4-AS1;RP13-259N13.2;AC083799.1;LIN28B-AS1;LINC01556;LINC01545;C21orf62-A…	1744
RNA_Binding_Protein	RNAInter	AFF1	DLEU2L;SPART-AS1;IGF2BP2-AS1;FLJ13224;ZFAS1;LOC648987;AL357314.1;FLJ37453;PCBP1-AS1;LINC02363;WT1-AS;CTC-343N3.1;AC097382.1;AC068631.1;HMGA2-AS1;C16orf47;AC122129.1;CARNMT1-AS1;PDCD4-AS1;LINC00272;ADAMTSL4-AS1;SNHG5;SPATA42;LINC02397;AP001043.1;LOH12CR2;THUMPD3-AS1;LINC01089;GCC2-AS1;APTR;AC019077.1;LOC105371730;AL008729.1;LOC153684;MIR17HG;AC008060.1;AC009226.1;AC098828.2;CCDC18-AS1;IL10RB-DT;LI…	1030
RNA_Binding_Protein	RNAInter	OSMR	LINC00266-3;FAM87B;AC000068.1;FAM230D;RAMP2-AS1;LINC00970;AC121338.1;AP001043.1;FAM230H;LOC101930071;FAM230B;AC079305.1;AC012506.2;MIR4432HG;AC064834.1;TMCO1-AS1;AL451042.1;LINC01167;LINC02557;AC016831.1;AL928970.1;RP13-1039J1.3;LINC01132;AC062032.1;AL451042.2;AL109914.1;AC007952.3;LINC01840;AC124057.1;AL160408.3;AL121672.1;AC005224.1;AL031848.1;TONSL-AS1;AC239800.2;COL4A2-AS1;LINC01166;AC073094.…	569
RNA_Binding_Protein	RNAInter	IRF2	DLEU2L;SPART-AS1;LOC93463;H19;FLJ33534;LINC01558;LINC00467;FAM27C;LINC00905;LOC728673;SNHG29;LINC00476;LOC646383;AL138899.1;LOC100128398;C8orf31;LINC00469;FLJ13224;ZFAS1;LOC648987;AL162595.1;AL161668.1;ADORA2A-AS1;LINC00324;C9orf106;LINC00670;LINC01699;PCBP1-AS1;LINC00652;ACTA2-AS1;LINC01869;LINC00301;LINC00518;AC132216.1;LINC00158;LINC01405;LINC00839;LOC100379224;KTN1-AS1;AC100800.1;AC092171.1;L…	2621
RNA_Binding_Protein	RNAInter	AGO2	LOC100128398;INTS6L-AS1;CCDC183-AS1;AC062031.1;LINC01694;AP002856.4;AC009133.1;NTM-IT;AC007834.1;AC027335.1;SNHG18;CTD-2373N4.5;AC046195.1;MINCR;AC091182.2;AP000446.1;AL110504.1;ST20-AS1;AL050341.2;AC009133.2;AC109460.1;RP11-420N3.2;LCMT1-AS1;AC109460.4;LINC02164;AC124283.1;AC005736.2;AC100793.2;AP001330.5;AC138696.2;AP000864.1;AC074029.3;AC025521.1;AL133492.1;AC133552.5;AC009133.4;AC015871.3;RP1…	131
RNA_Binding_Protein	RNAInter	AHR	AC000061.1;C20orf197;UMODL1-AS1;FAM167A-AS1;AC092171.1;AC010969.1;LINC00173;AC144450.1;C1orf137;SPATA42;LINC00963;LINC00474;AC021218.1;AL359878.1;C21orf62-AS1;THUMPD3-AS1;RP11-414H23.2;AL731661.1;VAC14-AS1;AC079305.1;AC108066.1;MEG9;AC069213.1;ENTPD3-AS1;ABCC5-AS1;SMCR2;AL450344.1;AL109613.1;MIR548XHG;LINC00570;AC245100.1;AC068134.1;RP11-61J19.2;COL18A1-AS2;AC011901.2;AL513164.1;LOC339685;AL02232…	680
RNA_Binding_Protein	RNAInter	NRIP1	KIAA0087;LOC93463;AL139352.1;LINC00525;AL136982.1;C8orf31;LINC00311;LINC00315;AC010969.1;CYP51A1-AS1;CTBP1-DT;AC068631.1;CH17-340M24.3;AC025279.1;AL157414.1;AC012358.1;AC105020.1;AL354919.1;LINC01270;LINC00963;PKP4-AS1;LINC01291;AC092384.1;SRRM2-AS1;Z99774.1;RP11-800A3.2;AC008060.1;PPP3CB-AS1;LOC105375614;AL031587.1;AP006748.1;CTA-929C8.7;MIR503HG;AL691459.1;CDH23-AS1;AL603910.1;AC104809.1;AC1127…	2747
RNA_Binding_Protein	RNAInter	LMO2	KIAA0087;SNHG16;IGF2BP2-AS1;SMAD5-AS1;MIR202HG;AL357033.1;TPT1-AS1;LINC00208;C20orf197;C8orf31;DLGAP1-AS1;FLJ40194;LOC100049716;ADORA2A-AS1;LINC00324;MTUS2-AS1;EIF3J-DT;PCBP1-AS1;PIK3CD-AS1;C10orf91;LINC02363;LOC102723701;WT1-AS;LINC01547;FLJ40288;NCF4-AS1;C11orf72;UMODL1-AS1;AC000068.1;LINC00313;AC092171.1;CYP51A1-AS1;PAX8-AS1;LUADT1;CTBP1-DT;AC068631.1;C16orf47;SNHG12;LINC01565;AL445248.1;AC015…	1954
RNA_Binding_Protein	RNAInter	ELL	C15orf54;AC105206.1;LINC01869;TCL6;AC097382.1;AC092171.1;SSBP3-AS1;AL390760.1;LOC101927447;LOC100128770;LINC01521;AC087491.2;AL590666.1;AC005006.1;AL049795.1;AL137802.1;AP000697.1;LOC101927635;RP11-114B7.6;AL606970.1;AC245100.1;PGM5-AS1;AC018814.1;AL121894.1;PPP1R26-AS1;LINC01703;FAM225B;FAM138B;AL020998.1;LENG8-AS1;LOC101928525;BSN-DT;AL358075.1;AC118345.1;AC245884.1;AC053503.1;AC124861.1;LINC01…	279
RNA_Binding_Protein	RNAInter	ZC3H8	AC016026.1;IGF2-AS;AL591845.1;PINK1-AS;LOC93463;DKFZP434K028;LINC00029;C22orf24;H19;AC027088.1;FLJ33534;AL136982.1;SNHG16;IGF2BP2-AS1;LOC728673;LINC00208;SHANK2-AS3;SNHG11;MIR1-1HG-AS1;GRIK1-AS1;SNHG29;C20orf197;LINC00303;MIR7-3HG;C8orf31;FLJ40194;ZFAS1;LOC102724659;LOC100129540;AC105206.1;LOC648987;LOC284241;LINC00324;AC020907.1;MTUS2-AS1;FLJ37453;PCBP1-AS1;PIK3CD-AS1;ACTA2-AS1;LINC01869;LINC003…	2867
RNA_Binding_Protein	RNAInter	ZBTB17	DKFZP434K028;C20orf187;LINC01260;C7orf69;SNHG16;TPT1-AS1;MIR4435-2HG;MIR1-1HG-AS1;C20orf197;MIR7-3HG;AL358781.1;LOC102724659;CASC2;AC105206.1;AC105219.1;PRKCZ-AS1;LINC01547;LINC01405;LOC100379224;LINC00207;AC100800.1;AC097382.1;LINC00910;LINC00523;LINC00336;RAMP2-AS1;AC007952.1;AC025279.1;AL157414.1;AP000753.1;AC005342.1;LINC00970;AC144450.1;AC012456.3;SERTAD4-AS1;ARRDC1-AS1;LINC01270;SLC12A5-AS1…	1913
RNA_Binding_Protein	RNAInter	CAMTA2	AC087235.1;AL591845.1;DKFZP434K028;LINC00029;LINC00266-1;AL136982.1;MIR202HG;SNHG29;TMEM51-AS1;LINC00303;AL358781.1;FLJ40194;LOC100049716;LOC102724659;CASC2;LOC100129540;FAM87B;LOC284241;ADORA2A-AS1;LINC00174;C10orf91;LINC01869;LINC00304;OGFRP1;LOC339059;PRKCZ-AS1;LOC102723701;AC005037.1;FLJ40288;CTC-343N3.1;C11orf72;UMODL1-AS1;AP001062.1;AC000068.1;LINC00482;HDHD5-AS1;LINC01405;MATN1-AS1;MIR22HG…	2623
RNA_Binding_Protein	RNAInter	CASP8AP2	PINK1-AS;LINC00544;FLJ33534;LINC00525;LINC01600;SMAD5-AS1;MIR202HG;AL357033.1;TPT1-AS1;SNHG29;LINC00476;MIR7-3HG;AL358781.1;C8orf31;ZFAS1;CASC2;LOC648987;AL162595.1;AL161668.1;LOC284241;LINC00324;LOC100128310;EIF3J-DT;FLJ37453;C10orf91;LINC00471;TP53TG1;LINC01006;PRKCZ-AS1;LOC102723701;LINC01547;AC005037.1;SREBF2-AS1;AP001062.1;B3GALT5-AS1;AC000068.1;LINC00482;HDHD5-AS1;LOC100379224;MIR22HG;PP708…	2954
RNA_Binding_Protein	RNAInter	CASZ1	MIR31HG;C20orf197;LINC00471;CELF2-AS1;PRKCZ-AS1;SREBF2-AS1;LINC00482;AC092171.1;CYP51A1-AS1;AC073349.1;AC079610.1;MIRLET7BHG;LINC00449;AL354956.1;AL158151.1;TNRC6C-AS1;PKP4-AS1;LOC284788;AC024132.1;AC074389.1;LINC01089;LOC101930071;UCA1;VAC14-AS1;AC087491.2;AC010168.1;ALOX12-AS1;ARHGAP27P1-BPTFP1-KPNA2P3;LINC01356;AC125494.1;AC079305.1;AC137630.1;RABGAP1L-IT1;AL359094.1;AC069213.1;LINC01983;AC044…	1300
RNA_Binding_Protein	RNAInter	CEBPG	AC016026.1;DLEU2L;C22orf24;FLJ33534;LINC01430;SNHG29;MIR7-3HG;AL358781.1;C8orf31;ZFAS1;LOC102724659;AC105206.1;FAM87B;AL161668.1;LOC284241;ADORA2A-AS1;C10orf91;LINC00471;LOC100996455;OGFRP1;AL365277.1;LINC01006;LINC00518;LINC00482;MATN1-AS1;MIR22HG;AC092118.1;LINC00265;PP7080;AC092171.1;LINC00319;AC079610.1;LINC00173;CTBP1-DT;MIRLET7BHG;LINC00336;RAMP2-AS1;AL390760.1;AC105020.1;AC005342.1;ADD3-AS…	1436
RNA_Binding_Protein	RNAInter	ETV4	AL591845.1;C22orf24;AC008080.1;AC020659.1;SNHG11;SNHG29;RP11-276H1.3;MIR7-3HG;AL358781.1;PRDM16-DT;LOC102724659;LOC100129540;AC105206.1;AL161668.1;LOC284241;ADORA2A-AS1;AC020907.1;AP003471.1;PCBP1-AS1;LINC01869;LINC00471;LOC100996455;LOC339059;PRKCZ-AS1;LOC102723701;LINC00518;NCF4-AS1;C11orf72;UMODL1-AS1;AP001062.1;LINC00482;LINC00313;MIR22HG;AC092118.1;PP7080;AC092171.1;AC010969.1;CYP51A1-AS1;AN…	2100
RNA_Binding_Protein	RNAInter	HES2	AL591845.1;SNHG11;LINC00303;AC000068.1;LINC00313;LINC00319;SNHG17;LINC00336;AC122129.1;SNHG12;AL157414.1;LINC01257;LOC100268168;CHKB-DT;LOH12CR2;SRRM2-AS1;AP000553.1;LINC01089;U73169.1;UCA1;AC073592.1;CD27-AS1;ALOX12-AS1;AC005104.1;RP3-425P12.1;CCDC18-AS1;AP001048.1;AP001630.1;DNAJC27-AS1;C5orf66;LOC107985210;SMIM25;PRKAR2A-AS1;AC068831.2;AL391095.1;AL135787.1;LINC01167;AC012363.1;AL445645.1;AL35…	530
RNA_Binding_Protein	RNAInter	HOXA7	PINK1-AS;C22orf24;H19;AL139352.1;FLJ33534;AL136982.1;TPT1-AS1;MIR31HG;SNHG11;SNHG29;LINC00303;LOC100049716;ZFAS1;CASC2;LOC648987;AL161668.1;ADORA2A-AS1;AC020907.1;MTUS2-AS1;LOC541472;EIF3J-DT;ACTA2-AS1;LINC01559;LINC00471;AL365277.1;LOC102723701;AC005037.1;C11orf72;B3GALT5-AS1;AC000068.1;LINC00313;MATN1-AS1;MIR22HG;LINC00265;AC092171.1;AC073349.1;SPATA41;LINC00173;SNHG17;AC090286.1;AC068631.1;MIR…	2781
RNA_Binding_Protein	RNAInter	KLF3	C22orf24;LINC00266-1;AL136982.1;MIR202HG;AL357033.1;TPT1-AS1;TTTY14;LINC01869;LINC00304;LINC01559;LOC339059;PRKCZ-AS1;TSPEAR-AS2;LOC102723701;AC005037.1;CTC-343N3.1;C11orf72;LINC00482;MATN1-AS1;MIR22HG;AC092171.1;AC010969.1;LINC00319;CYP51A1-AS1;AC011450.1;SNHG12;AC025279.1;AL157414.1;AL445248.1;AP000753.1;TNRC6C-AS1;LOC101927533;LINC02138;LOC100128770;AP000553.1;LINC01089;LINC01521;LINC02026;VPS…	849
RNA_Binding_Protein	RNAInter	LHX2	AL591845.1;LOC93463;DKFZP434K028;LINC00029;FLJ33534;LINC00525;AL136982.1;ZFHX2-AS1;SNHG16;AL357033.1;MIR31HG;SNHG11;TMEM51-AS1;LINC00303;MRVI1-AS1;C8orf31;LOC100049716;LOC102724659;LOC100129540;LOC284241;ADORA2A-AS1;AC020907.1;ACTA2-AS1;LINC01559;PRKCZ-AS1;LOC102723701;AC005037.1;COL18A1-AS1;CTC-343N3.1;C11orf72;AP001062.1;B3GALT5-AS1;AC000068.1;LINC00482;HDHD5-AS1;AC092118.1;AC092171.1;AC010969.…	2585
RNA_Binding_Protein	RNAInter	MSX2	DKFZP434K028;SNHG16;AC020907.1;C11orf72;MATN1-AS1;CTBP1-DT;LINC00336;AC009163.1;LINC00272;LOC100130587;AL359649.1;LINC01257;FAM201A;AC074389.1;LOC339803;BX322557.10;LINC02337;AC093802.1;AC011997.1;AL359094.1;LINC00205;AL691459.1;CDH23-AS1;EFCAB6-AS1;AC104809.1;LOC105374978;AP000697.1;AP000345.1;AC017104.1;AL133553.1;AC025165.1;AL158212.1;LINC01771;PROSER2-AS1;AL162431.1;AL022315.1;ODF2-AS1;LINC00…	257
RNA_Binding_Protein	RNAInter	MYB	PINK1-AS;LOC93463;DKFZP434K028;C22orf24;LINC01600;AL357033.1;SNHG11;SNHG29;LOC646383;MIR7-3HG;MRVI1-AS1;ZFAS1;LOC102724659;CASC2;LOC100129540;LOC284241;ADORA2A-AS1;LINC00174;EIF3J-DT;LINC01869;LINC00304;LOC107985579;LOC100996455;OGFRP1;LINC01547;LINC00518;SREBF2-AS1;C11orf72;AP001062.1;AC000068.1;LINC00482;LINC01405;MIR22HG;KTN1-AS1;AC092118.1;AC097382.1;LINC00265;PP7080;AC092171.1;LINC00319;CYP5…	2395
RNA_Binding_Protein	RNAInter	NEUROG3	AL591845.1;KIAA0087;DKFZP434K028;TPT1-AS1;AC020659.1;AL138899.1;MIR7-3HG;TENM3-AS1;AL161668.1;LINC00324;AC020907.1;PCBP1-AS1;AC105219.1;AL365277.1;TSPEAR-AS2;LOC102723701;AP001062.1;LINC00482;MIR22HG;LINC01551;PP7080;AC092171.1;LINC00319;CYP51A1-AS1;SPATA41;AC079610.1;GARS-DT;AL138767.1;LINC00173;AC122129.1;AL390760.1;LINC01317;AC105020.1;AC009163.1;IBA57-DT;LINC00272;LOC100133077;ARRDC1-AS1;COL5…	1589
RNA_Binding_Protein	RNAInter	NFATC3	AC020659.1;AP000679.1;LINC00324;LINC02363;LOC339059;HDHD5-AS1;LINC00846;C1orf137;AL157395.1;AC073592.1;LOC107985075;ALOX12-AS1;DHRS4-AS1;MEG9;AL356218.1;LINC02247;LINC02593;SMCR2;AL109613.1;AC106900.1;PCOLCE-AS1;TMEM72-AS1;AC096677.2;AC107079.1;EIPR1-IT1;LOC105371620;AC079790.1;PPP1R26-AS1;AC114737.1;AL122058.1;AP000290.7;LOC101928107;AC019118.1;LOC101928525;AC093655.1;AL390835.1;AC079779.1;MGAT3…	325
RNA_Binding_Protein	RNAInter	NFIL3	AL591845.1;C22orf24;LINC00208;AC008080.1;LOC102724659;AC105206.1;AL161668.1;LOC284241;AC020907.1;C10orf91;AL365277.1;PRKCZ-AS1;LOC102723701;LINC01547;NCF4-AS1;C11orf72;UMODL1-AS1;LINC00482;MATN1-AS1;LINC00207;PP7080;CTBP1-DT;AC090286.1;GPRACR;LINC00336;RAMP2-AS1;AC122129.1;AC025279.1;AL157414.1;TDRKH-AS1;AL445248.1;POLH-AS1;AC105020.1;LOC101927447;LINC00862;LINC01270;LINC00963;TDRG1;FAM99B;AC0743…	1155
RNA_Binding_Protein	RNAInter	NR2F1	AL591845.1;PINK1-AS;C22orf24;H19;LINC00525;LINC01600;MIR202HG;AL357033.1;TPT1-AS1;AC008080.1;AC020659.1;SNHG11;TMEM51-AS1;RP5-856G1.2;LINC00303;AL358781.1;LINC01561;FLJ13224;ZFAS1;FAM87B;AL161668.1;LOC284241;ADORA2A-AS1;AC020907.1;LINC01547;FLJ40288;NCF4-AS1;C11orf72;AP001062.1;LINC00482;HDHD5-AS1;MIR22HG;LINC00207;AC092118.1;PP7080;AC092171.1;LINC00319;LINC00910;PAX8-AS1;SPATA41;LINC00523;GARS-D…	2071
RNA_Binding_Protein	RNAInter	RFX2	DLEU2L;AL591845.1;LOC93463;C22orf24;FLJ33534;AL136982.1;MIR202HG;AL357033.1;LINC00917;TPT1-AS1;AC020659.1;LINC00303;MIR7-3HG;MRVI1-AS1;FLJ40194;LOC102724659;CASC2;AC105206.1;AL162595.1;AL161668.1;LOC284241;LINC00311;PCBP1-AS1;LINC00471;CELF2-AS1;OGFRP1;LINC01006;PRKCZ-AS1;LOC102723701;C11orf72;AP001062.1;AC000068.1;MATN1-AS1;AC092118.1;LINC00265;PP7080;AC092171.1;AC003003.5;LINC00319;PAX8-AS1;AC0…	2760
RNA_Binding_Protein	RNAInter	SOX9	AC000061.1;DKFZP434K028;LINC00525;SMAD5-AS1;SNHG11;LOC102724659;LOC541472;PCBP1-AS1;LINC01559;TP53TG1;SREBF2-AS1;AC092171.1;CYP51A1-AS1;GARS-DT;SNHG17;C3orf35;AP000753.1;LINC00501;ADAMTSL4-AS1;ATP1A1-AS1;ARRDC1-AS1;LOC101927533;AC121338.1;LOH12CR2;LOC100128770;SRRM2-AS1;C21orf62-AS1;THUMPD3-AS1;RP11-414H23.2;LINC00671;LINC02026;APTR;KANSL1-AS1;POLR2J4;CD27-AS1;ALOX12-AS1;LINC00588;LINC00598;LOC10…	1977
RNA_Binding_Protein	RNAInter	SP3	C22orf24;AC027088.1;C20orf78;LINC01430;TPT1-AS1;SNHG11;TMEM51-AS1;RP11-276H1.3;LINC00303;FLJ13224;LOC100049716;LOC102724659;AC105206.1;AL161668.1;ADORA2A-AS1;EIF3J-DT;PCBP1-AS1;LOC102723701;LINC01547;AC005037.1;COL18A1-AS1;NCF4-AS1;SREBF2-AS1;C11orf72;B3GALT5-AS1;LINC00482;HDHD5-AS1;AC097382.1;PP7080;AC092171.1;AC010969.1;CYP51A1-AS1;LINC00910;SPATA41;AC079610.1;LINC01560;SNHG17;SCOC-AS1;RAMP2-AS…	2375
RNA_Binding_Protein	RNAInter	TBX3	LOC93463;DKFZP434K028;C22orf24;AL136982.1;SNHG16;MIR202HG;LINC00476;AC104129.1;FLJ40194;ZFAS1;LOC102724659;AL161668.1;LOC284241;ADORA2A-AS1;LINC00174;LINC01869;LINC00304;LINC02363;LOC339059;PRKCZ-AS1;LOC102723701;COL18A1-AS1;NCF4-AS1;C11orf72;LINC00482;HDHD5-AS1;MATN1-AS1;MIR22HG;LINC00846;AC092118.1;PP7080;CYP51A1-AS1;PAX8-AS1;SPATA41;AC079610.1;MIRLET7BHG;SNHG12;CARNMT1-AS1;AL445248.1;AL390760.…	1619
RNA_Binding_Protein	RNAInter	TFDP2	IGF2-AS;DKFZP434K028;MIR202HG;AL357033.1;LINC01430;AL358781.1;LOC102724659;AL162595.1;AL161668.1;LOC284241;AC020907.1;LOC541472;LINC01869;LOC339059;LINC00334;LOC102723701;C11orf72;AC000068.1;LINC00482;MATN1-AS1;LINC02610;AC092118.1;PP7080;AC092171.1;AC090286.1;MIRLET7BHG;LINC00336;AC068051.1;POLH-AS1;AL390760.1;AC015969.1;LINC00501;LINC00963;AL158151.1;TNRC6C-AS1;ACOXL-AS1;AC115618.1;LINC01291;FA…	1399
RNA_Binding_Protein	RNAInter	ZBTB7B	DLEU2L;C22orf24;FLJ33534;AL136982.1;LINC00917;MIR7-3HG;AL358781.1;MRVI1-AS1;C8orf31;FLJ40194;LOC102724659;CASC2;FAM87B;AL161668.1;LOC284241;AC020907.1;LINC00304;LINC00471;CELF2-AS1;FAM87A;LINC01006;PRKCZ-AS1;LOC102723701;AC005037.1;SREBF2-AS1;C11orf72;AC000068.1;HDHD5-AS1;MATN1-AS1;MIR22HG;LINC00207;LINC00265;AC003003.5;AC010969.1;PAX8-AS1;AC079610.1;LINC00173;CH17-340M24.3;LINC00336;RAMP2-AS1;AC…	2181
RNA_Binding_Protein	RNAInter	ZNF236	H19;LINC00905;LINC00311;LINC01869;LINC00471;LINC01405;AC092171.1;CYP51A1-AS1;LINC00910;AC068631.1;LINC00449;LINC00963;LOC400743;AL021068.1;LINC01356;LINC02337;GS1-124K5.3;LINC01707;AC104457.2;EDRF1-DT;TCEAL3-AS1;LINC01357;LINC01142;AC138150.1;AC068134.1;AC063965.1;LINC01266;LINC01980;AL592166.1;MEG8;MRPL23-AS1;LINC01535;ENTPD1-AS1;LOC102724450;LBX1-AS1;LOC102724009;AL592301.1;AC096540.1;AL590408.…	452
RNA_Binding_Protein	RNAInter	BTF3	LINC01931;AC005037.1;KTN1-AS1;CYP51A1-AS1;GARS-DT;AC068631.1;HMGA2-AS1;LINC00222;ADD3-AS1;LOC284788;CALML3-AS1;AC083864.1;LOC642484;LOC100130691;GCC2-AS1;APTR;LOC105371730;LINC00612;LINC00955;LOC102723968;AC064874.1;AC005104.1;LINC01825;DIAPH3-AS2;AC004870.2;RP11-472N13.2;AC104457.2;LOC101927420;C5orf66;LOC105377849;AC010880.1;LOC102724691;LPP-AS1;TNK2-AS1;RP1-86D1.5;AP000704.1;AC114812.8;RORB-AS…	540
RNA_Binding_Protein	RNAInter	CBFB	AC000061.1;LINC00467;LINC01116;SNHG16;SMAD5-AS1;PAX8-AS1;GARS-DT;HMGA2-AS1;PDCD4-AS1;ADD3-AS1;C21orf62-AS1;THUMPD3-AS1;RP11-414H23.2;C1orf220;KANSL1-AS1;LINC01913;LOC441204;AC113167.1;AL008729.1;LOC100506302;AC099552.1;AC125494.1;LINC02068;AL683807.1;LOC101928012;AC105275.1;FO393418.1;RAET1E-AS1;LGALS8-AS1;ZNF32-AS3;AC117453.1;LINC01014;LINC01449;AL450344.1;AC000123.1;DNAJC27-AS1;C5orf66;LINC0113…	654
RNA_Binding_Protein	RNAInter	DLX2	AC000061.1;AL591845.1;KIAA0087;SNHG16;LINC01600;SMAD5-AS1;AC090152.1;TMEM51-AS1;MRVI1-AS1;AL162595.1;ACTA2-AS1;HECW1-IT1;AC005037.1;FLJ40288;SREBF2-AS1;B3GALT5-AS1;LINC00319;CYP51A1-AS1;LINC00523;GARS-DT;SNHG17;FLVCR1-DT;TDRKH-AS1;CARNMT1-AS1;AC009163.1;PDCD4-AS1;LINC02408;LINC00970;AC083799.1;LINC00501;ADD3-AS1;ARRDC1-AS1;C1orf195;STARD7-AS1;LOC101927533;AL356414.1;AP001043.1;THUMPD3-AS1;RP11-41…	1409
RNA_Binding_Protein	RNAInter	DLX6	AC000061.1;DKFZP434K028;C22orf24;FLJ33534;SNHG16;LINC01600;C8orf31;DLGAP1-AS1;LOC100129540;LOC284241;LINC00324;AC020907.1;C10orf91;LINC00471;FAM87A;CTC-343N3.1;SREBF2-AS1;LINC00315;B3GALT5-AS1;AC000068.1;LINC00482;LINC00313;PP7080;AC092171.1;LINC00319;PAX8-AS1;GARS-DT;CTBP1-DT;AC122129.1;PDCD4-AS1;LINC00501;ARRDC1-AS1;LINC00963;AL158151.1;TNRC6C-AS1;AL359649.1;AC118344.1;LINC00654;LINC01460;CALML…	1325
RNA_Binding_Protein	RNAInter	ZFHX3	DLEU2L;LOC93463;DKFZP434K028;LINC00525;SMAD5-AS1;TPT1-AS1;MIR31HG;SNHG11;SNHG29;LINC00476;LOC646383;ZFAS1;AL161668.1;MTUS2-AS1;EIF3J-DT;FLJ37453;ACTA2-AS1;LINC01869;AL365277.1;TSPEAR-AS2;AP001062.1;B3GALT5-AS1;AC000068.1;MIR22HG;PP7080;AC092171.1;LINC00319;GARS-DT;AL138767.1;SNHG17;AC068631.1;MIRLET7BHG;AC122129.1;TDRKH-AS1;LINC00970;AC012456.3;LINC00862;LINC00272;LINC00963;ACOXL-AS1;FAM201A;AC02…	1877
RNA_Binding_Protein	RNAInter	FOXP3	C20orf187;IGF2BP2-AS1;LINC00476;EIF3J-DT;LINC00265;GARS-DT;PDCD4-AS1;ST8SIA6-AS1;APTR;LINC01913;LOC100506302;AC007249.1;AC079305.1;AC009480.1;CCNT2-AS1;AP000936.1;LOC105374978;LOC102724691;RASAL2-AS1;AC063965.1;POT1-AS1;LINC01526;AL583804.1;MPRIP-AS1;AL596247.1;AC025918.1;LOC101927769;AP4B1-AS1;ARHGAP26-AS1;AC084809.1;SLC16A1-AS1;RP11-506B6.6;AL121899.1;RP11-509J21.4;ZNF451-AS1;LOC100505774;LINC0…	476
RNA_Binding_Protein	RNAInter	HOXA2	LINC00467;LINC01430;MIR31HG;SNHG29;LINC00476;LOC646383;DLGAP1-AS1;AL162595.1;AL161668.1;AL357314.1;LINC00324;PCBP1-AS1;LINC00652;LINC01555;LINC00471;TP53TG1;LINC01547;AC005037.1;LINC00518;B3GALT5-AS1;LINC00265;AC010969.1;AC069277.1;AC079610.1;LINC01560;SCOC-AS1;AC135895.1;TDRKH-AS1;AC012358.1;LINC01562;LINC00449;AL354956.1;PDCD4-AS1;AC005342.1;AC012456.3;LINC00501;LINC01285;LINC00222;ADD3-AS1;STA…	1704
RNA_Binding_Protein	RNAInter	MEF2D	DLEU2L;AL591845.1;LINC00029;C22orf24;LOC541472;AC013549.1;AC083799.1;LINC00963;PAXIP1-AS2;AP000317.1;AL645728.1;MIR17HG;AC073316.1;AC104809.1;EGFR-AS1;LINC01706;TMEM72-AS1;AC114812.8;EIPR1-IT1;RP11-349E4.1;AC002480.1;AC083867.4;AL118511.2;LINC01716;P3H2-AS1;AL121917.1;LINC00368;TAB2-AS1;FGF13-AS1;DDC-AS1;AL359644.1;AL008719.1;LINC01429;AL020996.1;AC024028.1;AL590723.1;LINC00659;AC008781.1;SATB1-A…	231
RNA_Binding_Protein	RNAInter	NKX2-5	AC000061.1;AL591845.1;LOC93463;LINC00525;AL136982.1;SNHG16;MIR31HG;SNHG11;SNHG29;LINC00476;LINC00303;DLGAP1-AS1;ZFAS1;LOC648987;AL161668.1;AC020907.1;MTUS2-AS1;EIF3J-DT;PCBP1-AS1;LINC01869;LINC01559;LINC00471;TP53TG1;LINC01006;LOC102723701;AC005037.1;LINC00518;LINC00315;B3GALT5-AS1;LINC00482;LINC00313;MIR22HG;AC092118.1;PP7080;AC092171.1;AC010969.1;LINC00319;CYP51A1-AS1;LINC00523;GARS-DT;LINC0017…	2310
RNA_Binding_Protein	RNAInter	PHF20	AC087235.1;DLEU2L;C7orf69;AL136982.1;SNHG16;AC090152.1;MIR4435-2HG;SNHG11;MRVI1-AS1;FLJ13224;CASC2;AL162595.1;LOC284241;LINC01555;LINC00471;PRKCZ-AS1;CTC-343N3.1;LINC00265;PP7080;PAX8-AS1;LINC00943;CTBP1-DT;AC008543.1;AC003975.1;AC135895.1;CARNMT1-AS1;AL445248.1;LINC00449;AL354956.1;AC005342.1;AC083799.1;LINC00862;ADAMTSL4-AS1;C1orf137;AL359649.1;FLJ45513;STARD7-AS1;LINC01291;ST8SIA6-AS1;FAM201A;…	1906
RNA_Binding_Protein	RNAInter	RARA	SOX1-OT;LOC105377849;AL139158.2;AL772202.1;AL157788.1;AC018462.1;LINC01949;AC015983.2;RP11-252M18.3;LINC01141;GLIS3-AS1;SYP-AS1;LINC00616;RP11-428L21.1;EGFLAM-AS4;CTC-281M20.4;AC114956.3;SLC7A11-AS1;AC004943.2;RP11-450H6.3;RP11-728K20.2;MAFTRR;AC103724.3;LOC102724532;AC018521.7;AIRN;LOC102725254;RP11-589C21.6;AC005618.1;AC009831.3;AC092118.2;AC015819.2;AC015819.3;MALAT1;AL356512.1;AL357033.3;SATB…	73
RNA_Binding_Protein	RNAInter	RBCK1	AL591845.1;PINK1-AS;AL139352.1;FLJ33534;AL136982.1;ZFHX2-AS1;MIR202HG;AL357033.1;MIR7-3HG;AL358781.1;FLJ13224;LOC102724659;CASC2;AC105206.1;FAM87B;AL162595.1;TENM3-AS1;AL161668.1;LOC284241;MTUS2-AS1;EIF3J-DT;FLJ37453;LINC01869;AC105219.1;TP53TG1;LINC01006;PRKCZ-AS1;LOC102723701;LINC01547;AC005037.1;CTC-343N3.1;LINC00518;C11orf72;AP001062.1;AC132216.1;AC000068.1;HDHD5-AS1;MATN1-AS1;MIR22HG;AC09211…	2394
RNA_Binding_Protein	RNAInter	RORA	AC000061.1;DLEU2L;LINC00467;MIR31HG;SNHG29;MRVI1-AS1;ZFAS1;CASC2;TENM3-AS1;LINC00174;PCBP1-AS1;LINC01559;TP53TG1;LINC01006;AC005037.1;SREBF2-AS1;AP001062.1;KTN1-AS1;AC097382.1;LINC00265;LINC00615;GARS-DT;AL138767.1;SNHG17;AC068631.1;RAMP2-AS1;AC135895.1;AC012358.1;AC004988.1;PDCD4-AS1;LINC00501;MIR29B2CHG;LINC00862;SNHG5;ADD3-AS1;LOC400710;LOC284788;MAMDC2-AS1;LOH12CR2;THUMPD3-AS1;LINC01089;LOC10…	1613
RNA_Binding_Protein	RNAInter	SOX3	AC000061.1;LINC00467;SNHG16;SMAD5-AS1;TPT1-AS1;SNHG29;LINC00476;CASC2;EIF3J-DT;OGFRP1;TSPEAR-AS2;FLJ40288;CTC-343N3.1;LINC00518;SREBF2-AS1;B3GALT5-AS1;KTN1-AS1;LINC00265;CYP51A1-AS1;GARS-DT;SNHG17;AC068631.1;HMGA2-AS1;AC008543.1;AC013549.1;AC012358.1;LINC01562;LINC00449;AC004988.1;PDCD4-AS1;LINC00862;SNHG5;ADD3-AS1;LINC00951;AC021218.1;FAM83A-AS1;AC005692.1;LINC00654;AP001043.1;C21orf62-AS1;THUMP…	1652
RNA_Binding_Protein	RNAInter	ARNTL	AC073316.1;AC096677.1;NHEG1;SLC2A1-AS1;MAST4-AS1;AL354979.1;AC073316.2;AC092810.3;AL360181.2;RP11-204P2.3;AC084864.1;LINC00960;AC073320.1;LOC283387;AC093297.1;MCPH1-AS1;AC087273.2;AL358937.1;LOC105369423;AC012150.1;AC010173.1;AC016526.1;MKRN3-AS1;AC037487.1;RP11-193M21.1;AC024257.4;AC083805.3;AC012150.2;AC026367.2;RP11-583F2.7;AC000061.1;LINC00544;AL136982.1;AL357033.1;SNHG29;TMEM51-AS1;RP5-856G1…	1656
RNA_Binding_Protein	RNAInter	BHLHE41	MIR31HG;ZNRF3-AS1;CELF2-AS1;LINC01547;LINC00158;AC069277.1;LINC02026;LL22NC01-81G9.3;LINC02068;LINC01825;TEX26-AS1;MIR137HG;LOC100240728;AC099066.2;AL358394.1;AC096639.1;RP11-184A2.2;AC009495.1;AL450322.2;LOC101927136;AC092802.3;LINC00865;AC009495.2;AP000943.1;B4GALT1-AS1;AC074117.1;AC060834.2;GTF3C2-AS1;LINC02250;LINC01564;AL049612.1;LOC101928530;ZKSCAN7-AS1;AL365255.1;MGC27382;AC092657.2;AL6454…	134
RNA_Binding_Protein	RNAInter	CREB3L1	HMGA2-AS1;LOC400743;APTR;LINC00488;KANSL1-AS1;AC009480.1;AC005019.2;AL033379.1;AC025165.1;LINC00393;AC096631.1;FGD5-AS1;P3H2-AS1;AC009531.1;ENTPD1-AS1;FGF12-AS3;WDR11-AS1;LINC01004;AC026355.1;RP11-1B20.1;GS1-18A18.2;LINC00433;LINC01822;LOC105373764;RP11-505C13.1;FGF12-AS2;AC002451.1;LOC105376171;AC114485.1;LINC00513;LINC01673;GS1-278J22.1;HRAT17;DSCAM-AS1;LINC01221;TRDN-AS1;AC026355.2;AC011284.1;…	126
RNA_Binding_Protein	RNAInter	FOXO1	AC083864.1;AL121990.1;RP11-437J19.1;AC073626.1;AC015987.1;LOC100505774;RP11-367J7.3;DNAJC9-AS1;AC002553.1;AC005013.1;HDAC2-AS2;LOC101927159;AC007285.7;LINC01673;AC113331.1;AC068134.2;AL391832.1;AC055758.1;UBA6-AS1;AC093772.1;AC114781.2;LINC02108;LINC02199;RP11-483A20.3;MALAT1;RP11-109P6.2;AC080023.1;RP11-63D14.1;LINC02421;AC079949.1;AC087885.1;RP11-443N24.4;CACNA1C-IT2;CACNA1C-IT1;LINC02450;AC090…	67
RNA_Binding_Protein	RNAInter	HES7	LINC01559;CYP51A1-AS1;CYYR1-AS1;AL353740.1;AC083799.1;ACOXL-AS1;LINC01291;LINC00898;LINC02347;AC099552.1;AP001341.1;ZNF385D-AS2;AC099681.1;RP11-437J19.1;LINC01449;LOC101927420;LINC01832;LOC284930;LINC01167;LINC01689;LOC102723427;AL139240.1;AC079630.1;AC002064.1;LINC02476;AL109924.1;LOC101928118;AC132807.1;AC084809.1;PAPPA-AS2;MIR217HG;LHFPL3-AS1;LINC00673;LINC00845;AL358394.1;AC073343.2;AC015971.…	266
RNA_Binding_Protein	RNAInter	HOXD11	FLJ13224;LOC101927356;AC083949.1;AC073325.1;LINC01811;AC016831.1;AL158166.1;LINC02094;AC025822.1;AL160163.1;LINC01185;LINC01005;LOC100128325;RP3-425P12.5;AC068580.1;RP5-1066H13.4;AL391119.1;AC068580.7;MAP4K3-DT;RP11-4C20.3;CFTR-AS1;AL353596.1;AC098484.2;RP1-5O6.5;LLPH-DT;AC125618.1;ARHGEF3-AS1;AC087071.2;WWTR1-AS1;WWTR1-IT1;AC092894.1;RP11-206M11.7;EXTL3-AS1;RGMB-AS1;LINC02488;AC097501.1;AC016687…	586
RNA_Binding_Protein	RNAInter	HOXD4	AC000061.1;FAM167A-AS1;AC092171.1;CALML3-AS1;H1FX-AS1;CDH23-AS1;DNAJC27-AS1;LINC01867;AC025918.1;LHFPL3-AS1;AC099066.2;HOTAIR;WEE2-AS1;LINC00446;AL807757.1;MIR205HG;LOC105378386;LOC101927377;LINC-PINT;DCST1-AS1;AL592078.1;AL121761.1;AC013476.1;AC092171.3;HMGA1P4;RP1-5O6.5;LINC01069;AC073336.1;LINC01792;SPATA3-AS1;LINC01410;LINC01448;AL034417.2;AC093620.1;HOXB-AS4;AC092894.1;RORA-AS1;CASC8;LINC010…	119
RNA_Binding_Protein	RNAInter	IKZF5	SMAD5-AS1;LINC02520;AC099681.1;AC073957.1;AC016027.1;AC016831.1;LINC00454;AC106873.4;SNHG26;UBAC2-AS1;LINC00452;AL589745.1;AC005865.1;TMEM26-AS1;BX072579.1;LOC101929011;HOXA11-AS;LINC00960;HOTTIP;MGC16275;LINC02144;AC093835.1;AC105999.1;LOC101927908;AC004080.2;SIRLNT;AC018653.1;JRKL-AS1;AC117503.1;PXN-AS1;LINC02375;AC005840.2;AP002383.2;LINC00273;LINC02455;RP11-476M19.3;AC078925.1;LOC283335;AC023…	101
RNA_Binding_Protein	RNAInter	MAFB	AC105206.1;LINC00334;COL18A1-AS1;AC012358.1;AC012456.3;ATP1A1-AS1;LINC01257;LOC400553;LINC01446;C1RL-AS1;LINC00488;AP006748.1;AL359094.1;AL356218.1;ENTPD3-AS1;AC005019.2;COL18A1-AS2;AC073626.1;LINC00184;LINC00092;AL008733.1;AL390036.1;LINC01132;AL353597.1;LOC101927787;LINC02263;LOC102723629;AC011287.1;AL137003.1;AC010974.3;LOC105375556;RP4-655J12.5;XXyac-YX60D10.1;RB1-DT;LOC105376383;AC108868.1;A…	2106
RNA_Binding_Protein	RNAInter	MSC	DKFZP434K028;LINC00029;AC027088.1;SNHG16;AC104129.1;LINC00303;LOC102724659;COL18A1-AS1;NCF4-AS1;AP001062.1;AC092118.1;AC010969.1;AC073349.1;MIRLET7BHG;LOC100133077;ARRDC1-AS1;TNRC6C-AS1;AP000812.1;AC005692.1;AC118344.1;DKFZp779M0652;SRRM2-AS1;Z97192.1;LINC00671;PAXIP1-AS2;CD27-AS1;LOC100506688;LINC00598;HDAC4-AS1;AC137630.1;LINC01044;LINC01853;AC091729.1;AL451042.1;RP1-50J22.4;AC025165.1;LOC10192…	571
RNA_Binding_Protein	RNAInter	MYF6	PINK1-AS;AC020907.1;LINC00482;CYP51A1-AS1;LINC00943;LINC00449;AC083799.1;LOC100130587;LINC00487;AC005562.1;AL359094.1;AC012314.20;EFCAB6-AS1;LINC01449;AC007422.1;SOX1-OT;AP000345.1;AC017104.1;LAMC1-AS1;LINC00618;SFTA1P;NHEG1;LINC01671;LINC01703;AC099552.2;AP001627.1;TAB2-AS1;UBXN10-AS1;LAMP5-AS1;AP001476.2;AL360181.1;AL451069.1;RP3-340N1.2;LOC101927394;HPN-AS1;AL160163.1;AP001631.1;RP11-125K10.5;…	279
RNA_Binding_Protein	RNAInter	HHEX	LINC00467;SNHG16;AC020659.1;LOC100049716;LOC102724659;LINC01699;PP7080;AC105345.1;PAXIP1-AS2;GS1-124K5.3;AL513217.1;LINC01983;AC016738.1;LINC01767;AC063976.1;MIR3681HG;AC017104.1;RP11-114B7.6;TNK2-AS1;AC073957.1;AL513327.1;LINC00489;RP11-80H5.6;UBXN10-AS1;RP11-205K6.2;AL122017.1;AC124944.1;AL135960.1;AC091729.2;FGF12-AS3;ITGB2-AS1;RP6-102O10.1;AC024028.1;LINC02585;AL133247.1;AC008781.1;RP13-39P12…	297
RNA_Binding_Protein	RNAInter	HOXA5	AC000061.1;LINC00544;LOC93463;DKFZP434K028;C20orf187;H19;C7orf69;AL136982.1;LINC01116;SNHG16;AL357033.1;SNHG11;LINC00303;AL358781.1;MRVI1-AS1;C8orf31;DLGAP1-AS1;FLJ13224;ZFAS1;CASC2;AC105206.1;LINC00324;EIF3J-DT;FLJ37453;PCBP1-AS1;ACTA2-AS1;LINC01869;WDFY3-AS2;LINC01559;LINC01555;AC105219.1;OGFRP1;FLJ40288;NCF4-AS1;C11orf72;AP001062.1;B3GALT5-AS1;AC000068.1;LINC00482;HDHD5-AS1;MATN1-AS1;LINC00846…	2833
RNA_Binding_Protein	RNAInter	KLF15	AL358781.1;EIF3J-DT;LUADT1;CH17-340M24.3;MIRLET7BHG;SNHG5;CHKB-DT;AP000553.1;LINC00887;AC019077.1;LOC107985075;ALOX12-AS1;GAS8-AS1;AL357033.2;AC009226.1;AC006372.1;AC244250.1;C5orf66;AP000697.1;AC096677.2;SATB2-AS1;AL122058.1;MEIS1-AS3;CR559946.1;LOC729867;LINC01738;FALEC;AL022341.1;AC015971.1;LAMA5-AS1;AL157788.1;MBNL1-AS1;AC139149.1;IGSF21-AS1;AL162231.2;PRRT3-AS1;RP1-128O3.4;AL358781.2;ENO1-AS…	337
RNA_Binding_Protein	RNAInter	NCOA1	LINC00029;AC027088.1;AC020907.1;C10orf91;TSPEAR-AS2;LUADT1;MIRLET7BHG;LINC02408;LOC100128239;LINC01257;LINC00661;ADARB2-AS1;LINC01531;LINC00487;LINC00189;AC007249.1;AC064874.1;HDAC4-AS1;AP006748.1;LINC02665;LINC02593;AC006372.1;EGFR-AS1;AP000936.1;AC091729.1;LINC00570;AP000345.1;AF124730.1;LOC105371620;AP001628.1;TRAPPC12-AS1;AC099552.2;AC114737.1;AL022315.1;AL109924.1;AC102953.1;LINC01907;AC0917…	1541
RNA_Binding_Protein	RNAInter	PPARA	AC008080.1;FAM87B;C10orf91;TSPEAR-AS2;COL18A1-AS1;LINC00313;KTN1-AS1;CTBP1-DT;GPRACR;CH17-340M24.3;MIRLET7BHG;AC008543.1;AL157414.1;LINC01317;AC105020.1;ARRDC1-AS1;LINC00963;FLJ45513;LINC01291;ADARB2-AS1;LINC00487;FAM99A;LINC01588;AC064874.1;AL031587.1;RP11-344J7.2;AC006372.1;LINC01767;EGFR-AS1;AC106053.1;AC107079.1;LOC101928782;AC034187.1;AL390066.1;AC073957.1;AC012354.1;LINC00457;AC073283.1;AL1…	615
RNA_Binding_Protein	RNAInter	GATAD1	AL591845.1;AL136982.1;LINC01430;SNHG29;FLJ13224;ZFAS1;AL161668.1;LINC00324;PCBP1-AS1;LINC01869;LINC01559;LINC01555;PRKCZ-AS1;C11orf72;AC132216.1;AC000068.1;LINC00265;AC092171.1;AC010969.1;LINC00523;SSBP3-AS1;LOC100128531;AL390760.1;LINC00449;SNHG5;ADD3-AS1;COL5A1-AS1;AL158151.1;TNRC6C-AS1;AL359649.1;ACOXL-AS1;FLJ45513;LOC400710;AC021218.1;AC005692.1;AC121338.1;C1RL-AS1;AL359555.1;LOC101930071;AC0…	1094
RNA_Binding_Protein	RNAInter	ID1	AC000061.1;DLEU2L;C22orf24;SNHG16;LINC00476;AC104129.1;MIR7-3HG;MRVI1-AS1;LOC102724659;AL162595.1;ZNRF3-AS1;LOC541472;EIF3J-DT;LINC00304;LINC01559;TP53TG1;LINC01006;LOC102723701;C11orf72;KTN1-AS1;LINC00265;AL138767.1;LINC00173;MIRLET7BHG;LINC00336;RAMP2-AS1;TDRKH-AS1;AL445248.1;SERTAD4-AS1;ADD3-AS1;RP11-126H7.4;LINC00963;ACOXL-AS1;LINC02138;LINC00654;CALML3-AS1;LOC100129724;ADARB2-AS1;LINC02346;A…	1395
RNA_Binding_Protein	RNAInter	ID2	AC090152.1;CASC2;FER1L6-AS1;CYP51A1-AS1;PAX8-AS1;AC068631.1;ADAMTSL4-AS1;ACOXL-AS1;LOH12CR2;AC007277.1;AC104472.1;AL645728.1;LINC01118;AC008164.1;LINC00370;AL603910.1;LINC01078;AC002456.1;AC007319.1;AL049795.1;AL137802.1;AL023754.1;LINC00539;LINC00184;LOC105371620;AL445645.1;AC078962.1;AC079790.1;AL592402.1;AL024474.2;LINC01504;AC006076.1;DOCK4-AS1;AC005281.1;MEG8;RUSC1-AS1;UBXN10-AS1;AC009531.1;…	442
RNA_Binding_Protein	RNAInter	ID3	AC016026.1;SNHG29;FLJ40194;C9orf106;SREBF2-AS1;PP7080;CYP51A1-AS1;AC011450.1;AC122129.1;SNHG12;C3orf35;AL445248.1;AC009163.1;AC083799.1;LOC101927533;LOC100129724;H1FX-AS1;THUMPD3-AS1;AP000553.1;LINC01089;LINC01521;LOC101930071;AC010336.1;APTR;AL645728.1;LINC00955;LINC02593;AL513217.1;AL603910.1;ZNF32-AS3;LINC00466;AC007879.1;LINC00703;AL139246.1;PRKAR2A-AS1;RP1-50J22.4;AC025165.1;AC096677.2;AC083…	529
RNA_Binding_Protein	RNAInter	JAZF1	AC000061.1;DLEU2L;DKFZP434K028;LINC00029;AC027088.1;LINC00266-1;SNHG16;SMAD5-AS1;SNHG29;LINC00476;LINC00303;FLJ13224;ZFAS1;LOC102724659;LINC00324;AC020907.1;LINC01869;WDFY3-AS2;OGFRP1;AL365277.1;TP53TG1;AC005037.1;CTC-343N3.1;SREBF2-AS1;C11orf72;LINC00265;AC092171.1;CYP51A1-AS1;AC079610.1;AC068631.1;HMGA2-AS1;AC011450.1;AC122129.1;SNHG12;TDRKH-AS1;AC012358.1;AP000753.1;RP13-259N13.2;LINC00272;LIN…	1856
RNA_Binding_Protein	RNAInter	NR1D1	AC000061.1;DKFZP434K028;SMAD5-AS1;AL357033.1;MIR31HG;SNHG11;SNHG29;RP5-856G1.2;DLGAP1-AS1;FLJ13224;CASC2;LOC648987;AL161668.1;LOC284241;LINC00324;LOC541472;LINC01869;LINC01559;TP53TG1;LINC01006;WT1-AS;B3GALT5-AS1;LINC00846;AC092171.1;AC073349.1;AC068631.1;AC008543.1;C3orf35;TDRKH-AS1;AL445248.1;AC105020.1;LINC00449;AC004988.1;PDCD4-AS1;AC005342.1;AC144450.1;LINC00501;MIR29B2CHG;LINC00862;SNHG5;AR…	1951
RNA_Binding_Protein	RNAInter	OVOL2	C22orf24;SMAD5-AS1;AL357033.1;LINC01430;MIR31HG;SNHG11;SNHG29;TMEM51-AS1;MRVI1-AS1;DLGAP1-AS1;FLJ40194;ZFAS1;CASC2;AC105206.1;AL161668.1;LINC00324;EIF3J-DT;PCBP1-AS1;WDFY3-AS2;FER1L6-AS1;LOC100996455;LINC01006;PRKCZ-AS1;LINC01547;CTC-343N3.1;SREBF2-AS1;C11orf72;AP001062.1;B3GALT5-AS1;HDHD5-AS1;LINC01405;LINC02610;MIR22HG;LINC00846;AC092171.1;PAX8-AS1;LINC00173;PDXDC2P-NPIPB14P;SNHG17;AC090286.1;A…	2499
RNA_Binding_Protein	RNAInter	TCF7L1	DLEU2L;LINC00266-1;LINC00905;FLJ13224;FLJ40194;LINC00324;WDFY3-AS2;LINC01559;HECW1-IT1;LINC01405;AC092118.1;LINC00173;MIRLET7BHG;LINC02408;LINC00862;SNHG5;TNRC6C-AS1;LOC284788;LOC101927533;LINC01460;CALML3-AS1;SRRM2-AS1;APTR;AC073592.1;LOC153684;LOC100506302;AC079305.1;AP006748.1;LINC01946;AL078459.1;AC012314.20;AC093117.1;FO393418.1;AC098828.2;AC007255.1;AL357140.1;CCNT2-AS1;LINC01133;SMIM25;RP1…	642
RNA_Binding_Protein	RNAInter	PBX2	MRVI1-AS1;AC005037.1;AC000068.1;TDRKH-AS1;FO393418.1;AP001630.1;AL136361.1;AL445645.1;AL354707.1;UPK1A-AS1;AL158837.1;AL512353.1;AL021707.2;AC023137.1;AC091729.3;AL133353.1;LOC102031319;AL353194.1;AL021707.3;LOC100506679;LINC01972;AL360268.2;ZNF687-AS1;AL391839.2;EIF2AK3-DT;LINC01952;AC004771.2;AC114488.2;AC245052.4;SYP-AS1;HOXD-AS2;AC012358.3;PAQR9-AS1;RP11-286H14.8;AL021707.5;PICART1;Z84485.1;S…	256
RNA_Binding_Protein	RNAInter	TFAM	SNHG16;AL358781.1;ZFAS1;LOC102724659;CASC2;AC105206.1;LOC648987;AL161668.1;ADORA2A-AS1;PCBP1-AS1;LINC01869;LINC02363;AC000068.1;AC097382.1;AC092171.1;CYP51A1-AS1;FLVCR1-DT;CARNMT1-AS1;PDCD4-AS1;RP11-556O15.1;STARD7-AS1;LOC100129027;AC121338.1;AL359878.1;AC105345.1;AP000553.1;ZNF337-AS1;VPS33B-DT;LOC107985075;AC131097.1;LOC100506302;AC099552.1;LINC01465;AL031587.1;LINC01778;RP11-344J7.2;LINC01983;…	818
RNA_Binding_Protein	RNAInter	ZNF281	AC000061.1;DLEU2L;KIAA0087;DKFZP434K028;C22orf24;H19;FLJ33534;LINC00467;LINC01116;SNHG16;LINC00917;TPT1-AS1;LINC00208;SNHG11;SNHG29;TTTY14;AP000679.1;MRVI1-AS1;C8orf31;LINC00469;LOC100049716;LOC102724659;AL162595.1;ZNRF3-AS1;AL161668.1;LOC284241;LINC00174;EIF3J-DT;LINC00652;ACTA2-AS1;LINC01869;LINC00304;LOC107985579;LINC00301;LOC339059;LINC01006;PRKCZ-AS1;AC005037.1;CTC-343N3.1;LINC00518;SREBF2-A…	2452
RNA_Binding_Protein	RNAInter	ZNF639	SNHG16;TPT1-AS1;LOC100379224;LINC00523;RAMP2-AS1;LINC00963;LINC00474;LINC01257;AC118344.1;LOC339803;AC010336.1;VAC14-AS1;BX322557.10;LINC00955;KIAA2012-AS1;RP1-191L6.2;LINC00205;AC104809.1;LOC100129175;AL109613.1;AC112715.1;LOC105378328;AL590714.1;AL591178.1;CR786580.1;RP11-545I10.2;AL109924.1;AL050320.1;LINC01534;AP001476.2;GAS1RR;ISM1-AS1;AC093382.1;RP11-506B6.6;KIRREL1-IT1;AL049569.1;AC002472.…	398
RNA_Binding_Protein	RNAInter	ADNP2	SNHG16;AC104129.1;LINC01869;AL365277.1;CYP51A1-AS1;AL138767.1;AL158151.1;ADARB2-AS1;C1orf220;LINC02418;AC244250.1;LOC728327;LHFPL3-AS2;ST7-AS2;AC092567.1;AC092167.1;ITGB2-AS1;AL157702.2;RP11-796I2.1;LINC01940;PABPC4-AS1;LINC00858;LOC107986703;TRPM2-AS;AL031770.1;AOAH-IT1;LINC00486;RP11-168K11.3;AL390778.2;LINC00701;AP001626.1;LINC00402;AP000477.2;ASMTL-AS1;PITPNA-AS1;AC114808.2;AL034550.1;LINC001…	149
RNA_Binding_Protein	RNAInter	ARNTL2	FAM87B;AL365277.1;AC073349.1;SNHG12;AC013549.1;RBMS3-AS2;ATP1A1-AS1;LINC01257;AL359878.1;AC083864.1;KRBOX1-AS1;LINC01521;AL109659.1;UBE2E1-AS1;AP000233.1;AC008937.1;AL031658.1;AL365356.1;AC020595.1;AL360181.1;FGF12-AS3;AC004112.1;LINC01276;RP11-168P8.3;AC092755.1;SMIM2-AS1;AC092614.1;LINC01736;PABPC4-AS1;LINC01740;HECW2-AS1;AC128709.1;AC007128.1;FGF12-AS2;RP4-655J12.5;AC016949.1;LINC01676;AL13982…	307
RNA_Binding_Protein	RNAInter	CDC5L	SNHG16;LOC648987;LINC00324;SPATA42;SLC12A5-AS1;LINC02520;AC021218.1;ADARB2-AS1;AC073592.1;AC125494.1;AL109613.1;AC112715.1;LINC01773;BACE2-IT1;AL162457.2;AC073283.1;AP001476.2;LINC00323;LINC01153;SPAG5-AS1;AL713965.1;AC002553.1;AC012368.2;AC097713.1;AP001476.4;RP11-85G21.1;AC008781.1;AL162151.1;LINC02639;MANCR;AL162377.1;AC092687.1;VIPR1-AS1;SMG7-AS1;AC083864.2;LINC00884;XXyac-YX65C7_A.3;AL358876…	505
RNA_Binding_Protein	RNAInter	CREBL2	AC087235.1;LINC00525;PART1;LINC00467;SNHG16;ADORA2A-AS1;MTUS2-AS1;LOC541472;C10orf91;FLJ40288;LINC01405;HMGA2-AS1;AC122129.1;AC105020.1;COL5A1-AS1;AC021218.1;AC005692.1;RP11-401P9.6;AC121338.1;LOH12CR2;AC074389.1;PPP3CB-AS1;AC020907.2;AL359081.1;LINC01044;LINC01342;MYCNUT;ZNF32-AS3;LINC01874;LOC100129175;ELMO1-AS1;AC004009.1;AC109309.1;AL139158.2;AL451042.1;LINC01823;AL589843.1;AC083949.1;AL35315…	496
RNA_Binding_Protein	RNAInter	DDIT3	FLJ13224;LINC01547;AC092118.1;LINC00951;ALOX12-AS1;AL683807.1;MYCNUT;LINC01117;LINC01645;U62317.1;AC079779.1;AL512785.1;LOC101929626;LOC101928733;AC024028.1;LINC01004;AL137244.1;AL160272.1;MIR34AHG;AC073133.1;MACC1-AS1;LINC00659;GS1-18A18.2;UBAC2-AS1;AGBL5-IT1;AL353693.1;LINC02370;AC108463.2;AC007036.2;LINC02541;AL365204.1;AGBL5-AS1;AL365436.2;LINC01628;AL663074.1;AC002127.2;LOC285889;AC092171.3;…	332
RNA_Binding_Protein	RNAInter	MYNN	FLJ13224;LINC01006;AC000068.1;LINC00173;AC073263.1;LOC100291105;FO393418.1;MIR548XHG;BACE2-IT1;AC016735.1;AL133387.1;MIAT;RUSC1-AS1;AL109924.1;AL138767.3;LINC00323;LHFPL3-AS1;AL713965.1;SUCLA2-AS1;AC026355.1;LINC00976;RP5-1066H13.4;MBNL1-AS1;LINC02681;RP1-90G24.8;AC006007.1;RP5-860P4.2;AL078599.2;AL136368.1;LIF-AS1;AC011899.2;DHCR24-DT;DNM3-IT1;MYCNOS;AC004771.2;AL590369.1;AC012668.1;EPN2-AS1;LIN…	144
RNA_Binding_Protein	RNAInter	IRX2	FLJ13224;PCBP1-AS1;RP11-556O15.1;LINC02520;AC021218.1;LOH12CR2;GCC2-AS1;ALOX12-AS1;MCM3AP-AS1;LINC01644;RAET1E-AS1;AP001469.1;AC104457.2;AL357140.1;ZMIZ1-AS1;AL451042.1;AL391069.1;LINC00184;BOLA3-AS1;AL354707.1;AL163953.1;AC025918.1;AL138767.3;RP11-302I18.3;WDR11-AS1;AL451042.2;RP11-165F24.5;AP001631.1;AP001469.2;AL954650.1;LOC101927692;AL160408.2;AC092802.2;LINC00242;MYCBP2-AS2;LOC105373764;RP3-…	310
RNA_Binding_Protein	RNAInter	MYBL1	AC000061.1;AL591845.1;MIR202HG;FLJ13224;OGFRP1;FLJ40288;MATN1-AS1;AC092171.1;MIRLET7BHG;AL445248.1;IBA57-DT;LINC00951;LOC400710;CALML3-AS1;Z99774.1;H1FX-AS1;THUMPD3-AS1;ALOX12-AS1;LOC153684;AC099552.1;AC064874.1;AL590666.1;GS1-124K5.3;LOC100506100;AL683807.1;AL359094.1;LINC01044;LINC01342;AC006372.1;AC104457.2;AC016738.1;AL357140.1;C5orf66;AC068831.2;LOC102724691;RTCA-AS1;LAMTOR5-AS1;AC063965.1;L…	613
RNA_Binding_Protein	RNAInter	NFE2L3	C7orf69;TCL6;CTBP1-DT;LOC100133077;LOC101930071;BX322557.10;LINC00955;LINC00205;AC006372.1;LOC728327;LINC02648;DDC-AS1;LINC02608;AL008733.1;AC005082.1;AC006458.3;SRGAP3-AS3;AC008440.1;AL772202.1;AC007563.1;LOC101927000;AC006017.1;CTA-796E4.4;AL157414.2;LOC105378386;AC013448.1;AC105450.1;AL451069.2;AL109615.2;AC008440.2;AC093627.1;AL445183.1;LINC01648;LINC01222;LOC105375297;AL021392.1;RP11-195M16.…	227
RNA_Binding_Protein	RNAInter	PCF11	LINC00266-1;SNHG11;SNHG29;RP5-856G1.2;LINC00303;FLJ13224;LINC01869;AC005037.1;AP001062.1;PP7080;SNHG17;AC068631.1;SNHG12;AC005342.1;ATP1A1-AS1;SRRM2-AS1;LOC101930071;AC010336.1;AC087491.2;CD27-AS1;ALOX12-AS1;AC137630.1;GS1-124K5.3;LINC01615;AC005006.1;EDRF1-DT;DNAJC27-AS1;AC022400.1;LOC105377849;AL391095.1;AC063965.1;LINC02593;SLC9A3-AS1;AC073957.1;AC008937.1;AL592166.1;RUSC1-AS1;ABHD11-AS1;AC102…	1840
RNA_Binding_Protein	RNAInter	PRDM4	IGF2-AS;MIR1-1HG-AS1;LOC100129540;AC020907.1;C10orf91;AC079612.1;CTBP1-DT;MIRLET7BHG;AC105020.1;AL354919.1;LINC00963;AC021218.1;UCA1;LINC01020;LINC00955;LOC100291105;AC008060.1;EFCAB6-AS1;Z97198.1;AC091729.1;RP1-81D8.3;LINC01823;LINC01167;AL162457.2;TRAPPC12-AS1;AC078942.1;CR786580.1;MYT1L-AS1;NRIR;AC102953.1;LINC02519;AL008733.1;AC091729.2;RP3-340N1.2;HPN-AS1;KIF9-AS1;AL928742.12;AC073343.2;RP5-…	270
RNA_Binding_Protein	RNAInter	RFX7	LINC00029;FLJ33534;AC104129.1;MIR7-3HG;LOC284241;LOC100128310;LINC01869;LINC00471;LOC100996455;LOC102723701;WT1-AS;FLJ40288;NCF4-AS1;HDHD5-AS1;CYP51A1-AS1;AL445248.1;AL390760.1;LOC101927447;AC005342.1;LINC00970;LOC100133077;SLC12A5-AS1;ADARB2-AS1;FAM99A;SRRM2-AS1;LINC02418;PAXIP1-AS2;AC019077.1;RP11-800A3.2;AC073263.1;LOC100291105;AC008060.1;FAM138C;AC125494.1;AC064874.1;RP11-285G1.9;GS1-124K5.3;…	1098
RNA_Binding_Protein	RNAInter	RLF	IGF2-AS;MIR1-1HG-AS1;AC104129.1;AL358781.1;FAM87B;LOC100128310;C10orf91;PRKCZ-AS1;UMODL1-AS1;LINC00482;LINC00943;MIRLET7BHG;AL353740.1;LINC00951;LINC01310;LINC00487;FAM99A;C1RL-AS1;AC074389.1;LINC01089;Z97192.2;APTR;AL772337.1;AATBC;AC073263.1;AC008060.1;Z85994.1;GAS8-AS1;AC020907.2;EXOC3-AS1;AC064874.1;AC137630.1;GS1-124K5.3;LOC646588;LINC01044;LOC101928012;AC105275.1;LINC02247;LINC01983;AC00637…	768
RNA_Binding_Protein	RNAInter	SNAPC4	ADORA2A-AS1;C9orf106;UMODL1-AS1;AC132216.1;AL353740.1;MIR17HG;LINC01793;AC011625.1;AL133456.1;LINC01832;LOC105377849;RP1-177I10.1;RP1-50J22.4;AL050338.1;AC078962.1;AC025188.1;LOC101927769;AP000290.7;RP3-462C17.1;AP001136.1;LINC00423;AL512785.1;ARHGEF7-AS1;AC019172.2;MIR4290HG;AC239809.3;AC072062.1;RP6-102O10.1;LOC101928733;AP001468.1;LINC01713;MACC1-AS1;Z82198.1;AP000355.1;LINC01548;AC004870.3;AC…	2191
RNA_Binding_Protein	RNAInter	ZNF12	AL591845.1;PINK1-AS;LOC93463;C22orf24;SNHG11;SNHG29;TTTY14;AL358781.1;FLJ13224;LOC102724659;AL161668.1;LOC284241;ADORA2A-AS1;LINC00324;EIF3J-DT;C10orf91;LINC01869;AC105219.1;AL365277.1;TP53TG1;LOC102723701;AC005037.1;C11orf72;B3GALT5-AS1;AC000068.1;MIR22HG;LINC00846;PP7080;AC092171.1;LINC00319;CYP51A1-AS1;LINC00910;AC079610.1;SNHG17;SCOC-AS1;AC068631.1;LINC00336;AC011450.1;AC122129.1;SNHG12;TDRKH…	1892
RNA_Binding_Protein	RNAInter	ZNF266	LINC00544;LINC00266-1;AL136982.1;LINC01116;MIR202HG;SNHG11;AL358781.1;MRVI1-AS1;FLJ13224;ZFAS1;LOC102724659;LOC284241;LINC00324;LINC00174;EIF3J-DT;LINC01869;AL365277.1;AC005037.1;C11orf72;AP001062.1;AC000068.1;KTN1-AS1;PP7080;AC092171.1;AC010969.1;LINC00319;CYP51A1-AS1;SNHG17;CTBP1-DT;SCOC-AS1;AC068631.1;LINC00336;HMGA2-AS1;FLVCR1-DT;SSBP3-AS1;AC013549.1;TDRKH-AS1;AL445248.1;LINC00449;AP000753.1;…	1681
RNA_Binding_Protein	RNAInter	ZNF395	LOC93463;DKFZP434K028;FLJ33534;MIR202HG;LINC01430;SNHG11;TMEM51-AS1;TTTY14;C8orf31;FLJ13224;LOC102724659;CASC2;AC105206.1;LOC284241;LINC00324;EIF3J-DT;LINC01869;AC105219.1;TP53TG1;LINC01006;LOC102723701;LINC01547;AC005037.1;CTC-343N3.1;C11orf72;AC000068.1;MIR22HG;LINC00846;PP7080;AC092171.1;CYP51A1-AS1;LINC00910;AC079610.1;LINC01560;SNHG17;GPRACR;AC068631.1;LINC00336;AC122129.1;SNHG12;AC025279.1;…	1506
RNA_Binding_Protein	RNAInter	ZNF84	LOC93463;FLJ33534;SNHG11;SNHG29;TMEM51-AS1;FLJ13224;FLJ40194;LOC102724659;AC105206.1;ZNRF3-AS1;AL161668.1;LOC284241;LINC00324;LINC00174;EIF3J-DT;LINC01869;LINC00304;AL365277.1;TP53TG1;AC005037.1;LINC00518;SREBF2-AS1;C11orf72;AP001062.1;AC000068.1;MIR22HG;AC092171.1;AC010969.1;LINC00319;CYP51A1-AS1;LINC00910;PDXDC2P-NPIPB14P;SNHG17;AC090286.1;AC068631.1;MIRLET7BHG;FLVCR1-DT;LOC101929106;AL445248.1…	1412
RNA_Binding_Protein	RNAInter	MAF	C20orf187;FLJ33534;LINC01558;PART1;AL357033.1;TPT1-AS1;RP5-856G1.2;LOC100049716;LOC648987;LINC00324;WDFY3-AS2;AC092171.1;LINC00319;SPATA41;LINC00173;CTBP1-DT;AC090286.1;MIRLET7BHG;CYYR1-AS1;AFDN-DT;LINC01562;AC105020.1;ARRDC1-AS1;PKP4-AS1;ACOXL-AS1;LOC100128770;LINC01089;MEG3;LOC153684;LINC02649;AC125494.1;LINC02629;LINC00370;DIP2A-IT1;AC098828.2;AL603910.1;ABCC5-AS1;LGALSL-DT;AC002456.1;AP001048…	803
RNA_Binding_Protein	RNAInter	CBX7	IGF2-AS;PRDM16-DT;AC105206.1;HECW1-IT1;LINC00334;WT1-AS;AC132216.1;B3GALT5-AS1;LINC01551;GATA3-AS1;AC012456.3;SERTAD4-AS1;LIN28B-AS1;C1orf137;FAM201A;LOC400553;CHKB-DT;LINC00671;FIRRE;AC007277.1;AL157395.1;AC087491.2;LINC01913;LOC441204;AC104472.1;LOC107985075;MIR17HG;ARHGAP27P1-BPTFP1-KPNA2P3;AC008060.1;LINC01124;CLDN10-AS1;AC012506.2;AC106786.1;AC007255.1;AL450344.1;AC009487.1;AC099786.1;AC0997…	811
RNA_Binding_Protein	RNAInter	WDR5	AL591845.1;LINC01430;SNHG11;SNHG29;ZFAS1;AL162595.1;LINC00471;LINC02610;LINC00910;PDXDC2P-NPIPB14P;SNHG17;AC068631.1;AC007952.1;AL390760.1;LINC00970;ADAMTSL4-AS1;SNHG5;AL158151.1;LOC100128770;H1FX-AS1;LINC01089;AL021068.1;SLX1A-SULT1A3;LINC00612;FAM66B;AC137630.1;GS1-124K5.3;AL603910.1;AL645941.1;AC016738.1;DNAJC27-AS1;AL137802.1;AC096677.1;AL391095.1;AL391069.1;AC096677.2;AL133351.1;LINC00184;LO…	2119
RNA_Binding_Protein	RNAInter	PRKDC	ZFHX2-AS1;SNHG29;LOC100049716;MTUS2-AS1;AC005037.1;AC000068.1;LINC00313;AC092171.1;AC073349.1;CH17-340M24.3;AC008543.1;AFDN-DT;LOC100128531;TDRKH-AS1;POLH-AS1;AP000753.1;AL158151.1;STARD7-AS1;LINC00654;AL356414.1;LOC100128770;THUMPD3-AS1;LOC101930071;APTR;VPS33B-DT;AL161756.1;LOC441204;AL772337.1;CD27-AS1;ALOX12-AS1;ZNF433-AS1;Z85994.1;HDAC4-AS1;NUTM2A-AS1;FO393418.1;AF230666.1;LINC02601;AC098828…	1672
RNA_Binding_Protein	RNAInter	PCGF2	IGF2-AS;C20orf187;AC027088.1;AL136982.1;LINC01116;AC090152.1;CCDC13-AS1;LINC00476;LOC646383;AL138899.1;MIR7-3HG;PRDM16-DT;FLJ13224;AC105206.1;TENM3-AS1;LOC284241;C5orf64;PIK3CD-AS1;LINC01869;HECW1-IT1;LOC100996455;LOC339059;LINC00334;WT1-AS;LINC01547;AC132216.1;FAM167A-AS1;B3GALT5-AS1;LINC01405;LINC01551;AC100800.1;GARS-DT;PDXDC2P-NPIPB14P;AC068631.1;GATA3-AS1;AFDN-DT;AL157414.1;AC015969.1;PDCD4-…	2324
RNA_Binding_Protein	RNAInter	ZMYND11	AC016026.1;AL591845.1;PINK1-AS;DKFZP434K028;H19;LINC01260;SNHG16;SMAD5-AS1;AL357033.1;LINC01430;TPT1-AS1;MIR31HG;SNHG11;SNHG29;TMEM51-AS1;AL358781.1;DLGAP1-AS1;FLJ13224;ZFAS1;LOC102724659;AC105206.1;AL161668.1;LOC284241;LINC00324;AC020907.1;LOC541472;EIF3J-DT;FLJ37453;C10orf91;LINC01869;CSNK1G2-AS1;AC105219.1;AL365277.1;LOC339059;LINC00334;PRKCZ-AS1;LINC01547;CTC-343N3.1;SREBF2-AS1;C11orf72;LINC0…	2904
RNA_Binding_Protein	RNAInter	DICER1	LINC01766;AC003101.1;LINC01719;AC017104.3;AC008443.1;TMEM147-AS1;AC069431.1;LINC02453;LOC101928053;LINC01962;AC008443.4;LINC02514;AC016550.3;CTB-178M22.2;AC091047.1;AP003049.2;LOC102724064;AC079949.1;LINC00273;AL049796.1;CAPN10-DT;AC108134.2;ZNF213-AS1;AC005329.2;RMRP;AC006483.2;AC003101.2;AC005329.3;DSCR4;AL138826.1;AL157392.3;LOC101927964;LAMTOR5-AS1;AC254633.1;LINC00294;AL645728.1;SNHG1;LOC728…	1242
RNA_Binding_Protein	RNAInter	CTBP1	AL591845.1;LINC00467;FAM27C;SNHG16;ZNF667-AS1;LINC01430;LOC728673;TPT1-AS1;SNHG11;SNHG29;LINC00476;LOC646383;AL138899.1;AL358781.1;FLJ13224;ZFAS1;LOC102724659;AL161668.1;AL357314.1;LINC00324;C9orf106;C10orf91;LINC01869;LINC00471;TP53TG1;LOC102723701;AC000068.1;LINC00839;LINC02610;MIR22HG;AC092171.1;CYP51A1-AS1;LINC00910;GARS-DT;SNHG17;AC068631.1;MIRLET7BHG;AC003975.1;AC007952.1;AC011450.1;AC12212…	2443
RNA_Binding_Protein	RNAInter	BRD2	C22orf24;SMAD5-AS1;TPT1-AS1;SNHG11;SNHG29;LOC102724659;CASC2;LOC648987;ZNRF3-AS1;LOC284241;C5orf64;ADORA2A-AS1;LINC00324;AC020907.1;LOC541472;WDFY3-AS2;AC105219.1;LOC102723701;WT1-AS;LINC01547;AC005037.1;FLJ40288;AC132216.1;AC000068.1;HDHD5-AS1;LINC01405;LINC00846;AC092171.1;LINC00910;GARS-DT;SNHG17;MIRLET7BHG;RAMP2-AS1;HMGA2-AS1;TDRKH-AS1;AL445248.1;AC012358.1;LINC00449;LINC00272;LOC101928673;SN…	1758
RNA_Binding_Protein	RNAInter	BRD3	IGF2-AS;AL591845.1;SPART-AS1;LINC00544;FAM27C;LINC01116;SNHG16;LINC01600;MIR202HG;LINC00917;TMEM51-AS1;RP5-856G1.2;AP000679.1;DLGAP1-AS1;FLJ13224;LOC648987;C5orf64;PCBP1-AS1;LINC02363;WDFY3-AS2;HECW1-IT1;PRKCZ-AS1;LOC102723701;LINC01547;AC005037.1;B3GALT5-AS1;LINC00482;LINC00313;LINC00910;SPATA41;MIRLET7BHG;HMGA2-AS1;AC011450.1;LINC01565;AL445248.1;AC012358.1;LINC00272;LOC101928673;ADAMTSL4-AS1;L…	1599
RNA_Binding_Protein	RNAInter	TCF21	AL591845.1;LINC00544;LOC93463;AL139352.1;FLJ33534;AL136982.1;SNHG16;MIR202HG;TPT1-AS1;LINC00208;AC008080.1;TMEM51-AS1;LINC00476;LOC646383;MIR7-3HG;DLGAP1-AS1;LOC100049716;LOC102724659;AC105206.1;AC020907.1;C9orf106;MTUS2-AS1;LOC541472;ACTA2-AS1;FER1L6-AS1;CELF2-AS1;PRKCZ-AS1;LINC01547;COL18A1-AS1;C11orf72;LINC00315;UMODL1-AS1;LINC00482;LINC00313;MIR22HG;LINC00207;LINC00265;LINC00910;LINC00943;LUA…	2754
RNA_Binding_Protein	RNAInter	LATS2	AGAP2-AS1;LINC00673;PVT1;MALAT1;FENDRR;AL356512.1;AL357033.3;AC008738.5;SATB1-AS1;AC145285.6;AC079848.1;LINC01578;AL355297.4;AP001107.7;AL360182.2;LINC01089;LOC339192;ADNP-AS1;LHX1-DT;LOC101930370;AC068152.1;AC025431.1	22
RNA_Binding_Protein	RNAInter	CDH1	AGAP2-AS1;FEZF1-AS1;LINC-ROR;MALAT1;TUG1;NNT-AS1;BANCR;H19;SPRY4-IT1;AL356512.1;AL357033.3;SATB1-AS1;AC008738.5;AC145285.6;AC079848.1;LINC01578;AP001107.7;LOC339192;AL360182.2;AL355297.4	20
RNA_Binding_Protein	RNAInter	CDKN1A	AGAP2-AS1;CDKN2B-AS1;CRNDE;DUXAP10;HOXA11-AS;HOXA-AS2;SNHG20;UCA1;CDKN1A-AS1;MALAT1;HOTAIR;AL356512.1	12
RNA_Binding_Protein	RNAInter	RASSF1	RASSF1-AS1;BANCR;MALAT1;AL356512.1;AL357033.3	5
RNA_Binding_Protein	RNAInter	VEGFA	CDKN2B-AS1;MEG3;FENDRR;MALAT1;HOTAIR;CRNDE;AL356512.1;AL357033.3;AC008738.5;SATB1-AS1;AL355297.4;AC079848.1;LINC01578;AP001107.7;LINC01089;AL133346.1;ADNP-AS1;AL360182.2;AC097358.2;AC009133.5;AC025431.1;AC092755.2;AC068152.1;AC079305.1;AC004080.1;CAHM;PVT1;AL109917.1;AC009097.4;AL391121.1;LOC100128239;LHX1-DT;TRAM2-AS1;AC044849.1;WNT5A-AS1;AC145285.6;PABPC1L2B-AS1;LOC101928380;LOC105375304;HOXD-A…	362
RNA_Binding_Protein	RNAInter	FANK1	CAR Intergenic10;CRNDE;MALAT1;FENDRR;AL356512.1	5
RNA_Binding_Protein	RNAInter	LAMC2	CASC9;MALAT1;AL356512.1;AL357033.3;AC008738.5;SATB1-AS1;AC079848.1;LINC01578;AL355297.4;AP001107.7;LINC01089;ADNP-AS1;AL360182.2;AC025431.1;AC145285.6;AC068152.1;AC009133.5;AL133346.1;AC079305.1;AC097358.2;AC092755.2;AL109917.1;CAHM;AL391121.1;LHX1-DT;AC004080.1;HOXD-AS2;AC234582.1;AC009097.4;AC012629.2;LOC100128239;AC044849.1;TRAM2-AS1;PABPC1L2B-AS1;LOC101928380;LOC105375304;AC012615.2;PVT1;LOC1…	133
RNA_Binding_Protein	RNAInter	PLEKHO1	DUXAP8;MALAT1;FENDRR;DANCR;AL356512.1;AL357033.3;AC008738.5;SATB1-AS1;AC079848.1;LINC01578;AL355297.4;AP001107.7;LINC01089;ADNP-AS1;AL360182.2;AC025431.1;AL133346.1;AC009133.5;AC068152.1;AC145285.6;AC097358.2;AC079305.1;AC092755.2;CAHM;AL109917.1;AL391121.1;AC004080.1;LHX1-DT;HOXD-AS2;AC234582.1;AC009097.4;AC012629.2;LOC100128239;AC044849.1;TRAM2-AS1;PABPC1L2B-AS1;LOC101928380;LOC105375304;PVT1;A…	569
RNA_Binding_Protein	RNAInter	DHX36	GSEC;MALAT1;AL356512.1;AL357033.3;AC008738.5;SATB1-AS1;AC079848.1;LINC01578;AL355297.4;AP001107.7;LINC01089;AL360182.2;ADNP-AS1;AC145285.6;AC025431.1;AC068152.1;AC009133.5;AL133346.1;AC079305.1;AC097358.2;AC092755.2;AL109917.1;CAHM;AL391121.1;LHX1-DT;HOXD-AS2;AC004080.1;AC234582.1;AC012629.2;AC009097.4;LOC100128239;AC044849.1;TRAM2-AS1;LOC101930370;PABPC1L2B-AS1;LOC105375304;LOC101928380;AC012615…	238
RNA_Binding_Protein	RNAInter	BAX	H19;TUG1;MALAT1;CCAT2;FENDRR;CRNDE	6
RNA_Binding_Protein	RNAInter	EIF4A3	H19;LOC100288637;SNHG32;LOC101927531;OLMALINC;AL356488.2;SLC16A1-AS1;SNHG1;NEAT1;MALAT1;AP002807.1;GAS5;RAB30-DT;SCARNA9;MIR29B2CHG;AC024901.1;AC008014.1;C1RL-AS1;SNHG3;SNHG12;DLEU2;AL137782.1;AL355075.4;SNHG14;AC087481.3;OIP5-AS1;AC051619.7;AC051619.8;GABPB1-AS1;AC105339.2;AC124068.2;LINC01578;PKD1P6-NPIPP1;SNHG19;AC106886.2;PDXDC2P-NPIPB14P;FENDRR;SNHG29;SNHG30;AC099811.5;LOC339192;AC015813.1;A…	2270
RNA_Binding_Protein	RNAInter	FSD1	HBL1;TUG1;MALAT1;CRNDE;AL356512.1;AL357033.3;SATB1-AS1;AC008738.5;AC145285.6;AC079848.1;LINC01578;AP001107.7;AL355297.4;AL360182.2;LINC01089;AC068152.1;ADNP-AS1;AC025431.1;LHX1-DT;AC079305.1;LOC339192;AC009133.5;LOC101930370;AC097358.2;AL109917.1;CAHM;AL391121.1;AL133346.1;HOXD-AS2;AC092755.2;RAMP2-AS1;AC234582.1;AC012629.2;AL139393.1;AC012615.2;LOC642361;ST7-AS1;AC004080.1;AC010864.1;AP000547.3;…	239
RNA_Binding_Protein	RNAInter	STAU1	HOXA11-AS;SNHG5;SNHG32;AC135586.2;LOC100288637;RPARP-AS1;WAC-AS1;AL356488.2;AP003392.4;SLC16A1-AS1;AC124798.1;AL162741.1;AL139287.1;LINC00294;AL391244.2;AC090589.3;ASH1L-IT1;AL513302.2;SNHG1;NEAT1;MALAT1;AL031282.2;GAS5;RC3H1-IT1;LOC171391;LINC00467;AC145423.2;CDC42-IT1;AL353622.1;SNHG3;SNHG12;TPT1-AS1;AL138963.1;DLEU2;MIR17HG;AL157871.5;AL355075.4;LINC00641;PSMA3-AS1;OIP5-AS1;AC087721.1;AC023355…	396
RNA_Binding_Protein	RNAInter	PTGS2	HULC;UCA1;TUG1;DANCR;MALAT1;AL356512.1;AL357033.3;AC008738.5;SATB1-AS1	9
RNA_Binding_Protein	RNAInter	SFPQ	LOC105372760;LOC100288637;MIR210HG;NEAT1;AL161891.1;AC090907.2;AC023830.3;ZKSCAN2-DT;AC020978.6;AC092127.1;AC092123.2;AC005224.3;TBX2-AS1;AC087222.1;AGAP1-IT1;THUMPD3-AS1;AFDN-DT;ZNF503-AS2;AL049840.3;PWAR6;AC118658.1;AL109614.1;GATA2-AS1;AC078852.1;HCG18;AC073957.2;AC005072.1;ST7-OT4;SND1-IT1;AL158071.5;MIR600HG;LINC01134;MIR34AHG;AL731577.2;KRTAP5-AS1;AC008014.1;DLEU2;DLEU1;MIR17HG;SNHG14;MIR47…	206
RNA_Binding_Protein	RNAInter	CDH4	linc-cdh4-2;MALAT1;AL356512.1;AL357033.3;SATB1-AS1;AC008738.5;AC079848.1;LINC01578;AC145285.6;AP001107.7;AL355297.4;AL360182.2;LINC01089;ADNP-AS1;AC025431.1;AC068152.1;AC079305.1;AC009133.5;LHX1-DT;AC097358.2;AL133346.1;AL109917.1;CAHM;AL391121.1;AC092755.2;LOC101930370;HOXD-AS2;AC234582.1;LOC339192;AC012629.2;AC004080.1;AL139393.1;AC012615.2;LOC100128239;AC009097.4;AC044849.1;AP000547.3;RAMP2-AS…	40
RNA_Binding_Protein	RNAInter	CDH2	LINC-ROR;MALAT1;HOXA11-AS;BANCR;AL356512.1;LOC339192	6
RNA_Binding_Protein	RNAInter	FN1	LINC-ROR;MALAT1;DANCR;UCA1;PVT1	5
RNA_Binding_Protein	RNAInter	VIM	LINC-ROR;NNT-AS1;FTX;BANCR;H19;SPRY4-IT1;HOTAIR;CCAT2;DANCR;AL356512.1;LOC339192;AC145285.6;RAMP2-AS1;LOC101930370;AL357033.3;AP001062.3;LENG8-AS1;SNHG16;LINC00894;SNHG7;WAC-AS1;SLX1A-SULT1A3;KCNQ1OT1;OIP5-AS1;FGD5-AS1;TUG1;GUSBP11;LINC00649;AC023509.1;AC016876.2;SNHG29;AC002310.2;LINC01578;GNAS-AS1;MIR3936HG;AC106886.2;AC091564.7;LINC02593;AC002116.1;MCM3AP-AS1;LZTS1-AS1;SNHG11;THUMPD3-AS1;SNHG1…	114
RNA_Binding_Protein	RNAInter	ZEB2	LINC-ROR;CCAT2;HOXA11-AS;MALAT1;ZEB2-AS1;AL356512.1;AL357033.3;AC008738.5;SATB1-AS1;AC079848.1;AL355297.4;LINC01578;AP001107.7;LINC01089;ADNP-AS1;AL360182.2;AL133346.1;AC025431.1;AC009133.5;AC097358.2;AC068152.1;AC079305.1;AC092755.2;AC145285.6;AL109917.1;CAHM;AL391121.1;AC004080.1;AC009097.4;HOXD-AS2;AC234582.1;LOC100128239;LHX1-DT;AC044849.1;AC012629.2;PVT1;TRAM2-AS1;PABPC1L2B-AS1;LOC101928380;…	147
RNA_Binding_Protein	RNAInter	RAB23	Llme23;MALAT1;AL356512.1;AL357033.3;AC008738.5;SATB1-AS1;AL355297.4;AC079848.1;LINC01578;AP001107.7;LINC01089;ADNP-AS1;AL133346.1;AL360182.2;AC097358.2;AC025431.1;AC009133.5;AC068152.1;AC079305.1;AC092755.2;AC004080.1;CAHM;AL109917.1;AL391121.1;AC009097.4;PVT1;LOC100128239;AC044849.1;AC145285.6;LHX1-DT;TRAM2-AS1;PABPC1L2B-AS1;LOC101928380;LOC105375304;WNT5A-AS1;AC234582.1;HOXD-AS2;AC012629.2;AC09…	49
RNA_Binding_Protein	RNAInter	ABCA1	Lnc-hc;FENDRR;TUG1;MALAT1;DANCR;AL356512.1	6
RNA_Binding_Protein	RNAInter	MAPK6	MAPK6-DT;NEAT1;MALAT1;FENDRR;AL356512.1;AL357033.3;SATB1-AS1;AC008738.5;AC079848.1;LINC01578;AP001107.7;AC145285.6;AL355297.4;AL360182.2;LINC01089;ADNP-AS1;AC025431.1;AC068152.1;AC009133.5;AC079305.1;AC097358.2;AL133346.1;LHX1-DT;AL109917.1;CAHM;AC092755.2;AL391121.1;HOXD-AS2;AC234582.1;LOC101930370;AC012629.2;AC004080.1;LOC339192;LOC100128239;AC009097.4;AC012615.2;AC044849.1;AL139393.1;AP000547.…	98
RNA_Binding_Protein	RNAInter	ILF3	NPTN-IT1;SALNR;LOC100288637;AC135586.2;SNHG32;AL162741.1;AL391244.2;HELLPAR;OIP5-AS1;GABPB1-AS1;Z69706.1;AC092123.2;LINC01002;AC011462.5;LINC00649;DSCR10;FP325330.3;AL713998.1;SLC25A25-AS1;LINC00963;XIST;AL683813.1;MIR34AHG;PINK1-AS;SNHG3;AL513302.2;LINC01348;KCNQ1OT1;AC010168.2;TPT1-AS1;PSMA3-AS1;SNHG14;AC007216.3;FBXL19-AS1;CCDC144NL-AS1;SNHG16;AC008982.2;AL133243.2;SOS1-IT1;NUP50-DT;MUC20-OT1;…	483
RNA_Binding_Protein	RNAInter	IL6	LNCSRLR;CRNDE;MALAT1;AL356512.1;AC145285.6;AL357033.3;LOC339192	7
RNA_Binding_Protein	RNAInter	U2AF2	lnc-Spry1;AC135586.2;LOC100288637;AC099518.3;SNHG32;PLAC4;RFPL3S;C3orf35;AL139241.1;AL391684.1;OLMALINC;AL133215.1;AL133215.2;LBX1-AS1;AL359878.1;RPARP-AS1;AL391121.1;PDCD4-AS1;LOC103344931;AC023283.1;EMX2OS;CASC2;AL139407.1;LINC02641;AL360181.2;AL157392.3;AL450384.1;AL450384.2;AL359697.1;WAC-AS1;AL353796.1;ZEB1-AS1;AL117336.2;AL356056.2;LINC01515;AL513534.2;AC091769.2;AC016542.1;AL731563.3;AC016…	3010
RNA_Binding_Protein	RNAInter	DNMT1	LUCAT1;SPRY4-IT1;HOXB-AS3;MALAT1;AL356512.1;AL357033.3;AC008738.5;SATB1-AS1;AC079848.1;LINC01578;AL355297.4;AP001107.7;LINC01089;ADNP-AS1;AL133346.1;AL360182.2;AC145285.6;AC009133.5;AC025431.1;AC068152.1;AC079305.1;AC097358.2;AC092755.2;CAHM;AL391121.1;AL109917.1;AC004080.1;LHX1-DT;HOXD-AS2;AC234582.1;AC009097.4;AC012629.2;PVT1;AC044849.1;LOC100128239;TRAM2-AS1;LOC101930370;LOC105375304;PABPC1L2B…	1265
RNA_Binding_Protein	RNAInter	SFRP1	MALAT1;CRNDE;AL356512.1;AL357033.3;AC008738.5;SATB1-AS1;AC079848.1;LINC01578;AL355297.4;AP001107.7;AC145285.6;LINC01089;AL360182.2;ADNP-AS1;AC025431.1;AC068152.1;AC009133.5;AC079305.1;LOC339192;AL133346.1;AC097358.2;AL109917.1;AC092755.2;CAHM	24
RNA_Binding_Protein	RNAInter	SNCA	MALAT1;DANCR	2
RNA_Binding_Protein	RNAInter	CCAR2	MALAT1;AL356512.1;LOC339192;AL357033.3;AC145285.6;RAMP2-AS1;SATB1-AS1;AC008738.5;AC079848.1;LOC101930370;LINC01578;AP001107.7;AL355297.4;ST7-AS1;TSPOAP1-AS1;AL360182.2;LOC728975;LINC01089;ADNP-AS1;LOC642361;AC068152.1;AC025431.1;FLJ37453;AL121749.1;LHX1-DT;AC079305.1;AC009133.5;AL139393.2;AC097358.2;AL133346.1;AL109917.1;CAHM;AC092755.2;AL391121.1;BX255925.1;HOXD-AS2;AL449106.1;AC010864.1;AC23458…	67
RNA_Binding_Protein	RNAInter	BMP4	MEG3;FENDRR;MALAT1;CRNDE;DANCR;AL356512.1	6
RNA_Binding_Protein	RNAInter	ATG3	MEG3;FENDRR;MALAT1;AL356512.1;AL357033.3;AC008738.5;SATB1-AS1;AC079848.1;AL355297.4;LINC01578;AP001107.7;LINC01089;ADNP-AS1;AL360182.2;AL133346.1;AC097358.2;AC009133.5;AC025431.1;AC068152.1;AC079305.1;AC145285.6;AC092755.2;CAHM;AL109917.1;AC004080.1;AL391121.1;HOXD-AS2;AC009097.4;LHX1-DT;LOC100128239;AC234582.1;AC012629.2;AC044849.1;PVT1;TRAM2-AS1;PABPC1L2B-AS1;LOC101928380;LOC105375304;AC096888.…	533
RNA_Binding_Protein	RNAInter	HNRNPA2B1	MIR503HG;MIR7-3HG;LINC00294;NEAT1;MALAT1;AP001157.1;GAS5;DLEU2;AC090181.2;CRNDE;AC009108.3;AD000090.1;AC093227.1;NORAD;ZBED3-AS1;HYMAI;AC007128.1;SLC25A25-AS1;AL035425.3;XIST;AC022400.3;BMS1P4;NUTM2B-AS1;SPON1-AS1;LOC101929099;RAB30-DT;LINC01036;LINC01037;AL390964.1;MIR4500HG;AC004816.2;LINC01748;LOC105371084;SNAI3-AS1;LINC00470;MIR924HG;AC022031.2;GNAS-AS1;LINC01687;AP000561.1;MIATNB;TTC28-AS1;A…	521
RNA_Binding_Protein	RNAInter	SRSF5	NEAT1;MALAT1;AL356512.1;AL357033.3;AC008738.5;SATB1-AS1;AC079848.1;AL355297.4;LINC01578;AP001107.7;LINC01089;ADNP-AS1;AL360182.2;AL133346.1;AC097358.2;AC009133.5;AC025431.1;AC068152.1;AC079305.1;AC092755.2;AC004080.1;CAHM;AL109917.1;AC145285.6;AL391121.1;PVT1;AC009097.4;LHX1-DT;LOC100128239;AC044849.1;HOXD-AS2;TRAM2-AS1;AC012629.2;PABPC1L2B-AS1;LOC101928380;LOC105375304;WNT5A-AS1;AC234582.1;AC096…	47
RNA_Binding_Protein	RNAInter	NONO	ETS1-AS1;OBSCN-AS1;LOC100288637;AL162741.1;LOC102724450;AL591845.1;SLFNL1-AS1;FOXD2-AS1;AL357078.1;AC099568.2;LINC02609;LOC692247;AP006621.2;KCNQ1OT1;AP002893.1;AP006333.1;NEAT1;AC048341.1;LINC01089;AC026362.1;MIR17HG;LINC02323;AL049840.3;AC051619.8;AC013564.1;LINC01578;NR2F2-AS1;AL031710.2;AC009065.1;LOC106660606;MMP25-AS1;ZKSCAN2-DT;AC145285.6;AC027682.1;LINC00311;AC133540.1;AC092127.1;AC010536…	529
RNA_Binding_Protein	RNAInter	CDKN2A	PANDAR;ROR1-AS1;CDKN2B-AS1;MALAT1;CCAT2;CRNDE;AL356512.1	7
RNA_Binding_Protein	RNAInter	FSCN1	PCAT1;DANCR;FENDRR;MALAT1;AL356512.1;AL357033.3;AC008738.5;SATB1-AS1;AC079848.1;AL355297.4;LINC01578;AP001107.7;LINC01089;ADNP-AS1;AL360182.2;AL133346.1;AC025431.1;AC009133.5;AC097358.2;AC068152.1;AC079305.1;AC145285.6;AC092755.2;CAHM;AL109917.1;AL391121.1;AC004080.1;HOXD-AS2;AC009097.4;LHX1-DT;AC234582.1;LOC100128239;AC044849.1;AC012629.2;PVT1;TRAM2-AS1;PABPC1L2B-AS1;LOC101928380;LOC105375304;AC…	144
RNA_Binding_Protein	RNAInter	PMAIP1	PRINS;MALAT1;TUG1	3
RNA_Binding_Protein	RNAInter	SOX11	ROR1-AS1;MALAT1;CRNDE;TUG1;DANCR;AL356512.1;AL357033.3;AC008738.5;SATB1-AS1;AC079848.1;AC145285.6;LOC339192;LINC01578;AL355297.4;AP001107.7	15
RNA_Binding_Protein	RNAInter	WASL	SNHG14;MALAT1;AL356512.1;AL357033.3;AC008738.5;SATB1-AS1;AC079848.1;LINC01578;AL355297.4;AP001107.7;LINC01089;ADNP-AS1;AL360182.2;AL133346.1;AC009133.5;AC025431.1;AC097358.2;AC068152.1;AC079305.1;AC145285.6;AC092755.2;CAHM;AL109917.1;AL391121.1;AC004080.1;LHX1-DT;HOXD-AS2;AC009097.4;AC234582.1;AC012629.2;LOC100128239;AC044849.1;TRAM2-AS1;PVT1;PABPC1L2B-AS1;LOC105375304;LOC101928380;AC096888.1;WNT…	825
RNA_Binding_Protein	RNAInter	FBXW7	SNHG16;TUG1;MALAT1;AL356512.1;AL357033.3;AC008738.5;SATB1-AS1;AC079848.1;AL355297.4;LINC01578;AP001107.7;LINC01089;ADNP-AS1;AL360182.2;AL133346.1;AC025431.1;AC009133.5;AC097358.2;AC068152.1;AC079305.1;AC145285.6;AC092755.2;AL109917.1;CAHM;AL391121.1;AC004080.1;HOXD-AS2;LHX1-DT;AC009097.4;LOC100128239;AC234582.1;AC012629.2;AC044849.1;PVT1;TRAM2-AS1;PABPC1L2B-AS1;LOC101928380;LOC105375304;WNT5A-AS1…	317
RNA_Binding_Protein	RNAInter	ABCC2	SNHG5;MALAT1;AL356512.1;AL357033.3;AC008738.5;SATB1-AS1;AC079848.1;AL355297.4;LINC01578;AP001107.7;LINC01089;ADNP-AS1;AL133346.1;AL360182.2;AC097358.2;AC009133.5;AC025431.1;AC092755.2;AC079305.1;AC068152.1;AC004080.1;CAHM;AL391121.1;AL109917.1;AC145285.6;AC009097.4;PVT1;LHX1-DT;AC044849.1;LOC100128239;TRAM2-AS1;HOXD-AS2;LOC105375304;PABPC1L2B-AS1;LOC101928380;WNT5A-AS1;AC012629.2;AC234582.1;AC096…	1636
RNA_Binding_Protein	RNAInter	CCNB1	SOX2-OT;TUG1;CRNDE;MALAT1;AL356512.1;AL357033.3;SATB1-AS1;AC008738.5;AC145285.6;AC079848.1;LINC01578;LOC339192;AP001107.7;AL360182.2;AL355297.4;RAMP2-AS1;LINC01089;AC068152.1;LHX1-DT;LOC101930370;AC025431.1;ADNP-AS1;AC079305.1;AC009133.5;AL109917.1;AL133346.1;AC097358.2;CAHM;AL391121.1;HOXD-AS2;AC234582.1;AC092755.2;LOC642361;ST7-AS1;AC012629.2	35
RNA_Binding_Protein	RNAInter	CUL4A	UC.134;MALAT1;CRNDE;AL356512.1;AC145285.6;AL357033.3;LOC339192;SATB1-AS1;RAMP2-AS1;AC008738.5;LOC101930370;AC079848.1;LINC01578;AL360182.2;LHX1-DT;AP001107.7;ST7-AS1;LOC642361;AC068152.1;AL355297.4;TSPOAP1-AS1;AL139393.2;AC079305.1;AC025431.1;LOC728975;LINC01089;AC010864.1;ADNP-AS1;AC009133.5;HOXD-AS2;AL109917.1;AC234582.1;AL139393.1;AL121749.1;AL391121.1;CAHM;BX255925.1;FLJ37453;LOC283140;AC0126…	148
RNA_Binding_Protein	RNAInter	AARS	DSCR8;AC135586.2;LOC100288637;DSCR4;LINC01714;FLJ37453;SLC2A1-AS1;MIR29B2CHG;AL390961.2;NUTM2B-AS1;AL731557.1;KCNQ1OT1;FAR1-IT1;AP001462.1;NEAT1;SCARNA9;AC005342.1;LINC02449;HELLPAR;LINC00173;LINC01089;HIF1A-AS2;LINC00221;OIP5-AS1;GABPB1-AS1;NR2F2-AS1;AC040160.1;AC092384.3;VPS9D1-AS1;AC004702.1;AC006449.6;AC080112.1;AC099811.5;AC067852.3;AC004687.1;AC005332.5;AC110285.6;AC132872.1;SNHG22;AC005256…	448
RNA_Binding_Protein	RNAInter	AGGF1	DSCR4;LOC100288637;DSCR8;TMEM51-AS1;AL359504.2;NEAT1;SCARNA9;AC145423.3;SNHG14;AC103691.1;NR2F2-AS1;AC092127.1;AC005224.3;AC111170.2;AC105105.3;AC008760.2;AL022311.1;LINC02600;AC097376.2;LINC00574;PAXIP1-AS1;CASC19;ASMTL-AS1;BX890604.1;KCNQ1OT1;AP006333.1;MALAT1;AP002812.3;HELLPAR;MMP25-AS1;AC093515.1;MAFTRR;AC092384.3;CCDC144NL-AS1;AC004687.1;PRR29-AS1;LINC00482;AC134978.1;LOC102724908;AC245884.…	278
RNA_Binding_Protein	RNAInter	ALKBH1	AL356488.2;LOC100128239;SNHG1;MALAT1;GAS5;SNHG12;AL355075.4;AC051619.7;AC051619.8;AC105339.2;SNHG29;SNHG30;SNHG25;SNHG20;LINC00324;AC008738.5;AD000090.1;AL049796.1;MIR663AHG;Z93241.1;MIRLET7BHG;AL049543.1;SNHG5;AC084082.1;RMRP;AC231533.1;AL391684.1;AL590385.2;LOC102724064;LOC100287944;CCND2-AS1;AC048341.1;AL359706.1;AL627171.2;AL357153.2;SNHG10;LOC103171574;SNHG19;AJ003147.2;AC027682.4;AC015845.2…	74
RNA_Binding_Protein	RNAInter	ALKBH5	SNHG32;AC135586.2;LOC100288637;AL450384.1;LINC01515;AL355488.1;LOC283140;AC124798.1;WARS2-AS1;PAUPAR;AL592078.1;AL365181.3;AL513302.2;SNHG1;NEAT1;MALAT1;GAS5;AP006259.1;HELLPAR;MAPKAPK5-AS1;LOC100506691;FLVCR1-DT;AC092828.1;AL445524.1;ZNF436-AS1;AC079684.1;AC008124.1;HOTAIR;HOXC-AS3;AGAP2-AS1;AC048341.1;AC025423.1;AC121761.1;SNHG3;AL359538.1;N4BP2L2-IT2;AL161891.1;DLEU2;MIR17HG;AL050341.2;AL35601…	364
RNA_Binding_Protein	RNAInter	ATXN2	AC135586.2;LOC100288637;C3orf35;SNHG32;OBSCN-AS1;AC091980.2;RFPL3S;AL391684.1;AL353719.1;OLMALINC;AL138762.1;AL133215.2;LBX1-AS1;AL359878.1;RPARP-AS1;AL139339.2;ADD3-AS1;AL157786.1;LOC103344931;AC023283.1;AL391988.1;EMX2OS;CASC2;AL139407.1;LINC01561;AL139123.1;AL162274.1;AL355870.1;LINC01166;AL360181.2;AL157392.3;AC067747.1;VIM-AS1;STAM-AS1;WAC-AS1;AL353796.1;AL731533.2;ZEB1-AS1;AL365203.2;PARD3-…	2406
RNA_Binding_Protein	RNAInter	AUH	LOC102724908;LINC-PINT;NR2F2-AS1;AP003306.1;AC073896.4;AL627171.2;AC024563.1;AC005307.1;AC010320.4;FP671120.1;FP236383.1;GATA2-AS1;AC005537.1;AC015574.1;STAG3L5P-PVRIG2P-PILRB;AC018521.1;AC105402.3;FTX;LINC00393;FENDRR;MALAT1;TUG1;AL356512.1;AL357033.3;SATB1-AS1;AC008738.5;AC079848.1;LINC01578;AC145285.6;AP001107.7;LOC339192;AL355297.4;AL360182.2;LINC01089;ADNP-AS1;AC068152.1;AC025431.1;RAMP2-AS1…	268
RNA_Binding_Protein	RNAInter	BUD13	LOC100288637;SNHG32;DSCR8;SNHG12;GAS5;SNHG1;AP002807.1;LINC00173;LINC01089;AC026362.1;PSMA3-AS1;GABPB1-AS1;AC105339.2;AC040162.3;PDXDC2P-NPIPB14P;SNHG29;AC024267.1;LOC339192;ARHGAP27P1-BPTFP1-KPNA2P3;SNHG16;LOC100420587;IGFL2-AS1;AC010327.3;SNHG17;MCM3AP-AS1;DGCR11;AL031595.3;LOC284930;NCK1-DT;MUC20-OT1;THAP9-AS1;SNHG8;EPB41L4A-AS1;AC138035.1;AC004982.2;GARS-DT;POLR2J4;SNHG15;STAG3L5P-PVRIG2P-PIL…	588
RNA_Binding_Protein	RNAInter	CAPRIN1	AC135586.2;SNHG32;LOC100288637;AC099518.3;DSCR4;OLMALINC;RPARP-AS1;ADD3-AS1;AL158163.2;AL157786.1;LOC103344931;AL391988.1;AL157392.3;AL160291.1;WAC-AS1;AL353796.1;ZEB1-AS1;PRKCQ-AS1;LINC01515;AL513534.2;ZNF503-AS2;ENTPD1-AS1;AP001486.2;LAMTOR5-AS1;AL355488.1;AL365361.1;LOC101928823;AL360270.2;LINC00958;AC124798.1;WARS2-AS1;H19;LOC107985194;PAUPAR;LINC00294;MRPL20-AS1;LINC01719;AC245100.7;AC239868…	775
RNA_Binding_Protein	RNAInter	CELF2	SNHG32;LOC100288637;C3orf35;LOC103344931;AL157392.3;AL117339.4;LINC02649;ADIRF-AS1;AL136982.7;AL356488.2;AL160006.1;AP000766.1;AL355488.1;AL365361.1;AC068205.2;AL451085.2;MIR210HG;AL365440.2;SNHG1;NEAT1;MALAT1;GAS5;RAB30-DT;SCARNA9;AP000786.1;MIR181A1HG;MIR29B2CHG;HELLPAR;LINC01089;AC026362.1;AL355472.2;LINC01355;AC008124.1;AL591623.1;AL390728.6;AC004801.6;AC092821.3;AC010186.3;LINC01226;N4BP2L2-…	844
RNA_Binding_Protein	RNAInter	CNBP	AL358394.2;KCNMA1-AS1;AL356488.3;LOC100132078;AP004608.1;WT1-AS;LINC02690;AP004247.2;AP001257.1;MALAT1;AP002748.1;LOC101928673;P4HA3-AS1;AP001372.2;LINC01350;MIR181A1HG;LINC01352;AC026356.1;LINC02381;DLEU1;RNASEH2B-AS1;LOC101929536;LINC00517;SEC23A-AS1;FOXD2-AS1;LINC02352;EIF3J-DT;AC032011.1;AC103740.2;LOXL1-AS1;AC012291.1;LINC01578;LINC01581;AC007614.2;LINC00920;AL138789.1;LINC00511;SNHG16;AC016…	1123
RNA_Binding_Protein	RNAInter	CPSF1	SNHG32;C3orf35;AL109810.2;LOC100288637;AC099518.3;RPARP-AS1;LINC01166;AL360181.2;AL157392.3;AL157392.4;ZEB1-AS1;AL392046.1;AL117339.4;LINC01515;ZNF503-AS2;AC010997.4;ACTA2-AS1;ENTPD1-AS1;AL356488.2;AL160006.1;AP000766.1;LAMTOR5-AS1;AL355488.1;BACE1-AS;AP003392.4;AL390195.2;AP000866.6;LINC00958;SLC16A1-AS1;AL162741.1;WARS2-AS1;LOC107985194;AL139287.1;KCNQ1OT1;LINC00294;MRPL20-AS1;AC245100.6;SNHG1;…	1737
RNA_Binding_Protein	RNAInter	CPSF2	AL359878.1;LOC103344931;ADARB2-AS1;WAC-AS1;LINC02591;AL592078.1;MIR210HG;SNHG1;NEAT1;MALAT1;GAS5;KIAA1614-AS1;AL645504.1;CLEC12A-AS1;HELLPAR;AL445524.1;AC084824.4;LOC100130268;SNHG3;N4BP2L2-IT2;AL161891.1;DLEU2;MIR17HG;LOC105378663;LOC101929536;AL133367.1;NFYC-AS1;AL355075.4;SNHG10;LOC101927751;AC087481.3;OIP5-AS1;GABPB1-AS1;AC036108.2;AL031710.2;AC108134.2;AC020663.3;LINC00235;AC092123.2;VPS9D1-…	575
RNA_Binding_Protein	RNAInter	CPSF3	SNHG32;C3orf35;AC135586.2;OBSCN-AS1;LOC100288637;AC099518.3;RFPL3S;OLMALINC;AL138762.1;RPARP-AS1;EMX2OS;LINC00200;LINC02641;AL451069.3;LINC01167;AL157392.3;ZEB1-AS1;AL365203.2;AL392046.1;ZNF25-DT;AC010864.1;PRKCQ-AS1;ZNF503-AS2;LINC00595;NUTM2B-AS1;ENTPD1-AS1;AP001486.2;LINC02688;AL160006.1;AP000766.1;AL355488.1;AL365361.1;AP000866.6;TOLLIP-AS1;SLC16A1-AS1;HIPK1-AS1;LINC01762;WARS2-AS1;KCNQ1OT1;L…	1428
RNA_Binding_Protein	RNAInter	CPSF4	SNHG32;LOC101927531;AC135586.2;AL138694.1;LOC100288637;C3orf35;OLMALINC;AL359878.1;RPARP-AS1;AC023283.1;LINC01166;AL157392.3;AL353796.1;AL117339.4;LINC01515;AC016542.1;AL731563.3;ZNF503-AS2;NUTM2B-AS1;AC067750.1;AL356488.2;AL160006.1;AP000766.1;LAMTOR5-AS1;AL355488.1;LOC283140;AL360270.2;AP003392.4;AL390195.2;AP000866.6;AP001318.2;LINC00958;SLC16A1-AS1;LINC01786;PAUPAR;LINC00294;MRPL20-AS1;AC0682…	984
RNA_Binding_Protein	RNAInter	CPSF6	AC135586.2;SNHG32;LOC100288637;C3orf35;AL391684.1;OLMALINC;AL138762.1;AL133215.2;AL359878.1;RPARP-AS1;AL139339.2;AL139339.1;IDI2-AS1;AL158212.2;LINC02626;AL139407.1;AL731577.2;AL139123.1;AL592071.1;AL360181.2;AL157392.3;AC067747.1;STAM-AS1;AL359697.1;AL353796.1;ZEB1-AS1;AL365203.2;AL353600.1;AL117336.2;AL117339.4;AL731537.2;PRKCQ-AS1;LINC01515;AC016542.1;AC016394.2;DNAJC9-AS1;AC073389.3;AC022400.…	1629
RNA_Binding_Protein	RNAInter	CPSF7	AC135586.2;LOC100288637;SNHG32;C3orf35;AL391684.1;OLMALINC;RPARP-AS1;AL139339.2;IDI2-AS1;AL158163.2;LOC103344931;AL139407.1;AL731577.2;AL139123.1;AL157392.3;AC067747.1;VIM-AS1;STAM-AS1;AL359697.1;WAC-AS1;AL353796.1;ZEB1-AS1;AL365203.2;AL117336.2;AL731537.2;LINC01515;AL133551.1;AL513534.2;AC016542.1;AC016394.2;DNAJC9-AS1;AC073389.3;AC022400.6;AL596247.1;NUTM2B-AS1;AC067750.1;AL136982.3;NUTM2A-AS1;…	1319
RNA_Binding_Protein	RNAInter	CSTF2	LOC100288637;SNHG32;C3orf35;OBSCN-AS1;AC135586.2;AC099518.3;RFPL3S;AL391684.1;OLMALINC;AL133215.2;AL359878.1;AC010789.1;RPARP-AS1;AL139339.2;AL121929.2;AL136369.2;AL158163.1;LOC103344931;LINC02626;CASC2;AL139407.1;GRK5-IT1;AL158835.2;AL139123.1;AL392083.1;AL162274.2;AL157392.3;AC069544.1;STAM-AS1;AL359697.1;AL390961.2;WAC-AS1;AL353796.1;ZEB1-AS1;PITRM1-AS1;AL365203.2;AL117336.1;AL117336.2;LINC008…	2533
RNA_Binding_Protein	RNAInter	CSTF2T	AC135586.2;LOC100288637;SNHG32;C3orf35;AC091980.2;AC099518.3;DSCR4;RFPL3S;AL139241.1;AL391684.1;AL353719.1;OLMALINC;AL133215.3;AL133215.2;AL359878.1;RPARP-AS1;IDI2-AS1;LOC103344931;LINC02626;AC023283.1;AL391988.1;LINC00867;AL139407.1;EDRF1-DT;AL158835.2;AL354950.1;AL139123.1;LINC01167;AL157392.3;AC067747.1;STAM-AS1;AL450384.2;AL359697.1;WAC-AS1;AL353796.1;AL359532.1;ZEB1-AS1;PITRM1-AS1;AL365203.2…	3068
RNA_Binding_Protein	RNAInter	DDX3X	AC135586.2;OBSCN-AS1;AC099518.3;SNHG32;LOC100288637;AL391684.1;OLMALINC;AL138762.1;AL133215.2;LBX1-AS1;RPARP-AS1;CFAP58-DT;PDCD4-AS1;LOC103344931;EMX2OS;AL731577.2;EDRF1-DT;AL158835.3;AL360181.2;AL157392.3;AC069544.1;VIM-AS1;NEBL-AS1;AL160291.1;WAC-AS1;AL353796.1;ZEB1-AS1;ITGB1-DT;PARD3-AS1;AL117336.2;AL135791.1;LINC00839;AL450326.1;AL356056.2;SGMS1-AS1;PRKCQ-AS1;LINC01515;AL513534.2;UNC5B-AS1;DN…	1780
RNA_Binding_Protein	RNAInter	DDX42	SNHG32;LOC100288637;DSCR4;SNHG1;MIR17HG;AL049840.4;OIP5-AS1;THUMPD3-AS1;SNHG5;SNHG15;PAXIP1-AS1;ASMTL-AS1;GS1-600G8.3;AL359504.2;CCDC18-AS1;NEAT1;MALAT1;LINC01089;Z97192.3;C22orf34;AC069281.2;AL355987.4;AL645608.6;MIR210HG;AP003306.1;AC015574.1;AC092143.3;AC016876.2;AC018521.1;AC012313.1;AC016723.1;FP671120.1;FP236383.1;AP000561.1;LOC284930;MUC20-OT1;AL355987.2;MIR29B2CHG;ALOX12-AS1;AC005208.1;LI…	256
RNA_Binding_Protein	RNAInter	DDX55	SNHG32;TMEM51-AS1;SNHG3;GAS5;AC124798.1;AL049840.4;SNHG14;OIP5-AS1;GABPB1-AS1;AC087482.1;LINC01578;NR2F2-AS1;SNHG19;AC006449.6;AC125257.1;LOC108783654;LINC00909;AC012615.1;AC008738.7;AC005261.1;AC012065.3;AC074117.1;LBX2-AS1;HAGLR;SNHG17;SNHG11;ZFAS1;MHENCR;AL031587.6;FGD5-AS1;MUC20-OT1;UBA6-AS1;SNHG8;HCG27;SNHG5;SNHG7;FOXD3-AS1;AL365181.3;MIR210HG;AP002807.1;AP002387.2;MAPKAPK5-AS1;TMEM132D-AS1;…	355
RNA_Binding_Protein	RNAInter	DGCR8	SNHG32;AL356488.2;AL513302.2;SNHG1;NEAT1;MALAT1;GAS5;SCARNA9;AL139254.1;MIR29B2CHG;SNHG3;SNHG12;MIR17HG;UBAC2-AS1;AL355075.4;AC051619.7;AC051619.8;AC105339.2;AC124068.2;LOC101928737;VPS9D1-AS1;SNHG29;SNHG30;SNHG25;SNHG16;AC016876.2;SNHG20;LINC00324;SNHG22;AL645608.7;AD000090.1;AL049796.1;MIR663AHG;NORAD;SNHG17;TUG1;Z93241.1;MIRLET7BHG;RBM5-AS1;SNHG4;AL049543.1;SNHG5;SNHG15;SNHG6;SNHG7;ARRDC1-AS1;…	1330
RNA_Binding_Protein	RNAInter	DIS3L2	SNHG32;AC099518.3;OLMALINC;LOC100996263;LINC01719;AL645728.1;ASH1L-AS1;SNHG1;MALAT1;LOC102724064;LINC01783;BX284668.2;GAS5;AL353708.1;AL356512.1;SNHG3;SNHG12;TMPO-AS1;LINC02338;NFYC-AS1;AL355075.4;LOC101927620;DICER1-AS1;AL606760.3;AC051619.7;AC105339.2;AC124068.2;AC108134.4;AC108134.2;DLEU2L;CRNDE;SNHG29;LINC00910;ASB16-AS1;SNHG16;LINC01970;LINC00324;AC103591.3;MIR122HG;AC068473.5;ZNF433-AS1;AD0…	327
RNA_Binding_Protein	RNAInter	DROSHA	SNHG32;OBSCN-AS1;DSCR4;SNHG12;MATN1-AS1;AC234582.1;MIR29B2CHG;PROSER2-AS1;LOC692247;MIR210HG;H19;KCNQ1OT1;NEAT1;AP004609.3;AC048341.2;DLEU2;MIR17HG;LINC01578;NR2F2-AS1;Z98883.1;LOC106660606;MMP25-AS1;MIR193BHG;ZKSCAN2-DT;AC145285.6;SLX1A-SULT1A3;AC027682.1;AC133540.1;AC092127.1;AC092384.3;AC092123.2;VPS9D1-AS1;AC024267.1;AC068152.1;AC103702.1;AC004687.1;AC110285.2;AC020916.1;LOC100420587;AC008735…	1454
RNA_Binding_Protein	RNAInter	EFTUD2	SNHG32;LOC100288637;AC135586.2;DSCR4;SNHG3;SNHG12;CCDC18-AS1;GAS5;AC137894.1;WT1-AS;SNHG1;AC023509.1;LINC01089;MIR17HG;PSMA3-AS1;OIP5-AS1;SNHG21;AC105339.2;NR2F2-AS1;LINC00921;AC145285.6;CRNDE;AC040162.3;AC092127.1;AC016876.2;SNHG29;LOC339192;AC103702.1;LOC100130691;SNHG17;SNHG11;ZFAS1;DGCR11;Z97192.3;C22orf34;DANCR;THAP9-AS1;SNHG5;GARS-DT;SNHG15;AC069281.2;MAFA-AS1;GS1-600G8.3;TMEM132D-AS1;LINC0…	318
RNA_Binding_Protein	RNAInter	EIF3A	AC099518.3;AL138826.1;OLMALINC;RPARP-AS1;EMX2OS;LINC00837;ZEB1-AS1;LOC101927964;PRKCQ-AS1;LINC01515;ZNF503-AS2;NUTM2B-AS1;NUTM2A-AS1;AL358613.1;AL357140.2;AC093157.1;RBM15-AS1;LOC100132078;AP003392.4;AP003396.3;PAUPAR;MRPL20-AS1;LINC02591;AL162258.1;AC022762.1;AL592295.4;AP001160.2;SNHG1;MALAT1;BX284668.2;LOC100287837;GAS5;LOC171391;MIR181A1HG;AL139254.1;HELLPAR;AC078880.3;PXN-AS1;NRAV;LINC02354;…	1433
RNA_Binding_Protein	RNAInter	EIF3B	SNHG32;LOC100288637;DSCR4;AL133215.2;AL359878.1;RPARP-AS1;AC023283.1;EMX2OS;LINC01165;VIM-AS1;AL117336.2;AC022387.1;LINC01515;ZNF503-AS2;AC012560.1;LINC00595;LOC642361;NUTM2B-AS1;NUTM2A-AS1;AC118553.1;RBM15-AS1;ZBED5-AS1;AL355488.1;EXOSC10-AS1;AP003392.4;AP002856.4;SLC16A1-AS1;AC090099.4;KCNQ1OT1;PAUPAR;MRPL20-AS1;LINC02591;FALEC;LOC101928009;AL162258.1;AL121985.1;AC022762.1;SNHG1;LOC105369340;AP…	852
RNA_Binding_Protein	RNAInter	EIF3D	OBSCN-AS1;SNHG32;AC099518.3;DSCR4;AL138762.1;AL133215.2;AL731571.1;VIM-AS1;AC010864.1;ZNF503-AS2;AC010997.4;NUTM2B-AS1;NUTM2A-AS1;ENTPD1-AS1;LINC01342;AL356488.3;AL356488.2;AP003392.4;USP2-AS1;AP001318.2;SLC16A1-AS1;KCNQ1OT1;CSTF3-DT;MRPL20-AS1;LINC02591;AL162258.1;AL121985.1;AC022762.1;SNHG1;NEAT1;MALAT1;LOC102724064;LOC101928069;BX284668.2;GAS5;AP001372.2;AL162431.2;LOC644656;AL139254.1;AC00480…	825
RNA_Binding_Protein	RNAInter	EIF3G	SNHG32;LOC100288637;AC099518.3;OLMALINC;AL133215.2;AL359878.1;RPARP-AS1;IDI2-AS1;EMX2OS;LINC01165;AL117336.2;AC022387.1;PRKCQ-AS1;LINC01515;AC022400.3;BMS1P4;ZNF503-AS2;NUTM2B-AS1;LOC642361;LINC00857;NUTM2A-AS1;ENTPD1-AS1;AC104506.1;AL359258.2;AL356488.2;AP001527.2;ZBED5-AS1;AL355488.1;LOC100132078;KCNQ1OT1;PAUPAR;WT1-AS;MRPL20-AS1;LIX1L-AS1;FALEC;AL162258.1;LOC101928059;AL592295.4;FLJ37453;SNHG1…	1038
RNA_Binding_Protein	RNAInter	EIF4G2	LOC100288637;DSCR4;AL356488.2;AP006623.1;NEAT1;MALAT1;SCARNA9;HELLPAR;Z98883.1;AC092127.1;AC010536.2;AC092384.3;AC006449.6;LOC100996351;AC008743.1;PAX8-AS1;AGAP1-IT1;GNAS-AS1;LINC01667;AP001505.1;AC245060.5;BCRP3;AL671710.1;GATA2-AS1;MIR4453HG;AC008897.3;AC069281.2;AC105206.1;AC027702.1;AC105219.1;AL138756.1;LINC00106;ASMTL-AS1;MIR17HG;Z97192.3;C22orf34;HCG18;LINC00963;BX293535.1;AL591845.1;LINC0…	1053
RNA_Binding_Protein	RNAInter	EWSR1	SNHG32;LOC100288637;C3orf35;AL391684.1;OLMALINC;AL359878.1;LOC103344931;CASC2;AL139407.1;AL157392.3;WAC-AS1;AL353796.1;AL365203.2;AL117339.4;SGMS1-AS1;LINC01515;AL513534.2;AC016542.1;AC016394.2;AC073389.3;AL731568.1;LINC00595;NUTM2B-AS1;AL138759.1;ENTPD1-AS1;AC104506.1;AL109741.3;AL356488.2;AP001486.2;AL160006.1;AP000766.1;LAMTOR5-AS1;AL355488.1;AL360270.2;AL360270.3;AL390195.1;AP000866.6;LOC1036…	1222
RNA_Binding_Protein	RNAInter	FAM120A	LINC01342;AL109917.1;SNHG12;AL591845.1;ZNF503-AS2;KRTAP5-AS1;NEAT1;AP004609.3;LOC283335;AL583810.1;LOC106660606;LOC729652;MMP25-AS1;AC012676.1;ZKSCAN2-DT;AC145285.6;AC109460.3;AC027682.1;AC092127.1;AC122129.2;AC145207.2;SNHG22;AC005391.1;AC006538.3;AC119403.1;AC016586.1;AC118344.1;AC016700.3;LOC200772;AL121906.2;MHENCR;AP001505.1;LINC01311;THUMPD3-AS1;GATA2-AS1;AC078852.2;SLC9A3-AS1;TRAF3IP2-AS1;…	652
RNA_Binding_Protein	RNAInter	FBL	SNHG32;LOC100288637;RPARP-AS1;AL731577.2;AC010997.4;AC067750.1;AL356488.2;WARS2-AS1;SNHG1;NEAT1;MALAT1;AP001157.1;LINC01783;BX284668.2;GAS5;KCTD21-AS1;SCARNA9;LEMD1-AS1;AC023509.1;SNHG3;SNHG12;TPT1-AS1;DLEU2;MIR17HG;AL355075.4;LOC101926933;AC051619.7;AC051619.8;AC105339.2;AC124068.2;AC013391.2;AC120114.2;PYCARD-AS1;AC108134.2;SNHG29;AC006435.2;SNHG30;SNHG25;SNHG16;AC016876.2;SNHG20;LINC00324;SNHG…	1433
RNA_Binding_Protein	RNAInter	FIP1L1	AC135586.2;LOC100288637;SNHG32;C3orf35;OBSCN-AS1;AC099518.3;RFPL3S;AL139241.1;AL391684.1;AL353719.1;AL138921.1;OLMALINC;AL138762.1;AL133215.3;AL133215.2;AL359878.1;RPARP-AS1;AL139339.2;AL139339.1;AL121929.2;AL133355.1;IDI2-AS1;AL158163.1;LOC103344931;LINC02626;AC023283.1;CASC2;AL139407.1;LINC02641;AL157888.1;LINC01163;AL139123.1;AL392083.1;AL162274.2;AL157392.3;AC073367.1;VIM-AS1;STAM-AS1;AL45038…	2862
RNA_Binding_Protein	RNAInter	FKBP4	AL390719.2;ZNF503-AS2;LOC171391;KCNQ1OT1;HNF1A-AS1;AC026362.1;AC105137.2;AC027682.1;TBX2-AS1;AC087289.6;AC145207.2;AC005391.1;AC016586.1;AC020916.1;AL355803.1;THUMPD3-AS1;LINC02600;AC092171.5;EBLN3P;LINC01342;MIR194-2HG;SNHG14;NR2F2-AS1;LOC106660606;AC012676.1;AC145285.6;LINC02533;LINC01770;LNCTAM34A;MIR210HG;KRTAP5-AS1;AP003306.1;AC048341.1;MIR17HG;AC015574.1;SSTR5-AS1;AC016876.2;AC068675.1;AC02…	493
RNA_Binding_Protein	RNAInter	FMR1	AC099518.3;SNHG32;RPARP-AS1;LOC103344931;AL157392.3;WAC-AS1;AL365203.2;AL157400.4;AL356488.2;AP001486.2;LAMTOR5-AS1;AL355488.1;AL358215.2;LOC103611081;SLC16A1-AS1;AC124798.1;LINC00622;LINC00294;MRPL20-AS1;LINC02591;AC239868.3;FLG-AS1;AL365181.2;AL365181.3;AL590666.2;AC022762.2;SNHG1;NEAT1;MALAT1;Z97200.1;GAS5;SCARNA9;AP002784.1;MIR29B2CHG;HELLPAR;AL592148.3;AL031281.2;LINC01641;OVCH1-AS1;AC125807…	1191
RNA_Binding_Protein	RNAInter	FXR1	AC124798.1;GAS5;OIP5-AS1;AC124068.2;CRNDE;AC125257.1;AC145207.5;AD000090.1;AC006213.5;AC005261.1;AL035071.1;NORAD;TUG1;MIRLET7BHG;AC005034.3;AC005034.5;AC095055.1;AC093297.2;SLC25A25-AS1;AL035425.3;AC004656.1;XIST;JPX;LINC02666;ENTPD1-AS1;LINC01344;AC010197.1;AC048341.1;AL132857.1;AL627171.2;LINC02346;THSD4-AS1;TMC3-AS1;AC060809.1;LOC103171574;LIPE-AS1;MIR99AHG;EPCAM-DT;LINC01122;AC034195.1;LINC0…	413
RNA_Binding_Protein	RNAInter	FXR2	SNHG32;AL157392.3;WAC-AS1;AL356488.2;LAMTOR5-AS1;AL355488.1;AC124798.1;LINC00294;AC022762.2;SNHG1;GAS5;SCARNA9;LOC100506606;AL161891.1;DLEU2;AL158066.1;AL049840.3;AL355075.4;LINC00641;OIP5-AS1;LINC01578;AC108134.2;CRNDE;AC092123.2;AC125257.1;AC016876.2;SNHG20;AC145207.5;AC007996.1;LINC00662;AD000090.1;AC020928.2;AC005393.1;AC006213.5;AC005261.3;AC005261.1;MIR663AHG;AL035071.1;NORAD;AC010980.2;TUG…	326
RNA_Binding_Protein	RNAInter	GEMIN5	DSCR8;AC135586.2;MRPL20-AS1;AL139246.5;BX284668.2;MATN1-AS1;AL591845.1;FOXD2-AS1;AL359504.2;AC099568.2;AL356488.2;LAMTOR5-AS1;GAS5;MIR29B2CHG;VIM-AS1;NUTM2B-AS1;AL731577.2;LOC692247;AC068580.1;KCNQ1OT1;NEAT1;AP004609.3;GIHCG;AC048341.2;LINC01089;AC026362.1;PAN3-AS1;MIR17HG;AC007686.3;AC124068.2;LINC01578;NR2F2-AS1;AC092117.1;AC145285.6;AC004943.2;AC133540.1;AC092127.1;AC092384.3;VPS9D1-AS1;AC0242…	1613
RNA_Binding_Protein	RNAInter	GNL3	DSCR4;GAS5;NR2F2-AS1;AC012073.1;NEAT1;CCDC18-AS1;AP003306.1;AC004801.4;LINC00393;MIR17HG;AC019183.1;LINC01029;AC010320.4;FP671120.1;FP236383.1;MIR548XHG;LOC101928963;AC139720.1;AC010343.3;LINC01004;XACT;PROSER2-AS1;AP002444.1;AC005208.1;LOC100507373;ZFAS1;MGC4859;ZFHX4-AS1;LINC00534;TUG1;FENDRR;AL356512.1;AL357033.3;AC008738.5;SATB1-AS1;AC079848.1;LINC01578;AP001107.7;AL355297.4;AC145285.6;AL3601…	323
RNA_Binding_Protein	RNAInter	GRWD1	SNHG32;LOC100288637;C3orf35;AL031282.2;MIR34AHG;LINC01355;SNHG12;LOC105378663;WARS2-AS1;LINC01138;GAS5;LINC01348;AL132657.1;AC022400.3;BMS1P4;NUTM2A-AS1;OLMALINC;KCNQ1OT1;SNHG1;MALAT1;LOC102724064;AP000487.1;KCTD21-AS1;AP000873.2;AC092821.3;AC010186.4;AC026362.1;N4BP2L2-IT2;AL139383.1;AL137782.1;ZFHX2-AS1;AL096870.2;LOC100506071;LINC01146;SNHG14;OIP5-AS1;GABPB1-AS1;AC103691.1;AC087482.1;UBL7-AS1;…	1333
RNA_Binding_Protein	RNAInter	HLTF	GAS5;KCNQ1OT1;MALAT1;AC245060.5;GMDS-DT;NEAT1;SNHG6;SNHG19;ALOX12-AS1;SNHG29;LINC00662;NIFK-AS1;AC016723.1;SCHLAP1;FP671120.1;LOC284930;AC069277.1;MUC20-OT1;LOC100129917;LINC01033;AC099520.1;AC112178.1;MGC4859;LINC02476;LINC00534;CCDC26;XACT;TUG1;CRNDE;AL356512.1;AL357033.3;LOC339192;AC145285.6;AC008738.5;SATB1-AS1;RAMP2-AS1;AC079848.1;LINC01578;AL355297.4;LOC101930370;AP001107.7;LINC01089;ADNP-A…	62
RNA_Binding_Protein	RNAInter	HNRNPA1	LOC100288637;SNHG32;AC135586.2;C3orf35;AL391684.1;OLMALINC;AL133215.2;AL359878.1;RPARP-AS1;AL158163.2;LOC103344931;AC023283.1;CASC2;AL139407.1;AL139123.1;AL157392.3;VIM-AS1;STAM-AS1;AL450384.1;AL450384.2;AL359697.1;WAC-AS1;AL353796.1;AL117339.4;LINC01515;AL513534.2;AC016542.1;AL731563.3;AC016394.2;AC022400.6;NUTM2B-AS1;LOC642361;AL731569.1;AC067750.1;AL136982.3;NUTM2A-AS1;AC063965.1;ACTA2-AS1;AL1…	2041
RNA_Binding_Protein	RNAInter	HNRNPD	SNHG32;AC135586.2;LOC100288637;RFPL3S;C3orf35;AL391684.1;AL133215.3;AL359878.1;AL157392.3;VIM-AS1;AL353796.1;ZEB1-AS1;AL365203.2;AL117339.4;LINC01515;AL513534.2;AC016542.1;AL731563.3;AC073389.3;AL512662.2;AL731569.1;AC067750.1;AL136982.3;AL138759.1;ENTPD1-AS1;AP001486.2;AL355488.1;AP004609.3;AL390195.2;AP000866.6;SLC16A1-AS1;AC124798.1;WARS2-AS1;AC254633.1;LINC00294;AC239868.3;AL513302.2;AP001160…	1072
RNA_Binding_Protein	RNAInter	HNRNPF	AL356488.2;LAMTOR5-AS1;KCNQ1OT1;SNHG1;NEAT1;MALAT1;GAS5;SCARNA9;MIR181A1HG;AC127070.2;SNHG3;AL161891.1;AL050341.2;AL355075.4;PSMA3-AS1;GABPB1-AS1;NSMCE1-DT;AC002310.2;AC004943.2;AC006141.1;MIR924HG;AD000090.1;NORAD;AF129075.1;SNTG2-AS1;AC021078.1;ZBED3-AS1;ZSCAN16-AS1;HCG18;AF131215.6;LOC101929759;RMRP;AL035425.3;AL078639.1;MIR222HG;XIST;JPX;LINC01515;AL157400.3;ENTPD1-AS1;AC093157.1;SLC16A1-AS1;…	166
RNA_Binding_Protein	RNAInter	HNRNPH1	AC069544.1;AL356488.2;AL160006.1;AL355488.1;SLC16A1-AS1;KCNQ1OT1;NEAT1;MALAT1;SERTAD4-AS1;LINC01089;AC055713.1;ZNF436-AS1;AL356512.1;AC008033.3;AL354811.1;SRRM2-AS1;AC145285.6;LOC730183;AL357078.1;AC015813.1;SNHG22;LINC02593;MIR34AHG;AC008738.5;AD000090.1;AC010325.2;AL133325.3;MIR663AHG;NORAD;SNHG17;AL118506.1;C21orf62-AS1;AC000068.1;GUSBP11;U73166.1;HCG18;LOC101928307;MANEA-DT;GARS-DT;SNHG15;AC0…	195
RNA_Binding_Protein	RNAInter	HNRNPK	LOC100288637;DSCR4;MIR34AHG;AL365181.3;AL590666.2;ZMIZ1-AS1;KCNQ1OT1;NEAT1;AC020656.2;HNF1A-AS1;LINC01089;AL135999.2;AC106886.2;PDXDC2P-NPIPB14P;AC092127.1;AC005562.1;AC021491.4;AC087289.6;AC005329.1;AC016586.1;AC008760.2;AC118344.1;HAGLR;LOC200772;HM13-IT1;AL118506.1;AP000350.6;AL022311.1;AC018809.2;SH3BP5-AS1;SEPSECS-AS1;AC021078.1;HCG18;C6orf47-AS1;STAG3L5P-PVRIG2P-PILRB;CASC19;SLC25A25-AS1;AL…	652
RNA_Binding_Protein	RNAInter	HNRNPM	LOC100288637;C3orf35;SNHG32;NUTM2B-AS1;AL355488.1;KCNQ1OT1;AC068205.2;SNHG1;NEAT1;MALAT1;GAS5;RABGAP1L-IT1;AC092747.4;AL161891.1;DLEU1;AL138955.1;AL355075.4;AL627171.1;LINC01578;AC105429.1;AC010536.2;AC079915.1;AC015813.1;AC005332.6;AC090220.1;LINC00907;AD000090.1;AC005261.1;MIR663AHG;NORAD;AP003900.1;AC007663.4;GUSBP11;AP000347.2;Z98749.1;AC007878.1;AC093297.2;AF131215.4;AF131215.2;RMRP;DANT2;AL…	1887
RNA_Binding_Protein	RNAInter	HNRNPU	SNHG32;LOC100288637;OLMALINC;AL133215.2;STAM-AS1;AL731563.3;NUTM2B-AS1;AL109811.2;AL355488.1;H19;SNHG1;NEAT1;MALAT1;GAS5;PCF11-AS1;PACERR;LOC644656;HELLPAR;AC089983.1;LINC01693;AC125807.2;LINC01355;ZNF436-AS1;AC008124.1;AC008014.1;AC023509.1;HOTAIR;AC048341.2;LINC01481;SNHG3;AL137782.1;MIR17HG;AL050341.2;AL049840.5;NFYC-AS1;SLFNL1-AS1;AL355075.4;AL139220.2;SNHG14;AC124312.3;AC012377.1;OIP5-AS1;GA…	1200
RNA_Binding_Protein	RNAInter	HNRNPUL1	SNHG12;AL049796.1;GAS5;KCNQ1OT1;SNHG1;NEAT1;SCARNA9;MIR17HG;SNHG29;SNHG22;Z97192.3;C22orf34;SNHG8;SLFNL1-AS1;ZNF503-AS2;AC111170.2;AC092620.2;GATA2-AS1;AC092171.5;LINC00685;AP006333.1;OIP5-AS1;GABPB1-AS1;LINC01578;ZNRF3-IT1;PURPL;XIST;AC018521.1;LOC100420587;AC005394.1;FP236383.1;AP000547.3;AL157938.2;GS1-600G8.3;MIR34AHG;AL132657.1;LOC171391;AC048341.1;DLEU2;DLEU1;ZFHX2-AS1;SNHG14;LINC01169;AC01…	462
RNA_Binding_Protein	RNAInter	IGF2BP1	AC135586.2;SNHG32;LOC100288637;OLMALINC;RPARP-AS1;LOC103344931;EMX2OS;CASC2;AL157392.3;VIM-AS1;AL359697.1;WAC-AS1;AL353796.1;ZEB1-AS1;PRKCQ-AS1;AC016394.2;AC010997.4;NUTM2B-AS1;AC093157.1;AL356488.2;AP001486.2;AL160006.1;AP000766.1;LAMTOR5-AS1;AL355488.1;AL365361.1;AL360270.2;AL390195.2;LOC103611081;SLC16A1-AS1;AC124798.1;WARS2-AS1;LINC01786;BBOX1-AS1;LINC00294;MRPL20-AS1;AC239868.3;AL365181.2;AL…	850
RNA_Binding_Protein	RNAInter	IGF2BP2	AC135586.2;SNHG32;RPARP-AS1;LOC103344931;AL157392.3;VIM-AS1;WAC-AS1;AL353796.1;ZEB1-AS1;PRKCQ-AS1;LINC01515;AL513534.2;AC010997.4;AL356488.2;AP001486.2;AL160006.1;AL355488.1;AL365361.1;BACE1-AS;AL390195.2;AL390195.1;LINC00958;LOC103611081;SLC16A1-AS1;AC124798.1;WARS2-AS1;LINC00294;MRPL20-AS1;LINC02591;AC239868.3;FLG-AS1;AL365181.3;AL513302.2;SNHG1;NEAT1;MALAT1;AP001157.1;GAS5;AL136370.1;MIR29B2CH…	1324
RNA_Binding_Protein	RNAInter	IGF2BP3	AC135586.2;SNHG32;RPARP-AS1;AL133355.1;AL391988.1;EMX2OS;WAC-AS1;AL353796.1;ZEB1-AS1;SGMS1-AS1;PRKCQ-AS1;AL513534.2;AC016394.2;PPP3CB-AS1;NUTM2B-AS1;AL353751.1;AL356488.2;AP001486.2;AL160006.1;AP000766.1;AL365361.1;AL360270.2;EXOSC10-AS1;BACE1-AS;AP000866.6;LINC00958;LOC103611081;SLC16A1-AS1;AC124798.1;H19;LINC00294;MRPL20-AS1;LINC02591;AC239868.3;AL592424.1;AL365181.3;AL031283.1;FO704657.1;AL513…	1135
RNA_Binding_Protein	RNAInter	KHDRBS1	LOC100288637;DSCR4;KCNQ1OT1;NEAT1;MALAT1;MIR17HG;GABPB1-AS1;LOC102724908;Z97192.3;CRPPA-AS1;AC006333.2;OTUD6B-AS1;OIP5-AS1;AP000350.6;AC018754.1;ZSCAN16-AS1;JPX;FTX;PROSER2-AS1;AL450384.2;NUTM2B-AS1;AP003181.1;AC087235.1;LOC100507377;AC090502.3;DLEU2;LINC00355;LINC00383;AL110292.1;MIR4307HG;HIF1A-AS2;AC104041.1;AC015574.1;NR2F2-AS1;LOC107984893;AC091489.1;LINC01572;CCDC144NL-AS1;AC005208.1;LINC00…	458
RNA_Binding_Protein	RNAInter	KHSRP	SNHG32;LOC100288637;DSCR4;C3orf35;LINC01355;SNHG3;CCDC18-AS1;AL355488.1;GAS5;MIR29B2CHG;AL157392.3;AL359697.1;AC016542.1;SNHG1;NEAT1;MALAT1;AP000873.2;AP000786.1;AP001486.2;AC007406.5;AC092821.3;AC022079.1;AC023158.2;AC009464.1;AC026124.2;HELLPAR;LINC01089;N4BP2L2-IT2;DLEU2;DLEU1;MIR17HG;AL442125.1;PSMA3-AS1;AL049840.4;AC087481.3;OIP5-AS1;GABPB1-AS1;AC018926.2;SNHG21;AC105339.2;AC130650.2;CRNDE;A…	658
RNA_Binding_Protein	RNAInter	LARP4	DSCR8;SNHG32;DSCR4;LOC100288637;SNHG29;AC245060.5;AL365226.2;SNHG5;ZNF436-AS1;SNHG12;AL365181.2;AL365181.3;GAS5;AP006621.2;KCNQ1OT1;MALAT1;AP005233.2;AP003175.1;AP004609.3;AC006206.1;AC008124.1;GIHCG;HELLPAR;MAPKAPK5-AS1;TMEM132D-AS1;LINC02327;PSMA3-AS1;GABPB1-AS1;AC012676.1;AC145285.6;AC135050.6;AC092384.3;AC024267.1;HOXB-AS1;AC006141.1;AC004687.1;AC110285.2;DLGAP1-AS2;AC011815.2;AC134978.1;AC01…	256
RNA_Binding_Protein	RNAInter	LARP7	AC135586.2;AL356488.2;LINC01578;AL365226.2;AC069281.2;GAS5;KCNQ1OT1;SNHG1;MALAT1;SCARNA9;ZFHX2-AS1;SNHG29;SNHG22;AC253536.3;SNHG5;AC092384.3;SNHG30;AC004687.1;MIR663AHG;C22orf34;NEAT1;SNHG14;NR2F2-AS1;AC079950.1;AC016876.2;LINC00470;AC024563.1;LINC00687;FP671120.1;FP236383.1;DANCR;SLFNL1-AS1;USP2-AS1;DLEU1;SNHG10;SNHG19;AC092143.3;EPN2-AS1;LOC101927855;TBX2-AS1;LINC00511;LINC00299;CYTOR;AC019197.…	167
RNA_Binding_Protein	RNAInter	LIN28A	SNHG32;LOC100288637;OLMALINC;EMX2OS;AL157392.3;WAC-AS1;AL365203.2;SGMS1-AS1;AC022400.3;BMS1P4;AL356488.2;AL160006.1;AL355488.1;SLC16A1-AS1;AC124798.1;MRPL20-AS1;LINC02591;AL691432.2;AL365181.2;AL365181.3;AL513302.2;FLJ37453;SNHG1;NEAT1;MALAT1;AC091564.3;GAS5;AP003119.3;AL078644.2;SBF2-AS1;PINK1-AS;HELLPAR;MAPKAPK5-AS1;NRAV;AC125616.1;LINC00943;AC008115.3;PROX1-AS1;AC011700.1;LINC01641;AC022364.1;…	898
RNA_Binding_Protein	RNAInter	LSM11	SNHG32;AL162741.1;LINC01355;SNHG12;AL049796.1;AL356488.2;AL355488.1;AL591895.1;AC136475.3;LOC692247;MIR210HG;AP006621.2;KCNQ1OT1;AP006333.1;AP002807.1;AP005233.2;LINC01089;LINC00355;MIR17HG;LINC01578;NR2F2-AS1;SNHG9;SNHG19;AC133540.1;AC092127.1;AC092384.3;VPS9D1-AS1;AC024267.1;AC003102.1;AC004687.1;AC110285.6;AC110285.2;SNHG22;AC016586.1;AC020916.1;AC005307.1;LOC102724908;AC005261.1;AC016723.1;SN…	433
RNA_Binding_Protein	RNAInter	MBNL2	SNHG32;MIR100HG;LINC01616;LINC00294;SNHG1;NEAT1;MALAT1;GAS5;SCARNA9;AC000403.1;MEG3;AL355075.4;LINC00641;LOC283683;SNHG14;AC124312.4;AC124312.5;PWAR6;OIP5-AS1;AC090510.3;AC093525.7;SNHG29;LINC01902;SNHG22;AD000090.1;AL049796.1;LOC100505715;AC006116.10;ZNF582-AS1;AC005261.1;MIR663AHG;NORAD;LINC01963;AC245060.5;AC005034.3;AC080128.2;FGD5-AS1;SOX2-OT;MUC20-OT1;AC097515.1;AC107398.3;LOC101929719;AC02…	276
RNA_Binding_Protein	RNAInter	METTL14	AL138826.1;AL356488.2;SNHG1;NEAT1;MALAT1;GAS5;AP003119.3;AL139254.1;SNHG3;SNHG12;AL355075.4;AC124312.4;AC105339.2;AC048382.5;AC124068.2;SNHG29;AC022916.1;AC004231.1;SNHG25;SNHG20;AC145207.5;AL035706.1;AC004597.1;AD000090.1;AL049796.1;MIR663AHG;TUG1;Z93241.1;AC021188.1;AC093722.1;AL024507.2;SNHG5;LINC01451;SNHG7;RMRP;AC231533.1;LINC02666;AL117341.1;AC012560.1;LINC00595;LINC02653;LINC01709;AP002840…	258
RNA_Binding_Protein	RNAInter	METTL3	SNHG32;AL356488.2;SNHG1;NEAT1;MALAT1;GAS5;AL139254.1;SNHG3;SNHG12;ANKRD10-IT1;AL355075.4;SNHG14;OIP5-AS1;AC105339.2;AC048382.5;AC124068.2;LOC101928737;AC092143.3;SNHG29;AC022916.1;AC004148.2;SNHG25;SNHG16;SNHG20;LINC00324;AD000090.1;CACTIN-AS1;AL049796.1;MIR663AHG;SNHG17;LOC101929570;TUG1;Z93241.1;MIRLET7BHG;AC021188.1;LINC01600;LOC101929243;SNHG5;SNHG15;LOC101927420;SNHG7;RMRP;AL451065.1;AC23153…	258
RNA_Binding_Protein	RNAInter	MOV10	SNHG32;LOC100288637;C3orf35;OLMALINC;AL359878.1;RPARP-AS1;AL133355.1;AL157786.1;LOC103344931;AL391988.1;EMX2OS;CASC2;AL139407.1;AL731577.2;AL157392.3;STAM-AS1;WAC-AS1;AL353796.1;AL365203.2;AL117339.4;SGMS1-AS1;LINC01515;AL513534.2;AC016542.1;AL731563.3;AC016394.2;LINC00595;NUTM2B-AS1;NUTM2A-AS1;ACTA2-AS1;AL357140.2;AL356488.2;AP001486.2;AL160006.1;LOC101928053;LAMTOR5-AS1;AL355488.1;AL365361.1;LO…	1601
RNA_Binding_Protein	RNAInter	MTPAP	MATN1-AS1;AC136475.3;AC026362.1;AC004943.2;AC092384.3;ARHGAP27P1-BPTFP1-KPNA2P3;AC008735.1;LINC01667;TUBA3FP;Z97192.3;C22orf34;MIR3936HG;STAG3L5P-PVRIG2P-PILRB;AC069281.2;XIST;MALAT1;PDXDC2P-NPIPB14P;AC099811.5;GATA2-AS1;LINC01088;AL034397.2;AC004801.4;AC073896.4;MIR17HG;LOC283683;AC018521.1;AP005263.1;AC024563.1;LINC01597;FP671120.1;FP236383.1;LOC284930;LOC101929064;AC093895.1;LINC-PINT;LINC0160…	103
RNA_Binding_Protein	RNAInter	NCBP2	SNHG32;MIR34AHG;AC254633.1;SNHG3;NFYC-AS1;LINC01144;AL359504.2;AC093157.1;SLC16A1-AS1;WARS2-AS1;GAS5;AL390728.5;ENTPD1-AS1;OLMALINC;AL133215.2;RPARP-AS1;LOC171391;KCNQ1OT1;LOC644656;AC068205.2;AP000662.1;NEAT1;HNF1A-AS1;LINC01089;DLEU2;DLEU1;LINC00355;MIR17HG;DHRS4-AS1;AL096870.2;PSMA3-AS1;DICER1-AS1;SRP14-AS1;OIP5-AS1;GABPB1-AS1;USP3-AS1;SNHG21;LINC01578;NR2F2-AS1;SNHG19;AC010654.1;AC008915.2;ZK…	273
RNA_Binding_Protein	RNAInter	NCBP3	SNHG32;AL359878.1;IDI2-AS1;AL360181.2;VIM-AS1;WAC-AS1;NUTM2A-AS1;AC093157.1;AL356488.2;LAMTOR5-AS1;EXOSC10-AS1;AP003392.4;LINC01357;SLC16A1-AS1;KCNQ1OT1;LOC729867;SNHG1;NEAT1;MALAT1;AP001157.1;AL031282.2;BX284668.2;GAS5;AL162431.2;RAB30-DT;LOC102724919;SCARNA9;PINK1-AS;HELLPAR;LOC100506691;AC148477.3;AC069208.1;ZNF436-AS1;AC023509.1;FLJ12825;LINC02381;U47924.2;AC131532.1;SNHG12;N4BP2L2-IT2;AL1618…	921
RNA_Binding_Protein	RNAInter	NOL12	SNHG32;AL356488.2;GAS5;AC026362.1;SNHG14;PKD1P6-NPIPP1;SNHG29;SNHG22;AC007319.1;LOC200772;MIR663AHG;GMDS-DT;STAG3L5P-PVRIG2P-PILRB;PVT1;AL355987.4;NR2F2-AS1;AC115619.1;AL118506.1;LINC01344;MIR210HG;AC068205.2;AC073896.4;AL359317.1;AC009084.1;AC016876.2;AC024563.1;NRSN2-AS1;FP671120.1;FP236383.1;SNHG26;AL121694.1;SNAI3-AS1;MALAT1;FENDRR;AL356512.1;LOC339192;RAMP2-AS1;AC145285.6;LOC101930370;TSPOAP…	61
RNA_Binding_Protein	RNAInter	NOP56	SNHG32;LOC100288637;C3orf35;AL731537.2;ZNF503-AS2;AC067750.1;AL356488.2;SLC16A1-AS1;AP001160.4;SNHG1;NEAT1;MALAT1;BX284668.2;GAS5;KIAA1614-AS1;SCARNA9;LINC00467;AC092111.2;SNHG3;SNHG12;AL355075.4;AC051619.7;AC051619.8;AC105339.2;AC124068.2;AC013391.2;LINC01578;AL357078.3;Z92544.2;SNHG29;SNHG30;AC015845.2;ALOX12-AS1;AC011933.2;AC087289.6;SNHG16;SNHG20;SNHG22;AD000090.1;AL049796.1;AC005261.3;AC0052…	1193
RNA_Binding_Protein	RNAInter	NOP58	SNHG32;LINC01515;AL356488.2;SNHG1;MALAT1;GAS5;SCARNA9;MIR181A1HG;LINC01355;SNHG3;SNHG12;AL355075.4;UBL7-AS1;AC124068.2;AC106820.4;AL357078.3;SNHG29;SNHG30;ALOX12-AS1;SNHG16;SNHG20;LINC00324;SNHG22;AD000090.1;AL049796.1;LOC100379224;MIR663AHG;ZFAS1;TTN-AS1;AC007038.1;FGD5-AS1;THUMPD3-AS1;SNHG4;AC021078.1;TRAF3IP2-AS1;HCG18;SNHG5;SNHG6;SNHG7;RMRP;LINC00630;AL035425.3;XIST;AL353804.1;JPX;FTX;LINC026…	1388
RNA_Binding_Protein	RNAInter	NPM1	LOC100288637;GAS5;NEAT1;NR2F2-AS1;SNHG12;MALAT1;SNHG25;LINC01006;AP003306.1;AP002444.1;AC024563.1;FP671120.1;FP236383.1;AC008443.1;TRIM52-AS1;HOXB-AS1;HOXB-AS3;AC005208.1;AC019183.1;LINC01029;AC011997.1;C22orf34;AC069277.1;LOC100129917;LINC02505;AC139720.1;HCG17;HCG18;LINC02476;PVT1;FENDRR;AL356512.1;AL357033.3;AC008738.5;SATB1-AS1;AL355297.4;AC079848.1;LINC01578;AP001107.7;LINC01089;AL133346.1;A…	1747
RNA_Binding_Protein	RNAInter	NSUN2	BX284668.2;AL049796.1;AC124068.2;NR2F2-AS1;AC108134.2;LINC00324;LOC101928386;AC234582.1;AC051619.8;AC003681.1;AC011124.1;LINC01242;AL590385.2;LOC102724064;AL158066.1;LINC01581;AJ003147.1;AJ003147.2;AC024563.1;AC007881.2;AC005237.1;FP671120.1;FP236383.1;LIMD1-AS1;AC104435.2;LINC02232;LINC02220;LINC01962;AC008443.1;TRIM52-AS1;LINC00240;AL662890.1;LINC01623;AL136164.2;LINC00472;SAMD12-AS1;AL445472.1…	83
RNA_Binding_Protein	RNAInter	NUDT21	AC135586.2;LOC100288637;SNHG32;C3orf35;RFPL3S;OBSCN-AS1;AL391684.1;OLMALINC;AL138762.1;AL133215.3;AL133215.2;RPARP-AS1;AL139339.2;IDI2-AS1;LOC103344931;LINC02626;EMX2OS;CASC2;GRK5-IT1;LINC02641;AL731577.2;AL731571.1;EDRF1-DT;LINC02666;AL139123.1;LINC01164;AL451069.3;C10orf91;LINC01165;AL360181.2;AL157392.3;AC069544.1;AC073367.1;STAM-AS1;AL450384.2;AL359697.1;AL160291.1;MPP7-DT;WAC-AS1;AL353796.1;…	2741
RNA_Binding_Protein	RNAInter	PCBP2	LOC100288637;C3orf35;LINC01342;PINK1-AS;SNHG12;AL591845.1;SLFNL1-AS1;LOC101928673;MIR29B2CHG;LINC01515;ZMIZ1-AS1;KCNQ1OT1;MIR194-2HG;NEAT1;MALAT1;AP000866.6;CD27-AS1;LINC01089;AL590096.1;TPT1-AS1;AL135999.2;ARHGAP5-AS1;AL162171.4;AL583810.1;PWAR6;NR2F2-AS1;Z69706.1;AC120498.9;MMP25-AS1;ZKSCAN2-DT;AC145285.6;SLX1A-SULT1A3;AC018553.1;AC092127.1;ASB16-AS1;AC011933.2;AC145207.2;LINC00668;SNHG22;AC006…	518
RNA_Binding_Protein	RNAInter	PPIL4	DSCR4;LOC100288637;KCNQ1OT1;MALAT1;NR2F2-AS1;AC004687.1;AC069277.1;LINC02476;NEAT1;AC024267.1;AP001033.2;LINC01029;AC134978.1;LINC00662;AC245060.5;Z97192.3;TMEM161B-AS1;GMDS-DT;LINC00958;CCDC144NL-AS1;AC005208.1;LINC00470;AC010615.2;AC024563.1;LOC100420587;AC005381.1;AC005394.1;IGFL2-AS1;AC016723.1;FP671120.1;FP236383.1;AP001347.1;AP000561.1;LOC284930;C22orf34;LOC100129917;LINC02506;LINC01033;Z94…	326
RNA_Binding_Protein	RNAInter	PRPF8	SNHG32;LOC100288637;LINC01355;SNHG3;SNHG12;AL109613.1;LINC01138;GAS5;AL117350.1;LINC01348;AC022400.6;SNHG1;AP000873.2;AC008115.3;PCBP2-OT1;AC023509.1;AC026362.1;TPT1-AS1;AL137782.1;MIR17HG;AL096870.2;PSMA3-AS1;LINC01146;SNHG14;OIP5-AS1;GABPB1-AS1;SNHG21;AC105339.2;NR2F2-AS1;SSTR5-AS1;SNHG9;SNHG19;ZNF213-AS1;AC109460.3;AC106886.2;AC040162.3;PDXDC2P-NPIPB14P;LINC01572;SNAI3-AS1;MIR22HG;AC016876.2;S…	699
RNA_Binding_Protein	RNAInter	PTBP1	AC114296.1;SNHG32;LOC100288637;C3orf35;OLMALINC;PDCD4-AS1;AL139407.1;AC010997.4;AC067750.1;NUTM2A-AS1;AC093157.1;AL356488.2;AL160006.1;LINC00958;SLC16A1-AS1;AC124798.1;H19;AC087277.2;ADAMTSL4-AS1;AL365181.3;SNHG1;LOC105369340;NEAT1;MALAT1;GAS5;AP003119.3;	3483
RNA_Binding_Protein	RNAInter	PUM2	AC023283.1;AL162274.1;ZEB1-AS1;AL513534.2;AC239868.3;NEAT1;MALAT1;AL513477.2;AC009318.2;AC087588.2;AC007406.5;AC008124.1;AC004241.3;HOTAIR;AC006064.2;A2M-AS1;DLEU2;INTS6-AS1;MIR17HG;SOX21-AS1;DHRS4-AS1;PSMA3-AS1;AL161756.3;AC087481.3;OIP5-AS1;GABPB1-AS1;AC124068.2;AC079414.3;AC125257.1;AC087392.3;AC145207.5;AC006249.1;LINC00667;AC027097.1;MIR122HG;AC011503.2;AC020910.4;AC008555.1;AD000090.1;AC020…	398
RNA_Binding_Protein	RNAInter	QKI	SNHG32;RFPL3S;LINC02633;AL731563.3;AC016394.2;AP000766.1;SNHG1;NEAT1;MALAT1;AP000873.2;AC084018.2;LINC01355;AC048341.2;LINC01481;TMPO-AS1;AL359880.1;AL158196.1;INTS6-AS1;MIR17HG;AL355075.4;LOC105378721;AC127502.2;AC009269.4;AC105339.2;AC124068.2;SNHG16;AC011815.1;AD000090.1;LINC00665;LINC01534;AC093227.1;AL049796.1;AC005261.1;MIR663AHG;NORAD;LINC01127;DPP10-AS1;MIR155HG;AP000265.1;AP001437.1;LINC…	676
RNA_Binding_Protein	RNAInter	RBFOX2	LOC100288637;DSCR4;LINC01786;SNHG3;SNHG12;AL591845.1;AL160006.1;ZNF503-AS2;PDCD4-AS1;AP006623.1;KCNQ1OT1;NEAT1;LOC100128494;AC026362.1;DLEU1;AL356966.1;AL135999.2;MMP25-AS1;ZKSCAN2-DT;AC109460.3;FBXL19-AS1;AC004943.2;SNAI3-AS1;AC027796.4;AC005332.5;AC110285.2;DLGAP1-AS2;AC005329.1;AC005546.1;CEBPA-DT;AC074212.1;AC010327.5;AC008735.1;DSCR9;AC253536.3;AC018809.2;AC008443.3;AL355336.1;HCG18;AL596202…	843
RNA_Binding_Protein	RNAInter	RBM10	AL138694.1;LOC100288637;DSCR4;DSCR8;NEAT1;MALAT1;GAS5;AP003175.1;LOC102724919;HELLPAR;LINC00939;LINC02354;RP11-932O9.10;AC103746.1;AC007614.1;AC005722.3;AD000090.1;NOL4L-DT;DCTN1-AS1;XIST;JPX;OLMALINC;LINC02620;LOC101927692;AC005871.2;LINC02666;LINC02646;AL157392.2;LINC02643;ZEB1-AS1;LINC01518;AL138760.1;LINC02649;AC012560.1;LINC00595;LINC02653;ENTPD1-AS1;AC093157.1;AC099567.1;AP003181.1;KIRREL3-…	916
RNA_Binding_Protein	RNAInter	RBM15	AC099518.3;SNHG32;LOC100288637;OLMALINC;AL133215.2;RPARP-AS1;AL391121.1;AL158212.2;WDR11-AS1;AL360181.2;AC069544.1;STAM-AS1;LINC01515;AL133551.1;DNAJC9-AS1;AC073389.1;ZNF503-AS2;AC010997.4;LOC642361;AL731569.1;AC067750.1;LINC00863;AL157400.4;AL139424.1;AL359258.2;AL356488.3;AL356488.2;ZBED5-AS1;LAMTOR5-AS1;AP004609.3;AP003392.4;SLC16A1-AS1;AC124798.1;LOC101929099;NPPA-AS1;WARS2-AS1;KCNQ1OT1;BBOX1…	904
RNA_Binding_Protein	RNAInter	RBM15B	OBSCN-AS1;LOC100288637;AC099518.3;SNHG32;AC135586.2;C3orf35;OLMALINC;AL133215.2;AL359878.1;KCNIP2-AS1;RPARP-AS1;AL391121.1;LOC103344931;AL158212.2;AC023283.1;AL391988.1;EMX2OS;CASC2;WDR11-AS1;AL731571.1;LINC01167;AL360181.2;AL360181.1;AL157392.3;AC069544.1;STAM-AS1;AL450384.2;WAC-AS1;AL353796.1;ZEB1-AS1;AL365203.2;AL135791.1;LINC00839;AC010864.1;AL356056.2;AL596094.1;PRKCQ-AS1;LINC01515;AL133551.…	1472
RNA_Binding_Protein	RNAInter	RBM22	LOC100288637;SNHG32;AL031282.2;SNHG12;FOXD2-AS1;AL109613.1;AL356488.2;LAMTOR5-AS1;AC011700.1;LINC01348;ZNF503-AS2;LOC171391;KCNQ1OT1;MALAT1;SCARNA9;AC026362.1;AL096870.2;PSMA3-AS1;OIP5-AS1;AC087482.1;LINC00235;FBXL19-AS1;AC004943.2;LOC100129215;AC092123.2;SNHG29;AC099811.5;AC006141.1;AC139530.4;PTOV1-AS1;LBX2-AS1;AL118506.1;TUG1;GHRLOS;SH3BP5-AS1;LOC100129917;CTBP1-DT;GMDS-DT;AL590004.3;HCG18;GAR…	284
RNA_Binding_Protein	RNAInter	RBM27	SNHG32;DSCR4;LINC01355;ZNF436-AS1;SNHG3;NEAT1;LINC01089;SNHG21;AC105339.2;NR2F2-AS1;AC092127.1;AC024610.2;AC110285.6;AC132872.1;UCA1;LOC102724908;NORAD;GATA2-AS1;AL034397.3;MIR17HG;LINC01578;AC135050.6;CRNDE;AC133540.1;AC092384.3;CCDC144NL-AS1;AC024267.1;AC004687.1;AC016586.1;AC011462.5;SNHG17;AP001505.1;Z97192.2;Z97192.3;C22orf34;DANCR;AL021807.1;SNHG15;PAXIP1-AS1;AC100803.3;MIR210HG;AL133523.1;…	424
RNA_Binding_Protein	RNAInter	RBM47	LOC101927531;BLACE;ZEB1-AS1;MANCR;NUTM2B-AS1;MIR100HG;LOC100506675;WT1-AS;AC068205.2;SNHG1;NEAT1;MALAT1;GAS5;AC002375.1;LINC00173;LINC00941;AC007406.5;SNHG3;SNHG12;AL161891.1;AL445647.1;AL355075.4;OIP5-AS1;GABPB1-AS1;AC124068.2;AC092118.1;AC027279.1;SNHG29;AC125257.1;AC103702.2;AC007485.1;SNHG16;MIR133A1HG;AD000090.1;AL049796.1;AC005261.1;NORAD;ZFAS1;AC018690.1;PAX8-AS1;AC009404.1;AP000240.1;BACH…	819
RNA_Binding_Protein	RNAInter	RBM5	SNHG32;AL353622.1;LINC01348;ZNF503-AS2;NEAT1;LINC01089;AC026362.1;AC022167.1;PKD1P6-NPIPP1;ZKSCAN2-DT;PDXDC2P-NPIPB14P;AC092127.1;AC016876.2;MGC12916;SNHG29;AC015813.1;TBX2-AS1;AC005329.1;LINC00342;AGAP1-IT1;SNHG11;AC016026.1;MUC20-OT1;AC078852.2;TRAF3IP2-AS1;LINC01004;AL355987.4;ASMTL-AS1;LINC00894;MIR34AHG;MIR210HG;AP002336.2;DLEU2;MIR17HG;AC005519.1;MIR4713HG;SNHG19;AC009120.2;SNAI3-AS1;AC0921…	405
RNA_Binding_Protein	RNAInter	RBPMS	SNHG32;LOC100288637;OLMALINC;AL392083.1;AC239868.3;SNHG1;NEAT1;MALAT1;GAS5;HELLPAR;LOC100506691;AC022364.1;AC009318.2;SNHG3;TMPO-AS1;AL359513.1;MIR17HG;AL365277.1;AL031985.3;AL355075.4;PCSK6-AS1;OIP5-AS1;GABPB1-AS1;LOXL1-AS1;AC124068.2;LOC105371083;FBXL19-AS1;MMP25-AS1;PITPNA-AS1;AC005332.6;AC087392.5;SNHG16;AD000090.1;CACTIN-AS1;LINC00665;AL049796.1;LOC100379224;ZNF582-AS1;AC005261.1;AL136531.1;…	170
RNA_Binding_Protein	RNAInter	RTCB	SNHG32;LOC100288637;AL359878.1;RPARP-AS1;LOC103344931;AL450384.2;AL391839.2;SGMS1-AS1;AL513534.2;AC073389.3;AL356488.2;AP001486.2;AL160006.1;LAMTOR5-AS1;AL109811.2;AL355488.1;AL365361.1;USP2-AS1;AL390195.2;SLC16A1-AS1;AC124798.1;AL359752.1;MRPL20-AS1;AC239868.3;AL691432.2;AL365181.3;FAM111A-DT;FLJ37453;SNHG1;NEAT1;MALAT1;AP001157.1;GAS5;LINC01686;HELLPAR;AC144548.1;MAPKAPK5-AS1;AL392172.1;LINC016…	1060
RNA_Binding_Protein	RNAInter	SAFB2	DSCR4;LOC100288637;DSCR8;C3orf35;KCNQ1OT1;LINC00958;MALAT1;AL354811.1;AC092123.2;AC024267.1;AC244093.4;AC006141.1;AC004687.1;AP001033.2;LINC01029;AC134978.1;LINC00662;LINC00342;AC245060.5;AC016949.1;LINC01088;AC109830.1;HCG18;CRPPA-AS1;GARS-DT;LINC01446;LINC02476;LOC101929709;JPX;LINC00894;HELLPAR;PSMA3-AS1;AC093515.1;AC004943.2;AC108463.3;AC068491.3;AP003900.1;MCM3AP-AS1;TUG1;LOC284930;FP325330.…	1287
RNA_Binding_Protein	RNAInter	SBDS	AC051619.8;NR2F2-AS1;PAXIP1-AS1;AP003306.1;LINC00393;FP671120.1;FP236383.1;PROSER2-AS1;AP002444.1;LINC02232;AC008443.1;TRIM52-AS1;GMDS-DT;AL356512.1;AL357033.3;AC145285.6;SATB1-AS1;AC008738.5;LOC339192;LINC01578;AC079848.1;RAMP2-AS1;AL360182.2;LOC101930370;AP001107.7;LHX1-DT;AL355297.4;AC068152.1;AC025431.1;ST7-AS1;LINC01089;AC079305.1;LOC642361;ADNP-AS1;AC009133.5;AC234582.1;AL109917.1;HOXD-AS2;…	102
RNA_Binding_Protein	RNAInter	SERBP1	SNHG32;AL356488.2;NUTM2B-AS1;SCARNA9;SNHG9;SNHG22;NORAD;AP000547.3;NEAT1;AL355987.4;MIR17HG;AC016876.2;AC024563.1;SNHG17;FP671120.1;FP236383.1;C22orf34;DANCR;PROSER2-AS1;AC009133.5;MALAT1;AL356512.1;AL357033.3;AC145285.6;SATB1-AS1;AC008738.5;LOC339192;AC079848.1;LINC01578;AL360182.2;RAMP2-AS1;LOC101930370;AP001107.7;LHX1-DT;AL355297.4;AC068152.1;AC025431.1;LINC01089	38
RNA_Binding_Protein	RNAInter	SF3A3	SNHG32;C3orf35;MRPL20-AS1;AL137127.1;SNHG3;SNHG12;SLFNL1-AS1;AL356488.2;GAS5;LINC01348;SNHG1;RAB30-DT;SCARNA9;PCBP2-OT1;LINC01089;AC026362.1;AC068768.1;AL096870.2;PSMA3-AS1;SNHG14;AC124312.3;GABPB1-AS1;AC087482.1;AC048382.2;LINC01578;NR2F2-AS1;PKD1P6-NPIPP1;ZKSCAN2-DT;AC109460.3;SLX1A-SULT1A3;AC016876.2;SNHG29;SNHG16;SNHG20;SNHG22;PTOV1-AS2;LENG8-AS1;AC010327.5;PCBP1-AS1;AC007319.1;NORAD;SNHG17;T…	269
RNA_Binding_Protein	RNAInter	SF3B1	RFPL3S;LOC100288637;SNHG32;DSCR4;AC135586.2;DSCR8;AL645608.7;LOC102724450;SNHG3;SNHG12;MATN1-AS1;SLFNL1-AS1;LINC02609;CCDC18-AS1;AL049796.1;AC093157.1;AL355488.1;AC234582.1;AL365181.3;GAS5;MIR29B2CHG;PROSER2-AS1;NEBL-AS1;SGMS1-AS1;NUTM2B-AS1;ENTPD1-AS1;AL355490.1;RPARP-AS1;AL139407.1;AC137894.1;MIR210HG;KCNQ1OT1;AC022762.2;LINC00958;AC090559.2;AP002893.1;SNHG1;NEAT1;MALAT1;SCARNA9;AC024257.4;SOCS…	941
RNA_Binding_Protein	RNAInter	SF3B4	SNHG32;LOC100288637;AC135586.2;LINC01355;SNHG12;AL359504.2;AL356488.2;AL355488.1;GAS5;AC090589.3;SNHG1;MALAT1;AP000873.2;SCARNA9;LINC01089;AC026362.1;MIR17HG;PSMA3-AS1;GABPB1-AS1;AC048382.2;NR2F2-AS1;MMP25-AS1;PKD1P6-NPIPP1;AC109460.3;AC040162.3;PDXDC2P-NPIPB14P;AC092143.3;SNHG29;LOC339192;AC015813.1;AP005263.1;SNHG22;LOC102724908;AC010327.3;MIR4435-2HG;AC073869.8;SNHG11;AC016026.1;THUMPD3-AS1;MU…	330
RNA_Binding_Protein	RNAInter	SLBP	LOC100288637;NEAT1;MALAT1;SCARNA9;NR2F2-AS1;GAS5;SNHG1;C22orf34;XIST;LINC01307;AP003306.1;AC144548.1;FP671120.1;FP236383.1;LAMTOR5-AS1;LINC01029;AC016723.1;AC098617.1;AP000547.3;PVT1;AL356512.1;AL357033.3;SATB1-AS1;AC008738.5;AC145285.6;AC079848.1;LINC01578;AP001107.7;AL360182.2;AC105339.2;GS1-600G8.3;AL713998.1;LINC01089;AP000346.1;AC068228.1;LINC02499;MIR210HG;ELFN1-AS1;SNHG20;LOC100506302;SNHG…	90
RNA_Binding_Protein	RNAInter	SLTM	DSCR4;LOC100288637;DSCR8;AC099518.3;FOXD2-AS1;AL356488.2;AL365181.2;AC136475.3;KCNQ1OT1;LINC00958;AC116021.1;AP006333.1;AC026362.1;MIR17HG;AL354811.1;GAS6-AS1;RASA3-IT1;Z69720.1;LINC00235;LOC729652;ZKSCAN2-DT;AC145285.6;AC004943.2;LOC100129215;AC138028.4;AC092384.3;AC092123.2;AC068152.1;BAIAP2-DT;AC132872.1;LINC01029;AC134978.1;AC010336.1;LINC00662;PTOV1-AS1;LINC00342;MIR4435-2HG;AC068491.3;AL118…	688
RNA_Binding_Protein	RNAInter	SMNDC1	SNHG32;SNHG12;AL359504.2;AL356488.2;GAS5;AL157392.3;SNHG1;MALAT1;SCARNA9;LINC01089;MIR17HG;NR2F2-AS1;AC092127.1;AC092384.3;SNHG29;SNHG30;LOC339192;SNHG16;SNHG20;SNHG22;SNHG17;Z97192.2;Z97192.3;C22orf34;THUMPD3-AS1;GATA2-AS1;SNHG8;SNHG5;AL024507.2;SNHG15;STAG3L5P-PVRIG2P-PILRB;AC069281.2;PAXIP1-AS1;LINC01355;KCNQ1OT1;RAB30-DT;SNHG14;AC124312.3;AC016586.1;Z94721.2;AFDN-DT;ASMTL-AS1;AP006621.2;AC026…	352
RNA_Binding_Protein	RNAInter	SND1	AC124068.2;NR2F2-AS1;UCA1;AL035071.1;LINC01578;AC109460.3;SNHG16;AL365226.2;AC079781.5;AL049796.1;AC012313.3;AC015574.1;ABHD15-AS1;AC024563.1;FP671120.1;FP236383.1;C22orf34;LIMD1-AS1;GATA2-AS1;MGC4859;AL451164.2;AC099520.1;Z84485.1;AC242426.2;AC242426.3;AC009084.1;MALAT1;AL356512.1;AL357033.3;SATB1-AS1;AC008738.5;LOC339192;AC145285.6;AC079848.1;AP001107.7;RAMP2-AS1;AL360182.2;AL355297.4;LINC01089…	381
RNA_Binding_Protein	RNAInter	SRRM4	LOC100288637;SNHG32;AC135586.2;AL157392.3;LINC00839;ZNF503-AS2;AC010997.4;NUTM2B-AS1;AL138759.1;AL356488.2;AL160006.1;RBM15-AS1;LAMTOR5-AS1;AL355488.1;WARS2-AS1;KCNQ1OT1;PAUPAR;ADAMTSL4-AS1;AL365436.2;AL590666.1;SNHG1;NEAT1;MALAT1;AP001157.1;LINC01783;AP002387.2;BX284668.2;GAS5;RAB30-DT;SCARNA9;AL513217.1;MIR29B2CHG;HELLPAR;LOC100506691;AC131009.3;AC092828.1;AL117350.1;AL732292.2;LINC01355;ZNF436…	490
RNA_Binding_Protein	RNAInter	SRSF1	LOC100288637;SNHG32;AC135586.2;C3orf35;OLMALINC;AL133215.1;RPARP-AS1;AL158212.2;AL157392.3;AL450384.2;WAC-AS1;LINC00843;AC069079.1;LINC01515;AC016542.1;AC073389.3;AC022400.3;AC010997.4;NUTM2B-AS1;AL731569.1;NUTM2A-AS1;AL138759.1;AL356488.2;AP001486.2;AL160006.1;AP000766.1;RBM15-AS1;LAMTOR5-AS1;AL355488.1;AP000866.6;LOC103611081;SLC16A1-AS1;FAR1-IT1;AC124798.1;WARS2-AS1;AL139287.1;KCNQ1OT1;PAUPAR;…	1731
RNA_Binding_Protein	RNAInter	SRSF7	SNHG32;DSCR4;AL356488.2;GAS5;NEAT1;MALAT1;SCARNA9;AC008760.2;AL671710.1;SNHG12;AC051619.8;AC124068.2;AC004687.1;UCA1;AC016723.1;LIMD1-AS1;SNHG8;GS1-600G8.3;AL034397.2;MIR17HG;SNHG19;AC092123.2;AC024267.1;LOC102724908;FGD5-AS1;LINC00534;FTX;LINC01348;KCNQ1OT1;SNHG14;SNHG25;PARD6G-AS1;HAGLR;SNHG17;GUSBP11;AP000347.2;AL596202.1;Z94721.1;PVT1;LINC00106;AL356356.1;HNF1A-AS1;DLEU1;AC022816.1;AC068675.1…	416
RNA_Binding_Protein	RNAInter	SRSF9	KCNQ1OT1;NEAT1;MALAT1;GABPB1-AS1;AC092123.2;LINC00511;DLGAP1-AS1;MIR4435-2HG;AL118506.1;GHRLOS;GMDS-DT;HCG18;KMT2E-AS1;MIR34AHG;SNHG3;SNHG12;GAS5;LINC01348;MIR194-2HG;AL442125.2;PSMA3-AS1;LINC01146;LINC01578;AC009120.2;COX10-AS1;AC006449.2;LOC108783654;AC060780.1;ARHGAP27P1-BPTFP1-KPNA2P3;GCC2-AS1;LINC01124;SNHG17;LINC01273;AL117379.1;GUSBP11;AP000347.2;NUP50-DT;MUC20-OT1;LOC100129917;UGDH-AS1;AL…	439
RNA_Binding_Protein	RNAInter	SSB	SNHG32;AL138694.1;AL353719.1;AC022400.2;AL731569.1;AL356488.2;LINC01138;AC068205.2;AL358472.2;SNHG1;LOC728975;NEAT1;MALAT1;LOC102724064;AP003419.3;LINC01783;BX284668.2;GAS5;AP003119.3;KCTD21-AS1;AL353708.3;AL137127.1;AC004803.1;LINC02257;AL353593.2;ZNF436-AS1;HOXC-AS2;LINC02381;AC025569.1;SNHG3;SNHG12;LINC01043;ENOX1-AS1;AL162377.1;AL133367.1;AL355075.4;LOC101926933;DICER1-AS1;SNHG10;LOC101927751…	719
RNA_Binding_Protein	RNAInter	TAF15	SNHG32;LOC101927531;LOC100288637;RPARP-AS1;AL158163.1;LINC01515;NUTM2B-AS1;AL355488.1;AL390195.2;LINC00958;AC124798.1;KCNQ1OT1;AC068205.2;AP000662.1;AC022762.1;SNHG1;AP006333.1;AP001462.1;NEAT1;MALAT1;AP001157.1;GAS5;RAB30-DT;AL139254.1;AL391597.1;HELLPAR;LINC00467;LOC100506691;AC008115.3;AL392172.1;AL031281.2;AC009318.2;LINC01355;ZNF436-AS1;AC008124.1;LOC105369779;AC137834.2;GIHCG;AC121761.1;SNH…	2238
RNA_Binding_Protein	RNAInter	TARBP2	SNHG32;LOC100288637;MIR100HG;LOC646383;LOC100128239;AL139287.1;AL391244.2;AC090589.3;SNHG1;NEAT1;MALAT1;BX284668.2;GAS5;LOC101929295;ELF3-AS1;SNHG3;SNHG12;LINC01055;LINC00559;AL355075.4;AL079303.1;AL049870.2;GABPB1-AS1;AC124068.2;CRTC3-AS1;AL031714.1;AC009065.8;LOC729652;FBXL19-AS1;AC108134.2;AC092718.4;AC092143.3;MIR22HG;SNHG29;AC142472.1;AC006141.1;AC016876.2;AC145207.5;NARF-IT1;ENO1-IT1;AC0240…	613
RNA_Binding_Protein	RNAInter	TIA1	SNHG32;LOC100288637;LBX1-AS1;AL157392.3;AL355488.1;AP000866.6;WARS2-AS1;LINC00294;SNHG1;NEAT1;MALAT1;BX284668.2;GAS5;AP000786.1;LINC01089;AC026333.4;AC007406.5;AC023509.1;AC048341.2;SNHG3;DLEU2;MIR17HG;AL355075.4;LINC00648;PSMA3-AS1;AC124068.2;LINC01578;AC008870.2;AC106886.2;AC108134.2;CRNDE;AC009145.1;SNHG29;AC125257.1;SNHG16;AC145207.5;AC103591.3;TMEM147-AS1;AD000090.1;AC002116.1;CCDC18-AS1;AL0…	593
RNA_Binding_Protein	RNAInter	TIAL1	SNHG32;LOC100288637;LBX1-AS1;LINC01515;NUTM2B-AS1;AL138759.1;ENTPD1-AS1;AL356488.2;AL355488.1;MIR100HG;AL139287.1;KCNQ1OT1;PAUPAR;SNHG1;NEAT1;MALAT1;AL031282.2;AP002807.1;BX284668.2;GAS5;RAB30-DT;AP000873.2;MIR181A1HG;HELLPAR;AC007541.1;AC144548.1;LINC01089;AC026356.1;AC026356.2;LINC01355;AC007406.5;AC023509.1;LINC02381;AC073896.4;AC048341.2;AC048341.1;SNHG3;SNHG12;N4BP2L2-IT2;DLEU2;MIR17HG;MEG3;…	438
RNA_Binding_Protein	RNAInter	TNRC6A	EMX2OS;SNHG1;GAS5;MIR17HG;AL355075.4;OIP5-AS1;AC105339.2;AC124068.2;AD000090.1;AL049796.1;DACT3-AS1;DPP10-AS1;MIR155HG;MIRLET7BHG;LOC100130476;TDRG1;SLC25A25-AS1;AC002407.1;XIST;USP2-AS1;AP000977.1;LOC102724064;MIR181A1HG;LOC100287944;LINC02463;LINC02474;LINC02386;AC048341.1;MEG8;AL161757.4;LOC105370802;LOC105376686;DRAIC;LOC103171574;AC027688.2;LINC00907;AC105094.2;AC008555.2;MIR99AHG;AP001341.1…	354
RNA_Binding_Protein	RNAInter	TNRC6C	SNHG32;SNHG1;GAS5;MIR17HG;OIP5-AS1;AC105339.2;AC124068.2;SNHG29;AD000090.1;MIR155HG;MIRLET7BHG;FAM198B-AS1;LOC101927974;AC084082.1;MIR600HG;AC002407.1;LINC02666;AP001267.1;AP000977.1;MIR100HG;LOC102724064;LINC02463;AC048341.1;MEG8;AL355073.1;LOC105370802;LOC103171574;MIR193BHG;ZRANB2-AS2;MIR99AHG;GUSBP11;AP000347.2;LOC730100;AC078881.1;AC008696.2;LOC101929710;MIR583HG;AL136164.2;LINC00472;AC00491…	458
RNA_Binding_Protein	RNAInter	TRA2A	DSCR8;AC022400.3;BMS1P4;MALAT1;NR2F2-AS1;AC142472.1;AC010319.3;FGD5-AS1;STAG3L5P-PVRIG2P-PILRB;AL034397.2;XIST;GAS5;KCNQ1OT1;SNHG1;OIP5-AS1;GABPB1-AS1;LINC01578;PDXDC2P-NPIPB14P;AC022816.1;AC006141.1;AC007780.1;MUC20-OT1;SNHG5;SNHG6;AC026362.1;SNHG29;SNHG22;LOC102724908;AL591684.2;AL096870.2;DLGAP1-AS2;GUSBP11;AP000347.2;MIR3142HG;FTX;AL031282.2;AP003306.1;AC073896.4;CCDC144NL-AS1;AP005263.1;MIR3…	338
RNA_Binding_Protein	RNAInter	RO60	LINC01748;NR2F2-AS1;AC010542.4;SNHG20;AL356488.2;GAS5;KCNQ1OT1;MIR194-2HG;AC145423.3;AL096870.2;SNHG9;AC092127.1;MGC12916;SNHG29;CCDC144NL-AS1;SNHG30;AC111170.2;AC145207.2;SNHG22;AC008760.2;AC010327.5;LINC01124;AL118506.1;MCM3AP-AS1;PRR7-AS1;AC073957.2;AL355987.4;ZNF436-AS1;LINC00862;MIR29B2CHG;PROSER2-AS1;AC004943.2;AC144652.1;ARRDC1-AS1;LINC00466;AC245100.1;AP003306.1;AP002768.1;LINC00393;AC010…	325
RNA_Binding_Protein	RNAInter	U2AF1	CCDC18-AS1;AL355488.1;SNHG1;NEAT1;MALAT1;MIR17HG;PSMA3-AS1;AC015813.1;SNHG16;TTN-AS1;SNHG17;TUG1;THUMPD3-AS1;STAG3L5P-PVRIG2P-PILRB;PAXIP1-AS1;GS1-600G8.3;MIR34AHG;LINC01348;AL591848.4;AL157392.3;AC022167.2;AC022167.1;SLX1A-SULT1A3;PDXDC2P-NPIPB14P;AC092143.3;AC060780.1;LINC00511;PURPL;SPRY4-AS1;LINC-PINT;CASC19;PCAT7;FTX;PROX1-AS1;KCNQ1OT1;LINC01089;SNHG14;MIR22HG;LINC01473;MUC20-OT1;AC097478.1;…	623
RNA_Binding_Protein	RNAInter	IRGQ	MALAT1;AL356512.1;AL357033.3;SATB1-AS1;AC008738.5;AC079848.1;AC145285.6;LINC01578;AP001107.7;AL355297.4;AL360182.2;LINC01089;AC068152.1;ADNP-AS1;AC025431.1;AC079305.1;AC009133.5;LHX1-DT;AC097358.2;AL133346.1;AL109917.1;LOC101930370;CAHM;AL391121.1;AC092755.2;HOXD-AS2;AC234582.1;LOC339192;AC012629.2;AL139393.1;AC004080.1;AC012615.2;RAMP2-AS1;AP000547.3;LOC100128239;AC044849.1;AC009097.4;LOC642361;…	55
RNA_Binding_Protein	RNAInter	CABLES1	MALAT1;BANCR;TUG1;AL356512.1;AL357033.3;AC008738.5;SATB1-AS1;AC079848.1;AL355297.4;LINC01578;AP001107.7;LINC01089;ADNP-AS1;AL360182.2;AL133346.1;AC097358.2;AC009133.5;AC025431.1;AC068152.1;AC079305.1;AC092755.2;AC004080.1;CAHM;AL109917.1;AC145285.6;AL391121.1;PVT1;AC009097.4;LHX1-DT;LOC100128239;AC044849.1;HOXD-AS2;TRAM2-AS1;AC012629.2;PABPC1L2B-AS1;LOC101928380;LOC105375304;WNT5A-AS1;AC234582.1;…	765
RNA_Binding_Protein	RNAInter	BCAT1	CRNDE;MALAT1;AL356512.1;AL357033.3;SATB1-AS1;AC008738.5;AC079848.1;AC145285.6;LINC01578;AP001107.7;AL355297.4;AL360182.2;LINC01089;ADNP-AS1;AC068152.1;AC025431.1;AC079305.1;AC009133.5;LHX1-DT;LOC101930370;AC097358.2;LOC339192;AL109917.1;AL133346.1;CAHM;AL391121.1;AC092755.2;HOXD-AS2;AC234582.1;RAMP2-AS1;AC012629.2;AL139393.1;AC012615.2;AC004080.1;AP000547.3;LOC642361;AC010864.1;LOC100128239;AC044…	62
RNA_Binding_Protein	RNAInter	MAPK9	LSINCT5;MALAT1;AL356512.1;AL357033.3;AC008738.5;SATB1-AS1;AC079848.1;AC145285.6;LINC01578;AL355297.4;AP001107.7;LINC01089;ADNP-AS1;AL360182.2;AC025431.1;AC068152.1;AC009133.5;AC079305.1;AC097358.2;AL133346.1	20
RNA_Binding_Protein	RNAInter	TOP2A	CRNDE;TUG1;MALAT1;AL356512.1;AL357033.3;AC008738.5;SATB1-AS1;AC079848.1;AL355297.4;LINC01578;AP001107.7;LINC01089;ADNP-AS1;AL360182.2;AL133346.1;AC009133.5;AC097358.2;AC025431.1;AC079305.1;AC068152.1;AC092755.2;AC145285.6;CAHM;AL391121.1;AC004080.1;AL109917.1;HOXD-AS2;LHX1-DT;AC009097.4;AC044849.1;AC234582.1;AC012629.2;LOC100128239;TRAM2-AS1;LOC105375304;PVT1;PABPC1L2B-AS1;LOC101928380;AC096888.1…	2434
RNA_Binding_Protein	RNAInter	ZADH2	TUG1;MALAT1;AL356512.1;AL357033.3;AC008738.5;SATB1-AS1;AC079848.1;LINC01578;AL355297.4;AP001107.7	10
RNA_Binding_Protein	RNAInter	HIST4H4	MALAT1	1
RNA_Binding_Protein	RNAInter	CASP3	ABALON;MALAT1;FENDRR;MEG3;UCA1;AL356512.1;AL357033.3;SATB1-AS1;AC008738.5	9
RNA_Binding_Protein	RNAInter	FGD4	TUG1;MALAT1;AL356512.1;AL357033.3;AC008738.5;SATB1-AS1;AC079848.1;LINC01578;AL355297.4;AP001107.7;LINC01089;ADNP-AS1;AL360182.2;AL133346.1;AC009133.5;AC068152.1;AC145285.6;AC025431.1;AC097358.2;AC079305.1;AC092755.2;CAHM;AL109917.1;AL391121.1;AC004080.1;LHX1-DT;HOXD-AS2;AC234582.1;AC009097.4;AC012629.2;LOC100128239;AC044849.1;TRAM2-AS1;PVT1;LOC105375304;PABPC1L2B-AS1;LOC101928380;AC096888.1;LOC10…	161
RNA_Binding_Protein	RNAInter	LOC100131150	MALAT1	1
RNA_Binding_Protein	RNAInter	B4GALT7	MALAT1;TUG1;AL356512.1;AL357033.3;SATB1-AS1;AC008738.5	6
RNA_Binding_Protein	RNAInter	MAP2K3	FENDRR;TUG1;MALAT1;AL356512.1	4
RNA_Binding_Protein	RNAInter	HNRNPL	MALAT1;CRNDE;AL356512.1;AL357033.3;AC008738.5;SATB1-AS1;AC079848.1;LINC01578;AL355297.4;AP001107.7;LINC01089;ADNP-AS1;AL360182.2;AL133346.1;AC009133.5;AC025431.1;AC097358.2;AC145285.6;AC068152.1;AC079305.1;AC092755.2;CAHM;AL109917.1;AC004080.1;AL391121.1;LHX1-DT;HOXD-AS2;AC234582.1;LOC339192;AC009097.4;LOC100128239;AC012629.2;AC044849.1;PVT1;TRAM2-AS1;PABPC1L2B-AS1;LOC105375304;LOC101928380;AC096…	127
RNA_Binding_Protein	RNAInter	RAD50	CRNDE;MALAT1;FENDRR;AL356512.1;AL357033.3;SATB1-AS1;AC008738.5;AC145285.6;AC079848.1;LINC01578;AL360182.2;AP001107.7;LOC339192;AL355297.4;LOC101930370;LHX1-DT;LINC01089;AC068152.1;RAMP2-AS1;AC025431.1;ADNP-AS1;AC079305.1;AC009133.5;AL109917.1;HOXD-AS2;AC097358.2;AL133346.1;AL391121.1;AC234582.1;CAHM;ST7-AS1;AC092755.2;LOC642361;AL139393.1;AC010864.1;AC012629.2;AC012615.2;AP000547.3;AL139393.2;LOC…	221
RNA_Binding_Protein	RNAInter	FANCB	MALAT1;AL356512.1;AL357033.3;SATB1-AS1;AC008738.5;AC145285.6;AC079848.1;LINC01578;AP001107.7;AL360182.2;AL355297.4;LINC01089;AC068152.1;AC025431.1;ADNP-AS1;LHX1-DT;AC079305.1;AC009133.5;LOC101930370;LOC339192;AC097358.2;AL109917.1;CAHM;AL133346.1;AL391121.1;HOXD-AS2;AC092755.2;AC234582.1;RAMP2-AS1;AC012629.2;AL139393.1;LOC642361;AC012615.2;AC004080.1;ST7-AS1;AC010864.1;AP000547.3;LOC100128239;LOC…	165
RNA_Binding_Protein	RNAInter	SCN7A	MALAT1;AL356512.1;AL357033.3;AC008738.5;SATB1-AS1;AC079848.1;AL355297.4;LINC01578;AP001107.7;LINC01089;ADNP-AS1;AL360182.2;AL133346.1;AC009133.5;AC097358.2;AC025431.1;AC079305.1;AC068152.1;AC092755.2;AC145285.6;CAHM;AL391121.1;AL109917.1;AC004080.1;HOXD-AS2;LHX1-DT;AC009097.4;AC044849.1;AC234582.1;LOC100128239;AC012629.2;TRAM2-AS1;LOC105375304;PABPC1L2B-AS1;LOC101928380;PVT1;AC096888.1;WNT5A-AS1;…	445
RNA_Binding_Protein	RNAInter	ESAM	MALAT1;AL356512.1;AL357033.3;AC145285.6;SATB1-AS1;AC008738.5;AC079848.1;LOC339192;LINC01578;AL360182.2;AP001107.7	11
RNA_Binding_Protein	RNAInter	TIFA	MALAT1;AL356512.1;AL357033.3;AC008738.5;SATB1-AS1;AL355297.4;AC079848.1;AP001107.7;LINC01578;LINC01089;AL133346.1;ADNP-AS1;AL360182.2;AC097358.2;AC009133.5;AC025431.1;AC092755.2;AC068152.1;AC079305.1;AC004080.1;CAHM;AL109917.1;AL391121.1;PVT1;AC009097.4;LOC100128239;LHX1-DT;AC145285.6;AC044849.1;TRAM2-AS1;WNT5A-AS1;PABPC1L2B-AS1;LOC101928380;LOC105375304;HOXD-AS2;AC012629.2;AC234582.1;AC096888.1;…	117
RNA_Binding_Protein	RNAInter	GTF3C3	FENDRR;MALAT1;AL356512.1;LOC339192;RAMP2-AS1;AC145285.6;TSPOAP1-AS1;FLJ37453;LOC101930370;LOC728975;AL121749.1;ST7-AS1;GATA3-AS1;AL449106.1;SNAI3-AS1;KLF3-AS1;AL139393.2;LOC642361;LOC100287704;AC020928.3;BX255925.1;FAM66E;LINC01003;CEBPB-AS1;LHX1-DT;LINC01578;CEBPA-DT;AL357033.3;LINC00588;SNHG7;TMEM202-AS1;ALG1L9P;AC012676.1;AC092803.2;AC010864.1;AC068473.5;AC079834.2;LINC00543;RAD21-AS1;LOC40144…	350
RNA_Binding_Protein	RNAInter	MCAT	FENDRR;MALAT1;AL356512.1;AL357033.3;SATB1-AS1;AC008738.5;AC079848.1;LINC01578;AP001107.7;AC145285.6;AL355297.4;AL360182.2;LINC01089	13
RNA_Binding_Protein	RNAInter	BCAM	FENDRR;DANCR;MALAT1;AL356512.1;AL357033.3;AC008738.5;SATB1-AS1;AC079848.1;LINC01578;AL355297.4;AP001107.7;LINC01089;AC145285.6;AL360182.2;ADNP-AS1;AC068152.1;AC025431.1;AC009133.5;AC079305.1;AL133346.1;AC097358.2;CAHM;AL109917.1;AC092755.2;AL391121.1;LHX1-DT;AC004080.1;HOXD-AS2;AC234582.1;AC012629.2;AC009097.4;LOC100128239;LOC101930370;AC044849.1;AC012615.2;TRAM2-AS1;PABPC1L2B-AS1;LOC105375304;LO…	305
RNA_Binding_Protein	RNAInter	RNMT	MALAT1;FENDRR;AL356512.1;AL357033.3;AC008738.5;SATB1-AS1;AC079848.1;LINC01578;AL355297.4;AP001107.7;LINC01089;ADNP-AS1;AL360182.2;AC145285.6;AC025431.1;AC068152.1;AC009133.5;AL133346.1;AC097358.2;AC079305.1;AC092755.2;CAHM;AL109917.1;AL391121.1;LHX1-DT;AC004080.1;HOXD-AS2;AC234582.1;AC012629.2;AC009097.4;LOC100128239;AC044849.1;TRAM2-AS1;PABPC1L2B-AS1;LOC105375304;LOC101928380;PVT1;LOC101930370;A…	527
RNA_Binding_Protein	RNAInter	EXO1	MALAT1;TUG1;AL356512.1;AL357033.3;AC145285.6;SATB1-AS1;AC008738.5	7
RNA_Binding_Protein	RNAInter	ZNF600	FENDRR;MALAT1	2
RNA_Binding_Protein	RNAInter	FAM234A	MALAT1;FENDRR;CRNDE;TUG1;AL356512.1;AL357033.3;AC008738.5;SATB1-AS1;AC079848.1;LINC01578;AL355297.4;AP001107.7;LINC01089;ADNP-AS1;AC145285.6;AL360182.2;AC025431.1;AC068152.1;AC009133.5;AC079305.1;AL133346.1;AC097358.2;AL109917.1;AC092755.2;CAHM;AL391121.1	26
RNA_Binding_Protein	RNAInter	DPM1	MALAT1;AL356512.1;AL357033.3;AC008738.5;SATB1-AS1;AC079848.1;AL355297.4;LINC01578;AP001107.7;LINC01089	10
RNA_Binding_Protein	RNAInter	PTPRS	MALAT1;CRNDE;FENDRR;AL356512.1;AL357033.3;AC008738.5;SATB1-AS1;AL355297.4;AC079848.1;LINC01578;AP001107.7;LINC01089;ADNP-AS1;AL133346.1;AL360182.2;AC009133.5;AC097358.2;AC025431.1;AC068152.1;AC092755.2;AC079305.1;AC145285.6;AC004080.1;CAHM;AL391121.1;AL109917.1;AC009097.4;LHX1-DT;HOXD-AS2;LOC100128239;AC044849.1;PVT1;AC012629.2;TRAM2-AS1;PABPC1L2B-AS1;LOC101928380;AC234582.1;LOC105375304;WNT5A-AS…	113
RNA_Binding_Protein	RNAInter	OXTR	MALAT1;AL356512.1;AL357033.3;AC008738.5;SATB1-AS1;AC079848.1;LINC01578;AL355297.4;AP001107.7;LINC01089;ADNP-AS1;AL360182.2;AC025431.1;AL133346.1;AC009133.5;AC068152.1;AC097358.2;AC079305.1;AC145285.6;AC092755.2;AL109917.1;CAHM;AL391121.1;AC004080.1;HOXD-AS2;AC234582.1;LHX1-DT;AC009097.4;LOC100128239;AC044849.1;AC012629.2;LOC339192;TRAM2-AS1;PABPC1L2B-AS1;LOC101928380;LOC105375304;PVT1;AC012615.2;…	39
RNA_Binding_Protein	RNAInter	WDR4	FENDRR;MALAT1;AL356512.1;LOC339192;AC145285.6;RAMP2-AS1;AL357033.3;LOC101930370;SATB1-AS1;ST7-AS1	10
RNA_Binding_Protein	RNAInter	KIF2C	TUG1;MALAT1;AL356512.1;AC145285.6;AL357033.3;LOC339192;RAMP2-AS1;SATB1-AS1;AC008738.5;LOC101930370;AC079848.1;LINC01578;AL360182.2;LHX1-DT;ST7-AS1;AP001107.7;LOC642361;AC068152.1;AL355297.4;TSPOAP1-AS1;AL139393.2;AC079305.1;LOC728975;AC025431.1;AC010864.1;LINC01089;ADNP-AS1;HOXD-AS2;AC009133.5;AL109917.1;AL121749.1;FLJ37453;AL139393.1;AC234582.1;CAHM;AL391121.1;BX255925.1;LOC283140;LOC401442;LINC…	179
RNA_Binding_Protein	RNAInter	KLHL21	MALAT1;AL356512.1	2
RNA_Binding_Protein	RNAInter	YWHAZ	MALAT1;CRNDE;FENDRR;AL356512.1;AL357033.3;SATB1-AS1;AC008738.5;AC145285.6;AC079848.1;LINC01578;AP001107.7;AL360182.2;AL355297.4;LINC01089;AC068152.1;AC025431.1;ADNP-AS1;AC079305.1;LHX1-DT;AC009133.5;LOC339192;LOC101930370;AC097358.2;AL109917.1;AL133346.1;CAHM;AL391121.1;HOXD-AS2;AC092755.2;AC234582.1;RAMP2-AS1;AC012629.2;AL139393.1;AC012615.2;AC004080.1;LOC642361;AC010864.1;AP000547.3;ST7-AS1;LOC…	53
RNA_Binding_Protein	RNAInter	MMP1	HOTAIR;MALAT1;TUG1;DANCR;AL356512.1;AL357033.3;SATB1-AS1;AC008738.5;AC145285.6;AC079848.1;LINC01578;AP001107.7;AL360182.2;AL355297.4;LOC339192;LOC101930370;LINC01089;LHX1-DT;AC068152.1;ADNP-AS1;AC025431.1;AC079305.1;RAMP2-AS1;AL133346.1;AC009133.5;AC097358.2;AL109917.1;HOXD-AS2;CAHM;AL391121.1;AC234582.1;AC092755.2;ST7-AS1;LOC642361;AL139393.1;AC010864.1;AC012629.2;AC004080.1;AC012615.2;AP000547.…	139
RNA_Binding_Protein	RNAInter	SLC31A2	MALAT1;FENDRR;AL356512.1	3
RNA_Binding_Protein	RNAInter	ERBIN	HELLPAR;FENDRR;CRNDE;AL356512.1;AL357033.3;AC008738.5;SATB1-AS1;AC079848.1;AL355297.4;LINC01578;AP001107.7;LINC01089;ADNP-AS1;AL360182.2;AL133346.1;AC009133.5;AC025431.1;AC097358.2;AC068152.1;AC079305.1;AC145285.6;AC092755.2;CAHM;AL391121.1;AL109917.1;AC004080.1;HOXD-AS2;LHX1-DT;AC234582.1;AC009097.4;AC044849.1;AC012629.2;LOC100128239;TRAM2-AS1;LOC105375304;PABPC1L2B-AS1;LOC101928380;PVT1;AC09688…	1178
RNA_Binding_Protein	RNAInter	KIF14	TUG1;FENDRR;MALAT1;CRNDE;AL356512.1;AL357033.3;AC008738.5;SATB1-AS1;AC079848.1;AL355297.4;LINC01578;AP001107.7;LINC01089;ADNP-AS1;AL360182.2;AL133346.1;AC009133.5;AC097358.2;AC025431.1;AC079305.1;AC068152.1;AC145285.6;AC092755.2;CAHM;AC004080.1;AL391121.1;AL109917.1;HOXD-AS2;AC009097.4;LHX1-DT;AC044849.1;AC234582.1;LOC100128239;AC012629.2;TRAM2-AS1;PVT1;LOC105375304;PABPC1L2B-AS1;LOC101928380;AC0…	1447
RNA_Binding_Protein	RNAInter	MCM8	TUG1;MALAT1;AL356512.1;LOC339192;AL357033.3;RAMP2-AS1;AC145285.6;SATB1-AS1;AC008738.5	9
RNA_Binding_Protein	RNAInter	INHBA	MALAT1;TUG1;AL356512.1;AC145285.6;LOC339192;AL357033.3;RAMP2-AS1;SATB1-AS1;AC008738.5;LOC101930370;LINC01578;AC079848.1;AL360182.2;LHX1-DT;ST7-AS1	15
RNA_Binding_Protein	RNAInter	MAMDC2	FENDRR;CRNDE;TUG1;MALAT1;AL356512.1;AL357033.3;AC008738.5;SATB1-AS1;AL355297.4	9
RNA_Binding_Protein	RNAInter	NPM3	MALAT1;AL356512.1;AL357033.3;AC008738.5;SATB1-AS1;AC079848.1;LINC01578;AL355297.4;AP001107.7;LINC01089;AL360182.2;ADNP-AS1;AC145285.6;AC025431.1;AC009133.5;AC068152.1;AL133346.1;AC079305.1;AC097358.2;AC092755.2;CAHM;AL109917.1;AL391121.1;LHX1-DT;AC004080.1;HOXD-AS2;AC234582.1;AC009097.4;AC012629.2;AC044849.1;LOC100128239;TRAM2-AS1;PABPC1L2B-AS1;LOC105375304;LOC101928380;AL139393.1;AC012615.2;LOC1…	267
RNA_Binding_Protein	RNAInter	PIGQ	MALAT1;FENDRR;AL356512.1;AL357033.3;SATB1-AS1;AC008738.5	6
RNA_Binding_Protein	RNAInter	EPHB2	FENDRR;MALAT1;AL356512.1;AL357033.3;SATB1-AS1;AC008738.5;AC145285.6;AC079848.1;LINC01578;AP001107.7;AL360182.2;AL355297.4;LINC01089;LOC339192;AC068152.1;AC025431.1;ADNP-AS1;LHX1-DT;AC079305.1;LOC101930370;AC009133.5;AC097358.2;AL109917.1;RAMP2-AS1;CAHM;AL391121.1;AL133346.1;HOXD-AS2;AC234582.1;AC092755.2;AC012629.2;AC012615.2;LOC642361;AL139393.1;ST7-AS1;AC010864.1;AC004080.1;AP000547.3;LOC100128…	40
RNA_Binding_Protein	RNAInter	NUP155	FENDRR;AL356512.1;AL357033.3;AC008738.5;SATB1-AS1;AC079848.1;LINC01578;AL355297.4;AP001107.7;LINC01089;ADNP-AS1;AL360182.2;AC145285.6;AC025431.1;AC009133.5;AC068152.1;AL133346.1;AC079305.1;AC097358.2;AC092755.2;CAHM;AL109917.1;AL391121.1;LHX1-DT;AC004080.1;HOXD-AS2;AC234582.1;AC012629.2;AC009097.4;LOC100128239;AC044849.1;TRAM2-AS1;LOC101930370;LOC105375304;PABPC1L2B-AS1;LOC101928380;PVT1;AC012615…	1111
RNA_Binding_Protein	RNAInter	PARN	MALAT1;AL356512.1;AL357033.3;AC008738.5;SATB1-AS1;AC079848.1;AL355297.4;LINC01578;AP001107.7;LINC01089;ADNP-AS1;AL133346.1;AL360182.2;AC025431.1;AC009133.5;AC097358.2;AC068152.1;AC079305.1;AC092755.2;AC145285.6;CAHM;AL109917.1;AL391121.1;AC004080.1;AC009097.4;AC234582.1;HOXD-AS2;LHX1-DT;AC044849.1;LOC100128239;AC012629.2;TRAM2-AS1;PVT1;PABPC1L2B-AS1;LOC101928380;LOC105375304;AC096888.1;WNT5A-AS1;…	117
RNA_Binding_Protein	RNAInter	TXNL4B	FENDRR;MALAT1;AL356512.1	3
RNA_Binding_Protein	RNAInter	LMBR1	MALAT1;TUG1;AL356512.1;AL357033.3;AC008738.5;SATB1-AS1;AC079848.1;LINC01578;AL355297.4;AP001107.7;LINC01089;ADNP-AS1;AL360182.2;AC145285.6;AC025431.1;AC009133.5;AL133346.1;AC068152.1;AC097358.2;AC079305.1;AC092755.2;CAHM;AL109917.1;AL391121.1;LHX1-DT;AC004080.1;HOXD-AS2;AC234582.1;AC012629.2;AC009097.4;LOC339192;LOC100128239;AC044849.1;TRAM2-AS1;LOC105375304;PABPC1L2B-AS1;LOC101928380;PVT1;LOC101…	123
RNA_Binding_Protein	RNAInter	TAS2R5	MALAT1;AL356512.1	2
RNA_Binding_Protein	RNAInter	COMMD8	FENDRR;MALAT1;TUG1;AL356512.1;AL357033.3;SATB1-AS1;AC008738.5;AC079848.1;LINC01578;AP001107.7;AL355297.4;AC145285.6;AL360182.2;LINC01089;ADNP-AS1;AC025431.1;AC068152.1;AC009133.5;AC079305.1;AC097358.2;AL133346.1;LHX1-DT;AL109917.1;CAHM;AC092755.2;AL391121.1;HOXD-AS2;AC234582.1;LOC101930370;AC012629.2;AC004080.1;AC009097.4;LOC100128239;AC044849.1;AL139393.1;AC012615.2;AP000547.3;LOC339192;TRAM2-AS…	63
RNA_Binding_Protein	RNAInter	MRPS10	MALAT1;CRNDE;FENDRR;AL356512.1	4
RNA_Binding_Protein	RNAInter	GCC2	TUG1;CRNDE;AL356512.1;AL357033.3;AC008738.5;SATB1-AS1;AC079848.1;AL355297.4;LINC01578;AP001107.7;AC145285.6;LINC01089;ADNP-AS1;AL360182.2;AL133346.1;AC009133.5;AC025431.1;AC097358.2;AC079305.1;AC068152.1;AC092755.2;LHX1-DT;CAHM;AL391121.1;AL109917.1;AC004080.1;HOXD-AS2;AC234582.1;AC009097.4;LOC101930370;AC044849.1;AC012629.2;LOC100128239;AL139393.1;TRAM2-AS1;LOC105375304;AP000547.3;PABPC1L2B-AS1;…	1163
RNA_Binding_Protein	RNAInter	DVL3	FENDRR;CRNDE;MALAT1;AL356512.1	4
RNA_Binding_Protein	RNAInter	PLXND1	CRNDE;TUG1;FENDRR;MALAT1;AL356512.1;AL357033.3;AC008738.5;SATB1-AS1;AC079848.1;AL355297.4;LINC01578;AP001107.7;LINC01089;ADNP-AS1;AL133346.1;AL360182.2;AC009133.5;AC025431.1;AC097358.2;AC079305.1;AC068152.1;AC092755.2;AC145285.6;AL391121.1;CAHM;AL109917.1;AC004080.1;AC009097.4;HOXD-AS2;LHX1-DT;AC044849.1;LOC100128239;AC234582.1;AC012629.2;TRAM2-AS1;PABPC1L2B-AS1;LOC101928380;LOC105375304;PVT1;AC0…	42
RNA_Binding_Protein	RNAInter	EFNA5	MALAT1;AL356512.1;AL357033.3;SATB1-AS1;AC008738.5;AC079848.1;LINC01578;AC145285.6;AP001107.7;AL355297.4;AL360182.2;LINC01089;ADNP-AS1;AC025431.1;AC068152.1;AC079305.1;AC009133.5;AC097358.2;LHX1-DT;AL133346.1;AL109917.1;CAHM;AC092755.2;AL391121.1;LOC101930370;HOXD-AS2;AC234582.1;AC012629.2;LOC339192;AC004080.1;AL139393.1;AC012615.2;AC009097.4;LOC100128239;AC044849.1;AP000547.3;RAMP2-AS1;AC010864.1…	94
RNA_Binding_Protein	RNAInter	RAB30	CRNDE;MALAT1;BANCR;AL356512.1;AL357033.3;AC008738.5;SATB1-AS1;AL355297.4;AC079848.1;LINC01578;AP001107.7;LINC01089;ADNP-AS1;AL133346.1;AL360182.2;AC097358.2;AC009133.5;AC025431.1;AC068152.1;AC079305.1;AC092755.2;AC004080.1;CAHM;AL109917.1;AL391121.1;AC009097.4;PVT1;AC145285.6;LOC100128239;LHX1-DT;AC044849.1;TRAM2-AS1;PABPC1L2B-AS1;LOC101928380;WNT5A-AS1;LOC105375304;HOXD-AS2;AC234582.1;AC012629.2…	116
RNA_Binding_Protein	RNAInter	KIDINS220	CRNDE;FENDRR;AL356512.1;AL357033.3;AC008738.5;SATB1-AS1;AC079848.1;AL355297.4;LINC01578;AP001107.7;LINC01089;ADNP-AS1;AL133346.1;AL360182.2;AC009133.5;AC097358.2;AC025431.1;AC079305.1;AC092755.2;AC068152.1;CAHM;AC004080.1;AC145285.6;AL391121.1;AL109917.1;AC009097.4;LHX1-DT;HOXD-AS2;AC044849.1;LOC100128239;PVT1;TRAM2-AS1;AC012629.2;AC234582.1;LOC105375304;PABPC1L2B-AS1;LOC101928380;AC096888.1;WNT5…	1284
RNA_Binding_Protein	RNAInter	MMP16	MALAT1;AL356512.1	2
RNA_Binding_Protein	RNAInter	TMEM173	CRNDE;FENDRR;MALAT1;AL356512.1;AL357033.3;AC008738.5;SATB1-AS1;AC079848.1;LINC01578;AL355297.4;AP001107.7;LINC01089;ADNP-AS1;AL360182.2;AL133346.1;AC009133.5;AC025431.1;AC097358.2;AC068152.1;AC145285.6;AC079305.1;AC092755.2;CAHM;AL109917.1;AL391121.1;AC004080.1;LHX1-DT;HOXD-AS2;AC234582.1;AC009097.4;AC012629.2;LOC100128239;AC044849.1;PVT1;TRAM2-AS1;PABPC1L2B-AS1;LOC105375304;LOC101928380;AC096888…	86
RNA_Binding_Protein	RNAInter	WBP2	CRNDE;MALAT1;AL356512.1;AL357033.3;AC008738.5;SATB1-AS1;AC079848.1;LINC01578;AL355297.4;AP001107.7;AC145285.6;LINC01089;AL360182.2;ADNP-AS1;AC068152.1;AC025431.1;AC009133.5;AC079305.1;AC097358.2;AL133346.1;CAHM;AL109917.1;LHX1-DT;AC092755.2;AL391121.1;AC004080.1;HOXD-AS2;AC234582.1;AC012629.2;LOC101930370;LOC100128239;AC009097.4;AC044849.1;AC012615.2;AL139393.1;TRAM2-AS1;AP000547.3;PABPC1L2B-AS1;…	56
RNA_Binding_Protein	RNAInter	CHIC2	MALAT1;CRNDE;AL356512.1;AL357033.3;AC008738.5;SATB1-AS1;AC079848.1;LINC01578;AL355297.4;AP001107.7;LINC01089;ADNP-AS1;AL360182.2;AC145285.6;AC025431.1;AC068152.1;AC009133.5;AL133346.1;AC097358.2;AC079305.1;CAHM;AL109917.1;AC092755.2;AL391121.1;LHX1-DT;AC004080.1;HOXD-AS2;AC234582.1;AC012629.2;AC009097.4;LOC100128239;AC044849.1;LOC101930370;TRAM2-AS1;PVT1;PABPC1L2B-AS1;LOC101928380;LOC105375304;AC…	1222
RNA_Binding_Protein	RNAInter	MYH10	MALAT1;AL356512.1;AL357033.3;SATB1-AS1;AC008738.5;LINC01578;AC145285.6;AC079848.1;LOC339192;AL355297.4;AP001107.7;AL360182.2;RAMP2-AS1;LINC01089;ADNP-AS1;AC025431.1;AC068152.1;LOC101930370;AC009133.5;AC079305.1;LHX1-DT;AL133346.1;AC097358.2;AC092755.2;AL109917.1;AL391121.1;HOXD-AS2;CAHM;AC234582.1;ST7-AS1;AC012629.2;LOC100128239;LOC642361;AC004080.1;AC044849.1;TSPOAP1-AS1;AL139393.1;AC009097.4;AP…	71
RNA_Binding_Protein	RNAInter	FGF2	FENDRR;MALAT1;TUG1	3
RNA_Binding_Protein	RNAInter	HUNK	MALAT1;FENDRR;AL356512.1;AL357033.3;AC008738.5;SATB1-AS1;AL355297.4;AC079848.1;LINC01578;AP001107.7;LINC01089;ADNP-AS1;AL133346.1;AL360182.2;AC097358.2;AC009133.5;AC025431.1;AC068152.1;AC092755.2;AC079305.1;AC004080.1;CAHM;AL109917.1;AL391121.1;PVT1;AC009097.4;AC145285.6;LOC100128239;LHX1-DT;AC044849.1;TRAM2-AS1;WNT5A-AS1;PABPC1L2B-AS1;LOC101928380;LOC105375304;HOXD-AS2;AC012629.2;AC234582.1;AC09…	273
RNA_Binding_Protein	RNAInter	TAF9B	FENDRR;CRNDE;MALAT1;AL356512.1	4
RNA_Binding_Protein	RNAInter	GPN2	TUG1;MALAT1;AL356512.1;AL357033.3;AC008738.5;SATB1-AS1;AC079848.1;AL355297.4;LINC01578;AP001107.7;LINC01089;ADNP-AS1;AL360182.2;AL133346.1;AC025431.1;AC009133.5;AC097358.2;AC068152.1	18
RNA_Binding_Protein	RNAInter	ZNF140	MALAT1;TUG1;AL356512.1;AL357033.3;SATB1-AS1;AC008738.5;AC145285.6;AC079848.1;LINC01578;AP001107.7;AL360182.2;AL355297.4;LOC339192;LINC01089;LHX1-DT;AC068152.1;LOC101930370;AC025431.1;ADNP-AS1;AC079305.1;AC009133.5;RAMP2-AS1;AL109917.1	23
RNA_Binding_Protein	RNAInter	VCAM1	MALAT1;TUG1;FENDRR;AL356512.1;AL357033.3;AC008738.5;SATB1-AS1;AC079848.1;LINC01578;AL355297.4;AP001107.7;LINC01089;ADNP-AS1;AL360182.2;AL133346.1;AC025431.1;AC009133.5;AC068152.1;AC097358.2;AC145285.6;AC079305.1;AC092755.2;CAHM;AL109917.1;AL391121.1;AC004080.1;LHX1-DT;HOXD-AS2;AC234582.1;AC009097.4;AC012629.2;LOC100128239;AC044849.1;TRAM2-AS1;PVT1;LOC105375304;PABPC1L2B-AS1;LOC101928380;AC096888.…	202
RNA_Binding_Protein	RNAInter	LIG3	MALAT1;TUG1;CRNDE;AL356512.1;AL357033.3;AC008738.5;SATB1-AS1;LOC339192;AC079848.1;LINC01578;AP001107.7;AL355297.4;AC145285.6;RAMP2-AS1;AL360182.2;LINC01089;ADNP-AS1;AC025431.1;AC068152.1;AC009133.5;AC079305.1;AC097358.2;AL133346.1;LHX1-DT;AL109917.1;CAHM;AC092755.2;AL391121.1;HOXD-AS2;AC234582.1;LOC101930370;TSPOAP1-AS1;AC004080.1	33
RNA_Binding_Protein	RNAInter	LMTK2	MALAT1;AL356512.1;AL357033.3;AC008738.5;SATB1-AS1;AC079848.1;AL355297.4;LINC01578;AP001107.7;LINC01089;ADNP-AS1;AL360182.2;AL133346.1;AC009133.5;AC097358.2;AC025431.1;AC068152.1;AC079305.1;AC145285.6;AC092755.2;CAHM;AL391121.1;AL109917.1;AC004080.1;HOXD-AS2;LHX1-DT;AC009097.4;AC234582.1;AC044849.1;AC012629.2;LOC100128239;TRAM2-AS1;LOC105375304;PABPC1L2B-AS1;LOC101928380;PVT1;AC096888.1;WNT5A-AS1;…	1113
RNA_Binding_Protein	RNAInter	TRPC6	TUG1;FENDRR;MALAT1;AL356512.1;AL357033.3;AC008738.5;SATB1-AS1;AC079848.1;LINC01578;AL355297.4;AP001107.7;LINC01089;AC145285.6;AL360182.2;ADNP-AS1;AC025431.1;AC068152.1;AC009133.5;AC079305.1;AL133346.1;AC097358.2;AL109917.1;AC092755.2;CAHM;AL391121.1;LHX1-DT;HOXD-AS2;AC004080.1;AC234582.1;AC012629.2;AC009097.4;LOC100128239;AC044849.1;LOC101930370;AC012615.2;LOC339192;TRAM2-AS1;PABPC1L2B-AS1;LOC105…	120
RNA_Binding_Protein	RNAInter	SDAD1	CRNDE;MALAT1;FENDRR;TUG1;AL356512.1;LOC339192;AL357033.3;AC145285.6;SATB1-AS1;RAMP2-AS1;AC008738.5	11
RNA_Binding_Protein	RNAInter	PHTF2	TUG1;MALAT1;AL356512.1;AL357033.3;AC008738.5;SATB1-AS1;AC079848.1;LINC01578;AL355297.4;AP001107.7;LINC01089;ADNP-AS1;AL360182.2;AC145285.6;AL133346.1;AC025431.1;AC009133.5;AC068152.1;AC097358.2;AC079305.1;AC092755.2;CAHM;AL109917.1;AL391121.1;LHX1-DT;AC004080.1;HOXD-AS2;LOC339192;AC234582.1;AC012629.2;AC009097.4;LOC100128239;AC044849.1;TRAM2-AS1;LOC105375304;PABPC1L2B-AS1;LOC101928380;PVT1;RAMP2-…	52
RNA_Binding_Protein	RNAInter	LIMS1	CRNDE;FENDRR;MALAT1;AL356512.1	4
RNA_Binding_Protein	RNAInter	DBNL	MALAT1;CRNDE;FENDRR;AL356512.1;AL357033.3;AC008738.5;SATB1-AS1;AC079848.1;LINC01578;AC145285.6;AP001107.7;AL355297.4;AL360182.2;LINC01089;ADNP-AS1;AC068152.1;AC025431.1;AC079305.1;AC009133.5;LHX1-DT;AC097358.2;AL133346.1;AL109917.1;CAHM;LOC101930370;AL391121.1;AC092755.2;HOXD-AS2;LOC339192;AC234582.1;AC004080.1;AC012629.2;AL139393.1;RAMP2-AS1;AC012615.2;LOC100128239;AC009097.4;AP000547.3;AC044849…	287
RNA_Binding_Protein	RNAInter	TRMT2B	MALAT1;CRNDE;FENDRR;AL356512.1;AL357033.3;AC008738.5;SATB1-AS1;AC079848.1;LINC01578;AL355297.4;AP001107.7;LINC01089;AL360182.2;AC145285.6;ADNP-AS1;AC025431.1;AC068152.1;AC009133.5;AC079305.1;AL133346.1;AC097358.2;AC092755.2;CAHM;AL109917.1;AL391121.1;LHX1-DT;HOXD-AS2;AC234582.1;AC004080.1;AC012629.2;AC009097.4;LOC100128239;AC044849.1;LOC101930370;AC012615.2;AL139393.1;TRAM2-AS1;LOC105375304;PABPC…	64
RNA_Binding_Protein	RNAInter	LOC100129974	MALAT1	1
RNA_Binding_Protein	RNAInter	VAT1L	MALAT1;FENDRR;TUG1;BANCR;AL356512.1;AL357033.3;SATB1-AS1;AC008738.5;AC079848.1;LINC01578;AP001107.7;AC145285.6;AL355297.4;AL360182.2;LINC01089;ADNP-AS1;AC068152.1;AC025431.1;AC079305.1;AC009133.5;AC097358.2;LHX1-DT;AL133346.1;AL109917.1;CAHM;AC092755.2;AL391121.1;LOC101930370;HOXD-AS2;AC234582.1;AC004080.1;AC012629.2;LOC339192;LOC100128239;AC012615.2;AC009097.4;AC044849.1;AL139393.1;AP000547.3;TR…	174
RNA_Binding_Protein	RNAInter	ARF6	MALAT1;DANCR;AL356512.1	3
RNA_Binding_Protein	RNAInter	MATN2	FENDRR;MALAT1;DANCR;NEAT1;AL356512.1;AL357033.3;SATB1-AS1;AC008738.5;AC079848.1;AC145285.6;LOC339192;LINC01578;AP001107.7;AL355297.4;AL360182.2;LINC01089;RAMP2-AS1;ADNP-AS1;AC025431.1;AC068152.1;AC009133.5;AC079305.1	22
RNA_Binding_Protein	RNAInter	METTL7A	FENDRR;TUG1;MALAT1;AL356512.1;AL357033.3;SATB1-AS1;AC008738.5	7
RNA_Binding_Protein	RNAInter	KIF20B	MALAT1;CRNDE;AL356512.1;AL357033.3;AC008738.5;SATB1-AS1;AC079848.1;LINC01578;AL355297.4;AP001107.7;AC145285.6;LINC01089;ADNP-AS1;AL360182.2;AC009133.5;AC025431.1;AC068152.1;AC079305.1;AL133346.1;AC097358.2;AC092755.2;AL391121.1;LHX1-DT;AL109917.1;CAHM;HOXD-AS2;AC004080.1;AC234582.1;AC012629.2;AC044849.1;AC009097.4;LOC100128239;LOC101930370;AP000547.3;AL139393.1;LOC105375304;TRAM2-AS1;PABPC1L2B-AS…	690
RNA_Binding_Protein	RNAInter	C19orf66	TUG1;MALAT1;CRNDE;AL356512.1;AL357033.3;SATB1-AS1;AC008738.5	7
RNA_Binding_Protein	RNAInter	TRPV1	MALAT1;AL356512.1;AL357033.3;AC008738.5;SATB1-AS1;AC079848.1;AL355297.4;LINC01578;AP001107.7;LINC01089;ADNP-AS1;AL360182.2;AL133346.1;AC097358.2;AC009133.5;AC025431.1;AC068152.1;AC079305.1;AC092755.2;AC145285.6;CAHM;AC004080.1;AL109917.1;AL391121.1;AC009097.4;LHX1-DT;HOXD-AS2;LOC100128239;PVT1;AC044849.1;AC012629.2;AC234582.1;TRAM2-AS1;PABPC1L2B-AS1;LOC101928380;LOC105375304;WNT5A-AS1;AC096888.1;…	168
RNA_Binding_Protein	RNAInter	HIST1H4B	MALAT1	1
RNA_Binding_Protein	RNAInter	DDB2	MALAT1;TUG1;FENDRR	3
RNA_Binding_Protein	RNAInter	IFIT2	FENDRR;MALAT1;TUG1;AL356512.1;AL357033.3;SATB1-AS1;AC008738.5;AC145285.6;AC079848.1;LINC01578;AP001107.7;AL355297.4;AL360182.2;LINC01089;AC068152.1;AC025431.1;ADNP-AS1;AC079305.1;LHX1-DT;AC009133.5;LOC101930370;LOC339192;AC097358.2;AL109917.1;AL133346.1;CAHM;AL391121.1;HOXD-AS2;AC092755.2;AC234582.1;RAMP2-AS1;AC012629.2;AC012615.2;AL139393.1;AC004080.1;LOC642361;AP000547.3;AC010864.1;ST7-AS1;LOC1…	283
RNA_Binding_Protein	RNAInter	CEMIP	TUG1;CRNDE;DANCR;MALAT1;FENDRR;AL356512.1;AL357033.3;AC008738.5;SATB1-AS1;AC079848.1;LINC01578;AL355297.4;AP001107.7;LINC01089;AL360182.2;AC145285.6;ADNP-AS1;AC068152.1;AC009133.5;AC025431.1;AC079305.1;AL133346.1;AC097358.2;CAHM;AC092755.2;AL109917.1;AL391121.1;LHX1-DT;HOXD-AS2;AC004080.1;AC234582.1;AC012629.2;AC009097.4;AC044849.1;LOC100128239;LOC101930370;AL139393.1;TRAM2-AS1;LOC105375304;PABPC…	520
RNA_Binding_Protein	RNAInter	MAP3K1	FENDRR;TUG1;AL356512.1;AL357033.3;AC008738.5;SATB1-AS1;AC079848.1;LINC01578;AL355297.4;AP001107.7;AC145285.6;AL360182.2;LINC01089;ADNP-AS1;AC068152.1;AC009133.5;AC025431.1;AC079305.1;AL133346.1;AC097358.2;LHX1-DT;AC092755.2;CAHM;AL391121.1;AL109917.1;HOXD-AS2;AC234582.1;AC004080.1;LOC101930370;AC012629.2;AC009097.4;AC044849.1;AL139393.1;LOC100128239;AP000547.3;AC012615.2;LOC105375304;TRAM2-AS1;LO…	1381
RNA_Binding_Protein	RNAInter	KIF20A	TUG1;MALAT1;CRNDE;AL356512.1;AL357033.3;SATB1-AS1;AC145285.6;AC008738.5;AC079848.1;LINC01578;LOC339192;AL360182.2;AP001107.7;AL355297.4;LOC101930370;LHX1-DT;LINC01089;AC068152.1;RAMP2-AS1;AC025431.1;AC079305.1;ADNP-AS1;AC009133.5;AL109917.1;AC234582.1;HOXD-AS2;AC097358.2;ST7-AS1;LOC642361;AL391121.1;CAHM;AL139393.1;AC092755.2;AC010864.1;AL133346.1;AC012615.2;AC012629.2;GATA3-AS1;AP000547.3;AL1393…	96
RNA_Binding_Protein	RNAInter	TMEM168	CRNDE;MALAT1;TUG1;AL356512.1;AL357033.3;AC008738.5;SATB1-AS1;AC079848.1;LINC01578;AL355297.4;AP001107.7;LINC01089;AC145285.6;AL360182.2;ADNP-AS1;AC025431.1;AC068152.1;AC009133.5;AC079305.1;AC097358.2;AL133346.1;AL109917.1;AC092755.2;CAHM;LHX1-DT;AL391121.1	26
RNA_Binding_Protein	RNAInter	CRYAB	FENDRR;MALAT1;CRNDE;HELLPAR;TUG1;DANCR;AL356512.1;AL357033.3;AC008738.5;SATB1-AS1;AC079848.1	11
RNA_Binding_Protein	RNAInter	KIAA0753	MALAT1;AL356512.1;AL357033.3;AC008738.5;SATB1-AS1;AC079848.1;LINC01578;AL355297.4;AP001107.7;LINC01089;ADNP-AS1;AL360182.2;AC025431.1;AL133346.1;AC009133.5;AC068152.1;AC097358.2;AC145285.6;AC079305.1;AC092755.2;CAHM;AL109917.1;AL391121.1;AC004080.1;LHX1-DT;HOXD-AS2;AC234582.1;AC009097.4;AC012629.2;LOC100128239;AC044849.1;LOC339192;TRAM2-AS1;PVT1;PABPC1L2B-AS1;LOC101928380;LOC105375304;AC012615.2;…	132
RNA_Binding_Protein	RNAInter	MVD	FENDRR;CRNDE;MALAT1;AL356512.1;AL357033.3;AC145285.6	6
RNA_Binding_Protein	RNAInter	HTR7	MALAT1;AL356512.1;AL357033.3;SATB1-AS1;AC008738.5;AC145285.6;AC079848.1;LINC01578;AP001107.7;AL360182.2;AL355297.4;LINC01089;AC068152.1;AC025431.1;ADNP-AS1;LHX1-DT;AC079305.1;AC009133.5;LOC339192;LOC101930370;AC097358.2;AL109917.1;AL391121.1;AC234582.1;CAHM;HOXD-AS2;AL133346.1;RAMP2-AS1;AC092755.2;AL139393.1;AC012629.2;LOC642361;AC012615.2;ST7-AS1;AC010864.1;AP000547.3;AC004080.1	37
RNA_Binding_Protein	RNAInter	LRRC8E	MALAT1;TUG1;FENDRR;AL356512.1;AL357033.3;SATB1-AS1;AC145285.6;AC008738.5;LOC339192;AC079848.1;LINC01578;AL360182.2;RAMP2-AS1;AP001107.7;LOC101930370;AL355297.4	16
RNA_Binding_Protein	RNAInter	MELK	TUG1;MALAT1;AL356512.1	3
RNA_Binding_Protein	RNAInter	PCNP	MALAT1;TUG1	2
RNA_Binding_Protein	RNAInter	TMEM70	FENDRR;MALAT1	2
RNA_Binding_Protein	RNAInter	GINS4	CRNDE;MALAT1;TUG1;AL356512.1	4
RNA_Binding_Protein	RNAInter	CCDC62	MALAT1;AL356512.1;AL357033.3;AC008738.5;SATB1-AS1;AC079848.1;LINC01578;AL355297.4;AP001107.7;LINC01089;ADNP-AS1;AL360182.2;AC145285.6;AC025431.1;AC068152.1;AC009133.5;AL133346.1;AC079305.1;AC097358.2;AC092755.2;CAHM;AL109917.1;AL391121.1;LHX1-DT;AC004080.1;HOXD-AS2;AC234582.1;AC012629.2;AC009097.4;LOC100128239;AC044849.1;TRAM2-AS1;LOC105375304;PABPC1L2B-AS1;LOC101928380;LOC101930370;PVT1;AC012615…	139
RNA_Binding_Protein	RNAInter	UPP1	FENDRR;MALAT1;TUG1;AL356512.1;AL357033.3;AC008738.5;SATB1-AS1;AC079848.1;LINC01578;AL355297.4;AP001107.7;LINC01089;AC145285.6;AL360182.2;ADNP-AS1;AC025431.1;AC068152.1;AC009133.5;AC079305.1;AL133346.1;AC097358.2;AL109917.1;CAHM;AC092755.2;LHX1-DT;AL391121.1;HOXD-AS2;AC004080.1;AC234582.1;AC012629.2;LOC101930370;AC009097.4;LOC100128239;AC044849.1;AC012615.2;AL139393.1;TRAM2-AS1;AP000547.3;PABPC1L2…	83
RNA_Binding_Protein	RNAInter	EIF2AK4	DANCR;MALAT1;AL356512.1;AL357033.3;AC008738.5;SATB1-AS1;AC079848.1;AL355297.4;LINC01578;AP001107.7;LINC01089;ADNP-AS1;AL360182.2;AL133346.1;AC009133.5;AC025431.1;AC097358.2;AC079305.1;AC068152.1;AC092755.2;AC145285.6;CAHM;AL391121.1;AL109917.1;AC004080.1;HOXD-AS2;AC009097.4;LHX1-DT;AC044849.1;AC234582.1;LOC100128239;AC012629.2;TRAM2-AS1;LOC105375304;PABPC1L2B-AS1;LOC101928380;PVT1;AC096888.1;WNT5…	1188
RNA_Binding_Protein	RNAInter	FARSA	TUG1;FENDRR;MALAT1;CRNDE;AL356512.1;AL357033.3;AC008738.5;SATB1-AS1;AC079848.1;LINC01578;AL355297.4;AP001107.7;LINC01089;ADNP-AS1;AL360182.2	15
RNA_Binding_Protein	RNAInter	NDUFC2	MALAT1;HULC;TUG1	3
RNA_Binding_Protein	RNAInter	TM4SF1	FENDRR;CRNDE;MALAT1;AL356512.1;AL357033.3;AC008738.5;SATB1-AS1;AC079848.1;AL355297.4;LINC01578;AP001107.7;LINC01089;ADNP-AS1;AL360182.2;AL133346.1;AC097358.2;AC009133.5;AC025431.1;AC068152.1;AC079305.1;AC092755.2;CAHM;AC145285.6;AC004080.1;AL109917.1;AL391121.1;AC009097.4;LHX1-DT;HOXD-AS2;PVT1;LOC100128239;AC044849.1;TRAM2-AS1;AC012629.2;AC234582.1;PABPC1L2B-AS1;LOC101928380;LOC105375304;WNT5A-AS…	450
RNA_Binding_Protein	RNAInter	ANKRD28	FENDRR;MALAT1;AL356512.1;AC145285.6;AL357033.3;LOC339192	6
RNA_Binding_Protein	RNAInter	SYT1	CRNDE;MALAT1;TUG1;AL356512.1;AC145285.6;AL357033.3;LOC339192;SATB1-AS1;AC008738.5;RAMP2-AS1;AC079848.1;LOC101930370;LINC01578;AL360182.2;LHX1-DT;AP001107.7;ST7-AS1;AL355297.4;AC068152.1;LOC642361;AC025431.1;AC079305.1;LINC01089;AL139393.2;TSPOAP1-AS1;ADNP-AS1;AC010864.1;AC009133.5;LOC728975;AL109917.1;HOXD-AS2;AC234582.1;AL391121.1;AL139393.1;CAHM;AC097358.2;AC012615.2;AL121749.1;LOC283140;FLJ374…	134
RNA_Binding_Protein	RNAInter	PLCE1	MALAT1;AL356512.1	2
RNA_Binding_Protein	RNAInter	HIST1H1E	CRNDE;MALAT1	2
RNA_Binding_Protein	RNAInter	CDCA5	MALAT1;TUG1;FENDRR;AL356512.1;AL357033.3;AC008738.5;SATB1-AS1;AC079848.1;AL355297.4;LINC01578;AP001107.7;LINC01089;ADNP-AS1;AL133346.1;AL360182.2;AC097358.2;AC009133.5;AC025431.1;AC068152.1;AC079305.1;AC092755.2;CAHM;AC004080.1;AL109917.1;AC145285.6;AL391121.1;AC009097.4;PVT1;LHX1-DT;LOC100128239;AC044849.1;HOXD-AS2;TRAM2-AS1;AC012629.2;AC234582.1;PABPC1L2B-AS1;LOC101928380;LOC105375304;WNT5A-AS1…	283
RNA_Binding_Protein	RNAInter	ZNF117	FENDRR;MALAT1	2
RNA_Binding_Protein	RNAInter	ANAPC10	MALAT1;TUG1;AL356512.1	3
RNA_Binding_Protein	RNAInter	EEF2K	MALAT1;AL356512.1;AL357033.3;SATB1-AS1;AC008738.5;AC145285.6;AC079848.1;LINC01578;AP001107.7;AL360182.2;AL355297.4;LINC01089;LOC339192;AC068152.1;LHX1-DT;AC025431.1;LOC101930370;ADNP-AS1;AC079305.1;AC009133.5;RAMP2-AS1;AL109917.1;AC097358.2;CAHM;AL391121.1;HOXD-AS2;AC234582.1;AL133346.1;AC092755.2;LOC642361;AC012629.2;ST7-AS1;AL139393.1;AC012615.2;AC010864.1;AP000547.3;AC004080.1	37
RNA_Binding_Protein	RNAInter	ZNF385A	MALAT1;AL356512.1	2
RNA_Binding_Protein	RNAInter	EVL	CRNDE;MALAT1;FENDRR;AL356512.1;AL357033.3;AC008738.5;SATB1-AS1;AC079848.1;AL355297.4;LINC01578;AP001107.7;LINC01089;AC145285.6;ADNP-AS1;AL133346.1;AL360182.2;AC097358.2;AC009133.5;AC025431.1;AC068152.1;AC079305.1;AC092755.2;CAHM;AC004080.1;AL109917.1;AL391121.1;LHX1-DT;AC009097.4;LOC101930370;LOC100128239;AC044849.1;PVT1;HOXD-AS2;AC234582.1;TRAM2-AS1;AC012629.2;LOC339192;PABPC1L2B-AS1;LOC10192838…	42
RNA_Binding_Protein	RNAInter	TCHP	MALAT1;CRNDE;FENDRR;AL356512.1;AL357033.3;SATB1-AS1;AC008738.5;AC079848.1;LINC01578;AC145285.6;AP001107.7;AL355297.4;AL360182.2;LINC01089;ADNP-AS1;AC025431.1;AC068152.1;AC079305.1;AC009133.5;AC097358.2;LHX1-DT;AL133346.1;AL109917.1;CAHM;AC092755.2;AL391121.1;LOC101930370;HOXD-AS2;AC234582.1;LOC339192;AC012629.2;AC004080.1;AC012615.2;LOC100128239;AC009097.4;AC044849.1;AL139393.1;AP000547.3;RAMP2-A…	91
RNA_Binding_Protein	RNAInter	ANKRD13C	FENDRR;MALAT1;AL356512.1;AL357033.3;AC008738.5;SATB1-AS1;AC079848.1;AL355297.4;LINC01578;AP001107.7;LINC01089;ADNP-AS1;AL360182.2;AL133346.1;AC097358.2;AC009133.5;AC025431.1;AC068152.1;AC079305.1;AC092755.2;AC145285.6;CAHM;AL109917.1;AC004080.1;AL391121.1;AC009097.4;LHX1-DT;HOXD-AS2;LOC100128239;PVT1;AC044849.1;AC234582.1;AC012629.2;TRAM2-AS1;PABPC1L2B-AS1;LOC101928380;LOC105375304;WNT5A-AS1;AC09…	206
RNA_Binding_Protein	RNAInter	ZNF432	MALAT1;AL356512.1	2
RNA_Binding_Protein	RNAInter	WDR26	MALAT1;AL356512.1;AL357033.3;AC008738.5;SATB1-AS1;AC079848.1;LINC01578;AP001107.7;AL355297.4;AC145285.6;LINC01089;AL360182.2;ADNP-AS1;AC025431.1;AC068152.1;AC009133.5;AC079305.1;AC097358.2;AL133346.1;LHX1-DT;AL109917.1;AC092755.2;CAHM;AL391121.1;HOXD-AS2;AC234582.1	26
RNA_Binding_Protein	RNAInter	BLVRA	MALAT1;FENDRR;CRNDE;AL356512.1	4
RNA_Binding_Protein	RNAInter	TOM1L1	FENDRR;MALAT1;AL356512.1;AL357033.3;SATB1-AS1;AC008738.5;AC079848.1;LINC01578;AC145285.6;AP001107.7;AL355297.4;AL360182.2;LINC01089;ADNP-AS1;AC068152.1;AC025431.1;AC079305.1;AC009133.5;LHX1-DT;AC097358.2;AL133346.1;AL109917.1;CAHM;AL391121.1;AC092755.2;LOC101930370;HOXD-AS2;AC234582.1;LOC339192;AC012629.2;AC004080.1;AL139393.1;AC012615.2;LOC100128239;AC009097.4;AC044849.1;AP000547.3;RAMP2-AS1;AC0…	92
RNA_Binding_Protein	RNAInter	SPCS2	MALAT1;FENDRR;AL356512.1	3
RNA_Binding_Protein	RNAInter	MAPKBP1	BANCR;AL356512.1;AL357033.3;AC008738.5;SATB1-AS1;AL355297.4;AC079848.1;LINC01578;AP001107.7;LINC01089;AL133346.1;ADNP-AS1;AL360182.2;AC097358.2;AC009133.5;AC092755.2;AC025431.1;AC068152.1;AC079305.1;AC004080.1;CAHM;AL391121.1;AC009097.4;PVT1;AL109917.1;LHX1-DT;AC044849.1;TRAM2-AS1;LOC100128239;AC145285.6;WNT5A-AS1;LOC105375304;PABPC1L2B-AS1;LOC101928380;AC096888.1;HOXD-AS2;AC012629.2;AC234582.1;L…	1681
RNA_Binding_Protein	RNAInter	WNT16	MALAT1;TUG1;AL356512.1;AL357033.3;AC008738.5;SATB1-AS1;AC079848.1;AL355297.4;LINC01578;AP001107.7;LINC01089;ADNP-AS1;AL133346.1;AL360182.2;AC097358.2;AC009133.5;AC025431.1;AC068152.1;AC079305.1;AC092755.2;CAHM;AC004080.1;AL109917.1;AL391121.1;AC145285.6;AC009097.4;PVT1;LOC100128239;LHX1-DT;AC044849.1;HOXD-AS2;TRAM2-AS1;AC234582.1;PABPC1L2B-AS1;LOC101928380;AC012629.2;LOC105375304;WNT5A-AS1;AC0968…	62
RNA_Binding_Protein	RNAInter	ADGRL2	FENDRR;DANCR;MALAT1;AL356512.1;AL357033.3;AC008738.5;SATB1-AS1;AC079848.1;LINC01578;AL355297.4;AP001107.7;LINC01089;ADNP-AS1;AL360182.2;AC145285.6;AC009133.5;AL133346.1;AC068152.1;AC025431.1;AC079305.1;AC097358.2;AC092755.2;CAHM;AL391121.1;AL109917.1;LHX1-DT;AC004080.1;HOXD-AS2;AC234582.1;AC012629.2;AC009097.4;AC044849.1;LOC100128239;TRAM2-AS1;LOC105375304;LOC101930370;AL139393.1;PABPC1L2B-AS1;LO…	1193
RNA_Binding_Protein	RNAInter	KIT	MALAT1;CRNDE;AL356512.1;LOC339192;AC145285.6;RAMP2-AS1;AL357033.3;LOC101930370;SATB1-AS1	9
RNA_Binding_Protein	RNAInter	LY6K	FENDRR;MALAT1;AL356512.1;AL357033.3;AC008738.5;SATB1-AS1;AC079848.1;LINC01578;AL355297.4;AP001107.7;LINC01089;ADNP-AS1;AL360182.2;AC145285.6;AC025431.1;AC068152.1;AC009133.5;AL133346.1;AC097358.2;AC079305.1;AC092755.2;AL109917.1;CAHM;AL391121.1;LHX1-DT;AC004080.1;HOXD-AS2;AC234582.1;AC012629.2;AC009097.4;LOC100128239;AC044849.1;TRAM2-AS1;LOC101930370;PABPC1L2B-AS1;LOC101928380;PVT1;LOC105375304;A…	141
RNA_Binding_Protein	RNAInter	TUBG1	CRNDE;FENDRR;MALAT1;AL356512.1	4
RNA_Binding_Protein	RNAInter	BAMBI	FENDRR;TUG1;MALAT1;AL356512.1	4
RNA_Binding_Protein	RNAInter	KIF17	MALAT1;AL356512.1	2
RNA_Binding_Protein	RNAInter	TMED6	BANCR;MALAT1	2
RNA_Binding_Protein	RNAInter	NUP93	FENDRR;MALAT1;CRNDE;AL356512.1;AL357033.3;SATB1-AS1;AC008738.5;AC079848.1;LINC01578;AP001107.7;AL355297.4;AC145285.6;AL360182.2;LINC01089;ADNP-AS1;AC025431.1;AC068152.1;AC009133.5;AC079305.1;AC097358.2;AL133346.1;LHX1-DT;AL109917.1;CAHM;AC092755.2;AL391121.1;HOXD-AS2;AC234582.1;LOC101930370;AC004080.1;AC012629.2;AC009097.4;LOC100128239;AC044849.1;AC012615.2;AL139393.1;LOC339192;AP000547.3;TRAM2-A…	63
RNA_Binding_Protein	RNAInter	PSMC3	MALAT1;CRNDE;FENDRR;DANCR;AL356512.1;AL357033.3;AC008738.5;SATB1-AS1;AC079848.1;AL355297.4;LINC01578;AP001107.7;LINC01089;ADNP-AS1;AL360182.2;AL133346.1;AC025431.1;AC009133.5;AC097358.2;AC068152.1;AC079305.1;AC145285.6;AC092755.2;CAHM;AL109917.1;AL391121.1;AC004080.1;AC009097.4;HOXD-AS2;AC234582.1;LHX1-DT;LOC100128239;AC044849.1;AC012629.2;PVT1;TRAM2-AS1;PABPC1L2B-AS1;LOC101928380;LOC105375304;AC…	64
RNA_Binding_Protein	RNAInter	SNTB2	MALAT1;CRNDE;AL356512.1	3
RNA_Binding_Protein	RNAInter	NDE1	TUG1;MALAT1;CRNDE;AL356512.1;LOC339192;AC145285.6;RAMP2-AS1	7
RNA_Binding_Protein	RNAInter	ABRAXAS1	MALAT1;FENDRR;AL356512.1;AL357033.3;SATB1-AS1;AC008738.5;AC079848.1;LINC01578;AP001107.7;AC145285.6;AL355297.4;AL360182.2;LINC01089;ADNP-AS1;AC068152.1;AC025431.1;AC009133.5;AC079305.1;LOC339192;AC097358.2;AL133346.1;LHX1-DT	22
RNA_Binding_Protein	RNAInter	RAD51AP1	TUG1;MALAT1;AL356512.1;AL357033.3;SATB1-AS1;AC008738.5;AC145285.6;AC079848.1;LINC01578;AP001107.7;AL360182.2;AL355297.4;LINC01089;AC068152.1;AC025431.1	15
RNA_Binding_Protein	RNAInter	DHCR24	TUG1;CRNDE;MALAT1;FENDRR;AL356512.1;AL357033.3;AC008738.5;SATB1-AS1;AC079848.1;LINC01578;AL355297.4;AP001107.7;LINC01089;ADNP-AS1;AL360182.2;AC145285.6;AC025431.1;AC068152.1;AC009133.5;AL133346.1;AC097358.2;AC079305.1;AC092755.2;AL109917.1;CAHM;AL391121.1;LHX1-DT;AC004080.1;HOXD-AS2;AC234582.1;AC012629.2;AC009097.4;LOC100128239;AC044849.1;TRAM2-AS1;PABPC1L2B-AS1;LOC101928380;LOC105375304;LOC10193…	56
RNA_Binding_Protein	RNAInter	MOSMO	TUG1;MALAT1;AL356512.1;AL357033.3;AC008738.5;SATB1-AS1	6
RNA_Binding_Protein	RNAInter	C12orf49	CRNDE;FENDRR;TUG1;MALAT1;AL356512.1;AL357033.3	6
RNA_Binding_Protein	RNAInter	LOC100129280	MALAT1	1
RNA_Binding_Protein	RNAInter	SPDYA	MALAT1;AL356512.1;LOC339192;AL357033.3;RAMP2-AS1;AC145285.6;SATB1-AS1;AC008738.5	8
RNA_Binding_Protein	RNAInter	SLC2A10	MALAT1;AL356512.1	2
RNA_Binding_Protein	RNAInter	POLA2	FENDRR;MALAT1;AL356512.1;AL357033.3;AC008738.5;SATB1-AS1;AC079848.1;AC145285.6;LINC01578;AP001107.7;AL355297.4;AL360182.2;LINC01089;AC068152.1;ADNP-AS1;AC025431.1;LHX1-DT;AC079305.1;AC009133.5;LOC101930370;AC097358.2;LOC339192;AL109917.1;CAHM;AL133346.1;AL391121.1;HOXD-AS2;AC092755.2;AC234582.1;RAMP2-AS1;AC012629.2;AC004080.1;AL139393.1;LOC642361;AC012615.2;AC010864.1;AP000547.3;ST7-AS1;LOC283140…	318
RNA_Binding_Protein	RNAInter	SEC62	MALAT1;AL356512.1;AL357033.3;AC008738.5;SATB1-AS1;AC079848.1;AC145285.6;LINC01578;AP001107.7;AL355297.4;AL360182.2;LINC01089;AC068152.1;ADNP-AS1;AC025431.1;LHX1-DT;AC079305.1;AC009133.5;LOC101930370;LOC339192;AC097358.2;AL109917.1;CAHM;AL133346.1;AL391121.1;HOXD-AS2;AC092755.2;AC234582.1;RAMP2-AS1;AC012629.2;AC004080.1;AL139393.1;AC012615.2;LOC642361;ST7-AS1;AC010864.1;AP000547.3;LOC100128239;LOC…	225
RNA_Binding_Protein	RNAInter	DSP	MALAT1;AL356512.1;AL357033.3;AC008738.5;SATB1-AS1;AL355297.4;AC079848.1;LINC01578;ADNP-AS1;AP001107.7;LINC01089;AL133346.1;AL360182.2;AC097358.2;AC092755.2;AC009133.5;AC025431.1;AC068152.1;AC004080.1;PVT1;AC079305.1;CAHM;AC009097.4;AL391121.1	24
RNA_Binding_Protein	RNAInter	RUVBL2	CRNDE;FENDRR;MALAT1;AL356512.1;AL357033.3;SATB1-AS1;AC008738.5;AC145285.6;AC079848.1;LOC339192;LINC01578;AP001107.7;RAMP2-AS1;AL355297.4;AL360182.2;LOC101930370;LINC01089;AC068152.1;LHX1-DT	19
RNA_Binding_Protein	RNAInter	PHACTR2	MALAT1;CRNDE;AL356512.1;AL357033.3;SATB1-AS1;AC008738.5;AC145285.6;AC079848.1;LINC01578;AP001107.7;AL355297.4;AL360182.2;LOC339192;LINC01089;AC068152.1;AC025431.1;ADNP-AS1;AC079305.1;LHX1-DT;AC009133.5;LOC101930370;RAMP2-AS1;AC097358.2;AL109917.1;AL133346.1;CAHM;AL391121.1;HOXD-AS2;AC092755.2;AC234582.1;AC012629.2;AC012615.2;AL139393.1;LOC642361;AC004080.1;AP000547.3;AC010864.1;ST7-AS1;LOC1001282…	79
RNA_Binding_Protein	RNAInter	PTOV1	MALAT1;FENDRR;CRNDE;AL356512.1;AC145285.6;AL357033.3	6
RNA_Binding_Protein	RNAInter	MEST	FENDRR;MALAT1;TUG1;AL356512.1	4
RNA_Binding_Protein	RNAInter	DOT1L	MALAT1;AL356512.1;AL357033.3;AC008738.5;SATB1-AS1;AC079848.1;AL355297.4;LINC01578;AP001107.7;LINC01089;ADNP-AS1;AL360182.2;AL133346.1;AC009133.5;AC097358.2;AC025431.1;AC079305.1;AC068152.1;AC092755.2;AC145285.6;CAHM;AC004080.1;AL391121.1;AL109917.1;AC009097.4;LHX1-DT;HOXD-AS2;AC044849.1;LOC100128239;PVT1;AC012629.2;TRAM2-AS1;AC234582.1;LOC105375304;PABPC1L2B-AS1;LOC101928380;AC096888.1;WNT5A-AS1;…	581
RNA_Binding_Protein	RNAInter	DPYSL2	MALAT1;AL356512.1;AL357033.3;SATB1-AS1;AC008738.5;AC145285.6;AC079848.1;LINC01578;AL360182.2;AP001107.7;LOC339192;AL355297.4;LOC101930370;LHX1-DT;AC068152.1;LINC01089;AC025431.1;ADNP-AS1;AC079305.1;RAMP2-AS1;AC009133.5;AL109917.1;AC097358.2;HOXD-AS2;AL391121.1;CAHM;AC234582.1;ST7-AS1;LOC642361;AL133346.1;AC092755.2;AL139393.1;AC010864.1;AC012629.2;AC012615.2;AP000547.3;AL139393.2;LOC283140	38
RNA_Binding_Protein	RNAInter	KIF18A	FENDRR;MALAT1;CRNDE;TUG1;AL356512.1;LOC339192;RAMP2-AS1;AC145285.6;LOC101930370;TSPOAP1-AS1;ST7-AS1;LOC728975;AL357033.3;FLJ37453;AL121749.1;LOC642361;AL139393.2;SATB1-AS1;LHX1-DT;GATA3-AS1;AL360182.2;LINC01578;BX255925.1;AL449106.1;AC008738.5;SNAI3-AS1;LINC01003;AC079848.1;KLF3-AS1;AC010864.1;FAM66E;AC020928.3;LINC00588;LOC100287704;LOC401442	35
RNA_Binding_Protein	RNAInter	ZNF585A	MALAT1;CRNDE;AL356512.1;AL357033.3;AC008738.5;SATB1-AS1	6
RNA_Binding_Protein	RNAInter	SMAD7	MALAT1;DANCR;CRNDE;AL356512.1	4
RNA_Binding_Protein	RNAInter	NCOA7	FENDRR;MALAT1;DANCR;AL356512.1;AL357033.3;SATB1-AS1;AC008738.5;AC145285.6;AC079848.1;LINC01578;AP001107.7;AL360182.2;AL355297.4;LINC01089;AC068152.1;AC025431.1;ADNP-AS1;LHX1-DT;LOC339192;AC079305.1;LOC101930370;AC009133.5;AC097358.2;AL109917.1;CAHM;AL391121.1;RAMP2-AS1;AL133346.1;HOXD-AS2;AC234582.1;AC092755.2;AC012629.2;LOC642361;AL139393.1;AC012615.2;ST7-AS1;AC010864.1;AC004080.1;AP000547.3;LOC…	192
RNA_Binding_Protein	RNAInter	SUPT3H	MALAT1;AL356512.1;AL357033.3;AC145285.6;SATB1-AS1;AC008738.5;LOC339192;AC079848.1;LINC01578;AL360182.2;RAMP2-AS1;LOC101930370;AP001107.7	13
RNA_Binding_Protein	RNAInter	CCBE1	CRNDE;TUG1;FENDRR;MALAT1;AL356512.1	5
RNA_Binding_Protein	RNAInter	TM9SF4	MALAT1;AL356512.1;AL357033.3;AC008738.5;SATB1-AS1;AC079848.1;LINC01578;AL355297.4;AP001107.7;LINC01089	10
RNA_Binding_Protein	RNAInter	HPSE	MALAT1;AL356512.1;AL357033.3;AC145285.6;SATB1-AS1;AC008738.5;LOC339192;AC079848.1;LINC01578;RAMP2-AS1;LOC101930370;AL360182.2;AP001107.7;LHX1-DT;AL355297.4;AC068152.1;ST7-AS1;LOC642361;AC079305.1;AC025431.1;LINC01089;ADNP-AS1;AC009133.5;AL109917.1;HOXD-AS2;AL139393.2;AC010864.1;AC234582.1;CAHM;AL391121.1;TSPOAP1-AS1;AL139393.1;LOC728975;AC097358.2;AC012615.2;LOC283140;AC092755.2;AC012629.2;AP0005…	107
RNA_Binding_Protein	RNAInter	LIFR	CRNDE;MALAT1;AL356512.1;AL357033.3;SATB1-AS1;AC008738.5;AC145285.6;AC079848.1;LINC01578;AP001107.7;AL360182.2;AL355297.4;LINC01089;AC068152.1;AC025431.1;LHX1-DT;ADNP-AS1;AC079305.1;LOC339192;LOC101930370;AC009133.5;AC097358.2;AL109917.1;CAHM;AL391121.1;AL133346.1;HOXD-AS2;RAMP2-AS1;AC234582.1;AC092755.2;AC012629.2;AL139393.1;LOC642361;ST7-AS1;AC012615.2;AC010864.1;AC004080.1;AP000547.3;LOC283140;…	178
RNA_Binding_Protein	RNAInter	CARS2	FENDRR;CRNDE;MALAT1;AL356512.1;AL357033.3;AC008738.5;SATB1-AS1;AC079848.1;LINC01578;AP001107.7;AL355297.4;AC145285.6;LINC01089;AL360182.2;ADNP-AS1;AC025431.1;AC068152.1;AC009133.5;AC079305.1;AC097358.2;AL133346.1;AL109917.1;AC092755.2;LHX1-DT;CAHM;AL391121.1;LOC339192	27
RNA_Binding_Protein	RNAInter	RB1CC1	MALAT1;AL356512.1;AL357033.3;AC008738.5;SATB1-AS1;AL355297.4;AC079848.1;LINC01578;AP001107.7;LINC01089;AL133346.1;ADNP-AS1;AL360182.2;AC097358.2;AC009133.5;AC025431.1;AC092755.2;AC079305.1;AC068152.1;AC004080.1;CAHM;AL391121.1;AL109917.1;AC009097.4;PVT1;L	3289
RNA_Binding_Protein	RNAInter	REV3L	MALAT1;FENDRR;AL356512.1;AL357033.3;AC008738.5;SATB1-AS1;AL355297.4;AC079848.1;LINC01578;AP001107.7;ADNP-AS1;AL133346.1;LINC01089;AL360182.2;AC097358.2;AC092755.2;AC009133.5;AC068152.1;AC025431.1;AC079305.1;AC004080.1;CAHM;AL391121.1;AC145285.6;AL109917.1;PVT1;AC009097.4;LHX1-DT;TRAM2-AS1;LOC100128239;AC044849.1;WNT5A-AS1;AC096888.1;PABPC1L2B-AS1;LOC101928380;LOC105375304;HOXD-AS2;AC012629.2;AC23…	97
RNA_Binding_Protein	RNAInter	HIST1H3A	MALAT1;AL356512.1	2
RNA_Binding_Protein	RNAInter	OSGIN2	MALAT1;FENDRR;AL356512.1;AL357033.3;AC008738.5;SATB1-AS1;AC079848.1;AL355297.4	8
RNA_Binding_Protein	RNAInter	DYRK3	MALAT1;FENDRR;AL356512.1;AL357033.3;SATB1-AS1;AC008738.5;AC145285.6;AC079848.1	8
RNA_Binding_Protein	RNAInter	OR1A2	MALAT1;AL356512.1;AL357033.3;AC008738.5;SATB1-AS1;AC079848.1;LINC01578;AP001107.7;AL355297.4;AC145285.6;LINC01089;AL360182.2;ADNP-AS1;AC025431.1;AC068152.1;AC009133.5;AC079305.1;AC097358.2;AL133346.1;AL109917.1;LHX1-DT;CAHM;AC092755.2;AL391121.1;HOXD-AS2;AC234582.1;AC004080.1	27
RNA_Binding_Protein	RNAInter	DYRK1A	MALAT1;AL356512.1	2
RNA_Binding_Protein	RNAInter	SLC25A46	MALAT1;CRNDE;FENDRR;AL356512.1	4
RNA_Binding_Protein	RNAInter	TMEM204	MALAT1;AL356512.1;AL357033.3	3
RNA_Binding_Protein	RNAInter	ZNF160	MALAT1;FENDRR;AL356512.1;AL357033.3;AC008738.5;SATB1-AS1;AC079848.1;LINC01578;AL355297.4;AP001107.7	10
RNA_Binding_Protein	RNAInter	PPM1M	MALAT1;CRNDE;FENDRR;AL356512.1;AL357033.3;AC008738.5;SATB1-AS1;AC079848.1;LINC01578;AP001107.7;AL355297.4;AC145285.6;AL360182.2;LINC01089;LOC339192;ADNP-AS1;AC068152.1;AC025431.1	18
RNA_Binding_Protein	RNAInter	DNAJB5	MALAT1;CRNDE;FENDRR;AL356512.1;AL357033.3;AC008738.5;SATB1-AS1;AC079848.1;AL355297.4;LINC01578;AP001107.7;LINC01089;ADNP-AS1;AL360182.2	14
RNA_Binding_Protein	RNAInter	AOC2	MALAT1;DANCR;AL356512.1;AL357033.3;AC008738.5;SATB1-AS1;AL355297.4;AC079848.1;AP001107.7;LINC01578;LINC01089;AL133346.1;ADNP-AS1;AL360182.2;AC097358.2;AC009133.5;AC025431.1;AC092755.2;AC068152.1;AC004080.1;AC079305.1;CAHM;PVT1;AL109917.1;AL391121.1;AC009097.4;LOC100128239;LHX1-DT;TRAM2-AS1;AC145285.6;WNT5A-AS1;AC044849.1;PABPC1L2B-AS1;LOC101928380;LOC105375304;HOXD-AS2;AC012629.2;AC096888.1;AC234…	264
RNA_Binding_Protein	RNAInter	DCLK2	MALAT1;AL356512.1;AL357033.3;AC008738.5;SATB1-AS1;AL355297.4;AC079848.1;AP001107.7;LINC01578;LINC01089;AL133346.1;ADNP-AS1;AL360182.2;AC097358.2;AC009133.5;AC025431.1;AC145285.6;AC092755.2;AC068152.1;AC004080.1;AC079305.1;CAHM;PVT1;AL109917.1;AL391121.1;AC009097.4;LOC339192;LOC100128239;LHX1-DT;TRAM2-AS1;WNT5A-AS1;AC044849.1;PABPC1L2B-AS1;LOC101928380;LOC105375304;RAMP2-AS1;AC012629.2;HOXD-AS2;AC…	48
RNA_Binding_Protein	RNAInter	FAR1	MALAT1;CRNDE;TUG1;FENDRR;AL356512.1;AL357033.3;AC008738.5;SATB1-AS1;AC079848.1;AL355297.4;LINC01578	11
RNA_Binding_Protein	RNAInter	EHD3	TUG1;FENDRR;MALAT1;CRNDE;AL356512.1;AL357033.3;SATB1-AS1;AC145285.6;AC008738.5	9
RNA_Binding_Protein	RNAInter	ENTPD7	TUG1;FENDRR;MALAT1;AL356512.1;AL357033.3;AC008738.5;SATB1-AS1;AC079848.1;AL355297.4;LINC01578;AP001107.7;LINC01089;ADNP-AS1;AL360182.2;AL133346.1;AC025431.1;AC009133.5;AC097358.2;AC068152.1;AC079305.1;AC092755.2;AC145285.6;AL109917.1;CAHM;AL391121.1;AC004080.1;AC009097.4;HOXD-AS2;LHX1-DT;LOC100128239;AC234582.1;AC044849.1;PVT1;AC012629.2;TRAM2-AS1;PABPC1L2B-AS1;LOC101928380;LOC105375304;WNT5A-AS1…	85
RNA_Binding_Protein	RNAInter	ATPSCKMT	MALAT1;CRNDE;AL356512.1;AL357033.3;AC145285.6;SATB1-AS1;LOC339192;AC008738.5;AC079848.1;RAMP2-AS1;LINC01578;LOC101930370;AL360182.2;AP001107.7;LHX1-DT;AL355297.4;AC068152.1;ST7-AS1;LOC642361;AC079305.1;AC025431.1;LINC01089;ADNP-AS1;AC009133.5;AL109917.1;AL139393.2;HOXD-AS2;AC010864.1;TSPOAP1-AS1;CAHM;AL391121.1;AC234582.1;AC097358.2;AL139393.1;LOC728975;AC012615.2;LOC283140;AC092755.2;AC012629.2;…	123
RNA_Binding_Protein	RNAInter	UBE2C	TUG1;MALAT1	2
RNA_Binding_Protein	RNAInter	ARRDC3	CRNDE;FENDRR;MALAT1;TUG1;AL356512.1;AL357033.3;AC008738.5;SATB1-AS1;AC079848.1;LINC01578;AP001107.7;AL355297.4;AC145285.6;LINC01089;AL360182.2;ADNP-AS1;AC068152.1;AC025431.1;AC009133.5;AC079305.1;AC097358.2;AL133346.1;AL109917.1;LHX1-DT;CAHM;AC092755.2;AL391121.1;HOXD-AS2;AC004080.1;AC234582.1;AC012629.2;LOC101930370;LOC100128239;AC009097.4;AC044849.1	35
RNA_Binding_Protein	RNAInter	ANP32E	FENDRR;MALAT1;TUG1;LOC339192;AL356512.1;RAMP2-AS1;GATA3-AS1;TSPOAP1-AS1;FLJ37453;SNAI3-AS1;LOC728975;AL121749.1;AC145285.6;LOC100287704;LOC101930370;AL449106.1;KLF3-AS1;ST7-AS1;CEBPB-AS1;DLEU2;AC020928.3;LINC00543;LINC01578;AC012676.1;ALG1L9P;AC079834.2;TMEM202-AS1;AL139393.2;BX255925.1;AC068473.5;AL024507.2;LOC642361;FAM66E;CEBPA-DT;AL137002.2;AL357033.3;CACTIN-AS1;C18orf65;LINC01003;LINC00588;A…	171
RNA_Binding_Protein	RNAInter	PRDM2	FENDRR;TUG1;AL356512.1;AL357033.3;AC008738.5;SATB1-AS1;AL355297.4;AC079848.1;LINC01578;AP001107.7;LINC01089;ADNP-AS1;AL133346.1;AL360182.2;AC009133.5;AC097358.2;AC025431.1;AC092755.2;AC079305.1;AC068152.1;CAHM;AL391121.1;AC004080.1;AC145285.6;AL109917.1;AC009097.4;LHX1-DT;AC044849.1;HOXD-AS2;LOC100128239;TRAM2-AS1;PVT1;AC012629.2;AC234582.1;LOC105375304;PABPC1L2B-AS1;LOC101928380;AC096888.1;WNT5A…	2274
RNA_Binding_Protein	RNAInter	ZNF175	CRNDE;MALAT1;AL356512.1;AL357033.3	4
RNA_Binding_Protein	RNAInter	MMP10	MALAT1;CRNDE;DANCR;TUG1;AL356512.1;AL357033.3;AC008738.5;SATB1-AS1;AC079848.1;AL355297.4;LINC01578;AP001107.7;LINC01089;ADNP-AS1;AL133346.1;AL360182.2;AC097358.2;AC009133.5;AC025431.1;AC068152.1;AC079305.1;AC092755.2;AC004080.1;CAHM;AL109917.1;AL391121.1;AC145285.6;AC009097.4;PVT1;LHX1-DT;LOC100128239;AC044849.1;TRAM2-AS1;HOXD-AS2;PABPC1L2B-AS1;LOC101928380;AC012629.2;LOC105375304;AC234582.1;WNT5…	463
RNA_Binding_Protein	RNAInter	POLH	MALAT1;AL356512.1;AL357033.3;AC008738.5;SATB1-AS1;AC079848.1;AL355297.4;LINC01578;AP001107.7;LINC01089;ADNP-AS1;AL360182.2;AL133346.1	13
RNA_Binding_Protein	RNAInter	UQCC1	MALAT1;FENDRR;CRNDE;TUG1	4
RNA_Binding_Protein	RNAInter	ZCCHC14	MALAT1;AL356512.1;AL357033.3;AC008738.5;SATB1-AS1;AL355297.4;AC079848.1;AP001107.7;LINC01089;LINC01578;AL133346.1;ADNP-AS1;AL360182.2;AC097358.2;AC009133.5;AC025431.1;AC092755.2;AC068152.1;AC079305.1;AC004080.1;PVT1;CAHM;AC009097.4;AL109917.1;AL391121.1;LOC100128239;LHX1-DT;TRAM2-AS1;AC044849.1	29
RNA_Binding_Protein	RNAInter	C1orf43	TUG1;MALAT1	2
RNA_Binding_Protein	RNAInter	SLC16A3	CRNDE;TUG1;MALAT1;AL356512.1;AL357033.3;AC145285.6;SATB1-AS1;AC008738.5;AC079848.1;LINC01578;AL360182.2;LOC339192;AP001107.7;AL355297.4;LOC101930370;LHX1-DT;RAMP2-AS1;AC068152.1;LINC01089;AC025431.1;AC079305.1;ADNP-AS1;AC009133.5;AL109917.1;HOXD-AS2;ST7-AS1;AC234582.1;AL391121.1;LOC642361;AC097358.2;CAHM;AC092755.2;AL139393.1;AC010864.1;AL133346.1;AC012615.2;AC012629.2;AL139393.2;AP000547.3;LOC28…	80
RNA_Binding_Protein	RNAInter	ARFGEF1	MALAT1;CRNDE;AL356512.1;AL357033.3;AC008738.5;SATB1-AS1;AL355297.4;AC079848.1;LINC01578;AP001107.7;LINC01089;ADNP-AS1;AL133346.1;AL360182.2;AC097358.2;AC009133.5;AC025431.1;AC092755.2;AC068152.1;AC079305.1;AC004080.1;CAHM;AL391121.1;AC009097.4;AL109917.1;AC145285.6;LHX1-DT;PVT1;AC044849.1;LOC100128239;TRAM2-AS1;HOXD-AS2;PABPC1L2B-AS1;LOC101928380;LOC105375304;WNT5A-AS1;AC012629.2;AC096888.1;AC234…	405
RNA_Binding_Protein	RNAInter	CHN1	MALAT1;TUG1;AL356512.1;LOC339192;AC145285.6;RAMP2-AS1;AL357033.3;LOC101930370;SATB1-AS1;AC008738.5;ST7-AS1;TSPOAP1-AS1;AC079848.1	13
RNA_Binding_Protein	RNAInter	SLC39A13	MALAT1;TUG1;AL356512.1;AL357033.3;AC008738.5;SATB1-AS1;AC079848.1;LINC01578;AC145285.6;AP001107.7;AL355297.4;AL360182.2;LINC01089;ADNP-AS1;AC068152.1;AC025431.1;AC079305.1;AC009133.5;LHX1-DT;AC097358.2;AL133346.1;AL109917.1;CAHM;AL391121.1;LOC101930370;AC092755.2;HOXD-AS2;AC234582.1;LOC339192;AC012629.2;AC004080.1;AL139393.1;AC012615.2;RAMP2-AS1;AC009097.4;LOC100128239;AP000547.3;AC044849.1;LOC64…	50
RNA_Binding_Protein	RNAInter	NAV2	TUG1;MALAT1;AL357033.3;AC008738.5;AL356512.1;SATB1-AS1;AL355297.4;AC079848.1;AL133346.1	9
RNA_Binding_Protein	RNAInter	BORCS6	MALAT1;TUG1;AL356512.1;AL357033.3;AC008738.5;SATB1-AS1;AC145285.6;AC079848.1;LINC01578;AP001107.7;AL355297.4;AL360182.2;LINC01089;LOC339192;ADNP-AS1;AC068152.1;LOC101930370;AC025431.1;LHX1-DT;AL133346.1;AC079305.1;AC009133.5;AC097358.2;RAMP2-AS1;CAHM;AL109917.1;AL391121.1;AC092755.2;HOXD-AS2;AC234582.1;ST7-AS1;AC004080.1;LOC642361;AC012629.2;AL139393.1;AC010864.1;AC009097.4;AC012615.2;LOC10012823…	88
RNA_Binding_Protein	RNAInter	SYPL1	MALAT1;TUG1;FENDRR;AL356512.1;AL357033.3;AC145285.6	6
RNA_Binding_Protein	RNAInter	BTG1	MALAT1;AL356512.1	2
RNA_Binding_Protein	RNAInter	TMEM156	FENDRR;TUG1;MALAT1;AL356512.1;AL357033.3;SATB1-AS1;AC008738.5;AC079848.1	8
RNA_Binding_Protein	RNAInter	NNT	FENDRR;DANCR;HULC;MALAT1;AL356512.1;AL357033.3;SATB1-AS1;AC008738.5;AC079848.1;LOC339192;LINC01578;AC145285.6;AP001107.7;AL355297.4;RAMP2-AS1;AL360182.2;LINC01089;ADNP-AS1;AC068152.1;AC025431.1;AC079305.1;AC009133.5;LHX1-DT;AC097358.2;AL133346.1;AL109917.1;LOC101930370;CAHM;AL391121.1;AC092755.2;HOXD-AS2;AC234582.1;ST7-AS1;TSPOAP1-AS1;LOC728975;AC012629.2;AC004080.1;AL139393.1;AC012615.2;AC044849…	58
RNA_Binding_Protein	RNAInter	RGS4	TUG1;FENDRR;CRNDE;MALAT1;AL356512.1;AL357033.3;SATB1-AS1;AC145285.6;AC008738.5;AC079848.1;LINC01578;AL360182.2;AP001107.7;LOC339192;AL355297.4;LOC101930370	16
RNA_Binding_Protein	RNAInter	GPR155	MALAT1;TUG1;FENDRR;CRNDE;AL356512.1;AL357033.3;AC008738.5;SATB1-AS1;AL355297.4;AC079848.1;LINC01578;AP001107.7;LINC01089;AL133346.1;ADNP-AS1;AL360182.2;AC097358.2;AC009133.5;AC025431.1;AC145285.6;AC092755.2;AC068152.1;AC079305.1	23
RNA_Binding_Protein	RNAInter	GABARAPL1	FENDRR;MALAT1;CRNDE;AL356512.1	4
RNA_Binding_Protein	RNAInter	TCP11L2	BANCR;MALAT1;AL356512.1;AL357033.3;AC008738.5;SATB1-AS1;AC079848.1;AL355297.4;LINC01578;AP001107.7;LINC01089;ADNP-AS1;AL133346.1;AL360182.2;AC097358.2;AC009133.5;AC025431.1;AC068152.1;AC079305.1;AC092755.2;CAHM;AC145285.6;AC004080.1;AL109917.1;AL391121.1;AC009097.4;PVT1;LHX1-DT;LOC100128239;AC044849.1;HOXD-AS2;TRAM2-AS1;AC012629.2;AC234582.1;PABPC1L2B-AS1;LOC101928380;LOC105375304;WNT5A-AS1;AC096…	725
RNA_Binding_Protein	RNAInter	HELLS	TUG1;MALAT1;AL356512.1;AL357033.3;SATB1-AS1;AC008738.5;AC145285.6;AC079848.1;LINC01578;AP001107.7;AL360182.2;AL355297.4;LINC01089;AC068152.1;AC025431.1;ADNP-AS1;LHX1-DT;AC079305.1;AC009133.5;LOC101930370;LOC339192;AC097358.2;AL109917.1;CAHM;AL391121.1;AL133346.1;HOXD-AS2;AC092755.2;AC234582.1;RAMP2-AS1;AC012629.2;AL139393.1;LOC642361;AC012615.2;AC004080.1;ST7-AS1;AC010864.1;AP000547.3;LOC10012823…	224
RNA_Binding_Protein	RNAInter	HSD17B14	TUG1;MALAT1;AL356512.1;AL357033.3;AC008738.5;SATB1-AS1;AC079848.1;LINC01578;AC145285.6;AP001107.7;AL355297.4;AL360182.2;LINC01089;AC068152.1;ADNP-AS1;AC025431.1;AC079305.1;AC009133.5;LHX1-DT;AC097358.2;LOC101930370;AL109917.1;AL133346.1;CAHM;AL391121.1;LOC339192;AC092755.2;HOXD-AS2;AC234582.1;AC012629.2;AC004080.1;RAMP2-AS1;AL139393.1;AC012615.2;LOC642361;AP000547.3;LOC100128239;AC009097.4;AC0108…	109
RNA_Binding_Protein	RNAInter	TC2N	MALAT1;AL356512.1;AC145285.6;LOC339192;RAMP2-AS1;AL357033.3;LOC101930370;SATB1-AS1;AC008738.5;AC079848.1;LINC01578;ST7-AS1;AL360182.2;LHX1-DT;LOC642361;TSPOAP1-AS1;LOC728975;AP001107.7;AL139393.2;AC068152.1;AL121749.1;FLJ37453;AC010864.1;AL355297.4;AC079305.1;AC025431.1;BX255925.1;LINC01003;HOXD-AS2;LINC01089;AL139393.1;AC234582.1;AL109917.1;AC009133.5;LOC401442;ADNP-AS1;FAM66E;LOC283140;AL449106…	56
RNA_Binding_Protein	RNAInter	HIST1H2AB	MALAT1	1
RNA_Binding_Protein	RNAInter	TMEM43	MALAT1;AL356512.1	2
RNA_Binding_Protein	RNAInter	NEPRO	MALAT1;AL356512.1;AL357033.3;AC145285.6;SATB1-AS1;AC008738.5;AC079848.1;LINC01578;LOC339192;AL360182.2;AP001107.7;LOC101930370;RAMP2-AS1;AL355297.4;LHX1-DT;AC068152.1;LINC01089;AC025431.1	18
RNA_Binding_Protein	RNAInter	TGM2	MALAT1;TUG1;AL356512.1;AL357033.3;AC145285.6;AC008738.5;SATB1-AS1;AC079848.1;LINC01578;LOC339192;AL355297.4;AL360182.2;AP001107.7;LOC101930370;RAMP2-AS1;LINC01089;LHX1-DT;ADNP-AS1;AC068152.1;AC025431.1;AL133346.1;AC079305.1;AC009133.5;AC097358.2;ST7-AS1;LOC642361;AL109917.1;HOXD-AS2;AC234582.1;AC092755.2;AL391121.1;CAHM;AC010864.1;AL139393.1;AC004080.1;AC012615.2	36
RNA_Binding_Protein	RNAInter	DPF3	MALAT1;AL356512.1;AL357033.3;AC008738.5;SATB1-AS1;AL355297.4;AC079848.1;AP001107.7;LINC01578;LINC01089;AL133346.1;ADNP-AS1;AL360182.2;AC097358.2;AC009133.5;AC025431.1;AC092755.2;AC068152.1;AC079305.1;AC004080.1;PVT1;CAHM;AL109917.1;AC009097.4;AL391121.1;LOC100128239;WNT5A-AS1;LHX1-DT;TRAM2-AS1;AC044849.1;PABPC1L2B-AS1;LOC101928380;LOC105375304;AC145285.6;AC012629.2;AC096888.1;HOXD-AS2;AC234582.1;…	169
RNA_Binding_Protein	RNAInter	TCF25	MALAT1;TUG1;AL356512.1;AL357033.3;AC008738.5;SATB1-AS1;AC079848.1;AL355297.4;LINC01578;AP001107.7;LINC01089;ADNP-AS1;AL360182.2;AL133346.1;AC025431.1;AC009133.5;AC097358.2;AC068152.1;AC079305.1;AC092755.2;AC145285.6;CAHM;AL109917.1;AL391121.1;AC004080.1;AC009097.4;HOXD-AS2;LHX1-DT;LOC100128239;AC234582.1;AC044849.1;AC012629.2;PVT1;TRAM2-AS1;PABPC1L2B-AS1;LOC101928380;LOC105375304;WNT5A-AS1;AC0968…	82
RNA_Binding_Protein	RNAInter	ARMCX2	MALAT1;DANCR;AL356512.1;AL357033.3;AC008738.5;SATB1-AS1;AC079848.1;LINC01578;AL355297.4;AP001107.7;LINC01089;ADNP-AS1;AL360182.2;AL133346.1;AC025431.1;AC009133.5;AC068152.1;AC097358.2;AC079305.1;AC145285.6;AC092755.2;CAHM;AL109917.1;AL391121.1;AC004080.1;LHX1-DT;HOXD-AS2;AC234582.1;AC009097.4;LOC100128239;AC012629.2;AC044849.1;TRAM2-AS1;PVT1;PABPC1L2B-AS1;LOC101928380;LOC105375304;AC096888.1;AC01…	159
RNA_Binding_Protein	RNAInter	LOC100129363	MALAT1	1
RNA_Binding_Protein	RNAInter	IL24	FENDRR;BANCR;MALAT1;CRNDE;DANCR;TUG1;AL356512.1	7
RNA_Binding_Protein	RNAInter	ATP2A1	MALAT1;BANCR;AL356512.1;AL357033.3;AC008738.5;SATB1-AS1;AC079848.1;LINC01578;AL355297.4;AP001107.7;LINC01089;ADNP-AS1;AL360182.2;AC145285.6;AC025431.1;AC009133.5;AC068152.1;AL133346.1;AC079305.1;AC097358.2;AC092755.2;CAHM;AL109917.1;AL391121.1;LHX1-DT;AC004080.1;HOXD-AS2;AC234582.1;AC009097.4;AC012629.2;LOC100128239;AC044849.1;TRAM2-AS1;LOC105375304;PABPC1L2B-AS1;LOC101928380;LOC101930370;AC01261…	175
RNA_Binding_Protein	RNAInter	SLC35B4	FENDRR;TUG1;CRNDE;MALAT1;AL356512.1;AL357033.3	6
RNA_Binding_Protein	RNAInter	NPLOC4	MALAT1;AL356512.1;AL357033.3;AC008738.5;SATB1-AS1;AC079848.1;AL355297.4;LINC01578;AP001107.7;LINC01089;ADNP-AS1;AL360182.2;AL133346.1;AC097358.2;AC009133.5;AC025431.1;AC068152.1;AC079305.1;AC145285.6;AC092755.2;CAHM;AL109917.1;AC004080.1;AL391121.1;AC009097.4;HOXD-AS2;LHX1-DT;LOC100128239;PVT1;AC012629.2;AC044849.1;AC234582.1;TRAM2-AS1;PABPC1L2B-AS1;LOC101928380;LOC105375304;WNT5A-AS1;AC096888.1;…	174
RNA_Binding_Protein	RNAInter	RHBDD2	TUG1;MALAT1;AL356512.1;AL357033.3;AC008738.5;SATB1-AS1;AC079848.1;LINC01578;AL355297.4;AP001107.7;AC145285.6;LINC01089;AL360182.2;ADNP-AS1	14
RNA_Binding_Protein	RNAInter	PACSIN3	FENDRR;MALAT1;AL356512.1;LOC339192;AL357033.3;AC145285.6;RAMP2-AS1	7
RNA_Binding_Protein	RNAInter	JAM2	FENDRR;MALAT1;CRNDE;AL356512.1;AL357033.3;AC145285.6;SATB1-AS1;AC008738.5;LOC339192;AC079848.1;LINC01578;AL360182.2;LOC101930370;RAMP2-AS1;AP001107.7;LHX1-DT;AL355297.4;AC068152.1;LINC01089;AC025431.1;AC079305.1;ST7-AS1;ADNP-AS1;LOC642361;AC009133.5;AL109917.1;HOXD-AS2;AC234582.1;CAHM;AL391121.1;AC010864.1;AC097358.2;AL139393.2;AL139393.1;AC092755.2;AC012615.2;TSPOAP1-AS1;AC012629.2;AL133346.1;LO…	60
RNA_Binding_Protein	RNAInter	LLGL1	MALAT1;CRNDE;FENDRR;AL356512.1;AL357033.3;AC145285.6;SATB1-AS1;AC008738.5;LOC339192;AC079848.1;LINC01578;RAMP2-AS1;LOC101930370;AL360182.2;AP001107.7;LHX1-DT;AL355297.4;AC068152.1;AC025431.1;ST7-AS1;LINC01089;AC079305.1;ADNP-AS1;LOC642361;AC009133.5;AL109917.1;HOXD-AS2;AL139393.2;CAHM;AC010864.1;AC097358.2;AL391121.1;AC234582.1;TSPOAP1-AS1;AL139393.1;AC012615.2;AC092755.2;AC012629.2	38
RNA_Binding_Protein	RNAInter	P3H1	MALAT1;TUG1;CRNDE;FENDRR;AL356512.1;AL357033.3;AC145285.6;SATB1-AS1;LOC339192;AC008738.5;AC079848.1;RAMP2-AS1;LINC01578;LOC101930370;AL360182.2;AP001107.7;LHX1-DT;AL355297.4;AC068152.1;LINC01089;AC025431.1;ST7-AS1;AC079305.1;ADNP-AS1;LOC642361;AC009133.5;AL109917.1;HOXD-AS2;AC234582.1;TSPOAP1-AS1;AL139393.2	31
RNA_Binding_Protein	RNAInter	GNA15	MALAT1;FENDRR;AL356512.1;AL357033.3;SATB1-AS1;AC008738.5;AC145285.6;AC079848.1;LINC01578;AP001107.7;AL360182.2;AL355297.4;LOC339192;LINC01089;LOC101930370;AC068152.1;LHX1-DT;AC025431.1;ADNP-AS1;AC079305.1;AC009133.5;RAMP2-AS1;AL109917.1;AC097358.2;HOXD-AS2;AL391121.1;CAHM;AC234582.1;AL133346.1;AC092755.2;LOC642361;ST7-AS1;AC012629.2;AL139393.1;AC010864.1;AC012615.2;AP000547.3;AC004080.1;LOC283140…	61
RNA_Binding_Protein	RNAInter	CDKN2AIP	MALAT1;TUG1;FENDRR;AL356512.1;AL357033.3;AC008738.5;SATB1-AS1;AC079848.1;LINC01578;AL355297.4;AP001107.7;LINC01089;ADNP-AS1;AL360182.2;AL133346.1;AC025431.1;AC009133.5;AC097358.2;AC068152.1;AC079305.1;AC145285.6;AC092755.2;CAHM;AL109917.1;AL391121.1;AC004080.1;LHX1-DT;HOXD-AS2;AC009097.4;AC234582.1;LOC100128239;AC012629.2;AC044849.1;PVT1;TRAM2-AS1;PABPC1L2B-AS1;LOC101928380;LOC105375304;AC096888.…	159
RNA_Binding_Protein	RNAInter	YPEL2	MALAT1;DANCR;TUG1;CRNDE;FENDRR;AL356512.1	6
RNA_Binding_Protein	RNAInter	KHDC4	FENDRR;MALAT1;AL356512.1;AL357033.3;AC008738.5;SATB1-AS1;AC079848.1;LINC01578;AL355297.4;AP001107.7;AC145285.6;LINC01089;AL360182.2;ADNP-AS1;AC068152.1;AC025431.1;AC009133.5;AC079305.1;AL133346.1;AC097358.2;CAHM;AC092755.2;AL109917.1;LHX1-DT;AL391121.1;HOXD-AS2;AC234582.1;AC004080.1;AC012629.2;LOC101930370;AC009097.4;LOC100128239;AC044849.1;AL139393.1;AC012615.2;AP000547.3;TRAM2-AS1;PABPC1L2B-AS1…	41
RNA_Binding_Protein	RNAInter	DTD1	MALAT1;TUG1	2
RNA_Binding_Protein	RNAInter	GLE1	CRNDE;MALAT1;FENDRR;AL356512.1;LOC339192;AC145285.6;RAMP2-AS1;AL357033.3;LOC101930370;SATB1-AS1;ST7-AS1;TSPOAP1-AS1;LOC728975;AC008738.5;LINC01578;AL360182.2;LOC642361;LHX1-DT;AC079848.1;AL139393.2;AL121749.1;FLJ37453;BX255925.1;AC010864.1;AP001107.7	25
RNA_Binding_Protein	RNAInter	ORMDL3	CRNDE;MALAT1;TUG1	3
RNA_Binding_Protein	RNAInter	AMMECR1L	FENDRR;MALAT1	2
RNA_Binding_Protein	RNAInter	TSKU	MALAT1;CRNDE	2
RNA_Binding_Protein	RNAInter	SLK	MALAT1;TUG1;AL356512.1;AL357033.3;LOC339192;AC145285.6;SATB1-AS1;RAMP2-AS1;AC008738.5;AC079848.1;LINC01578;LOC101930370;AL360182.2;AP001107.7;AL355297.4;LHX1-DT;ST7-AS1;TSPOAP1-AS1;AC068152.1;LINC01089;AC025431.1;AC079305.1;ADNP-AS1;LOC728975;LOC642361;FLJ37453;AC009133.5;AL121749.1;AL139393.2;AL109917.1;HOXD-AS2;AC097358.2;AC234582.1;AL391121.1;CAHM;AC010864.1;AC092755.2;AL133346.1;AL139393.1;BX…	184
RNA_Binding_Protein	RNAInter	MPDU1	TUG1;FENDRR;MALAT1;CRNDE	4
RNA_Binding_Protein	RNAInter	CUL2	MALAT1;FENDRR;CRNDE;AL356512.1;AL357033.3;SATB1-AS1;AC008738.5;AC145285.6;AC079848.1;LINC01578;AP001107.7;AL360182.2;AL355297.4;LINC01089;LOC339192;AC068152.1;LHX1-DT;AC025431.1;LOC101930370;ADNP-AS1;AC079305.1;AC009133.5;RAMP2-AS1;AL109917.1;AC097358.2;CAHM;AL391121.1;HOXD-AS2;AL133346.1;AC234582.1;AC092755.2;LOC642361;AC012629.2;ST7-AS1;AL139393.1;AC012615.2;AC010864.1;AP000547.3;AC004080.1;LOC…	68
RNA_Binding_Protein	RNAInter	RCE1	MALAT1;TUG1;AL356512.1	3
RNA_Binding_Protein	RNAInter	APOBEC3A	BANCR;MALAT1	2
RNA_Binding_Protein	RNAInter	ZBTB11	MALAT1;CRNDE;AL356512.1;AL357033.3;SATB1-AS1;AC008738.5;AC079848.1;LINC01578;AP001107.7;AL355297.4;AC145285.6;LINC01089;AL360182.2;ADNP-AS1;AC025431.1;AC068152.1;AC009133.5	17
RNA_Binding_Protein	RNAInter	TARS2	MALAT1;TUG1;AL356512.1;AL357033.3;AC008738.5;SATB1-AS1;AC079848.1;LINC01578;AC145285.6;AP001107.7;AL355297.4;AL360182.2;LINC01089;ADNP-AS1;AC068152.1;AC025431.1;AC079305.1;AC009133.5;LHX1-DT;AC097358.2;AL133346.1;AL109917.1;CAHM;AL391121.1;AC092755.2;LOC101930370;HOXD-AS2;AC234582.1;LOC339192;AC004080.1;AC012629.2;AC012615.2;AL139393.1;LOC100128239;AC009097.4;AC044849.1;RAMP2-AS1;AP000547.3;AC010…	93
RNA_Binding_Protein	RNAInter	ZNF654	MALAT1;AL356512.1;AL357033.3;SATB1-AS1;AC008738.5;AC145285.6;AC079848.1;LINC01578;AP001107.7;AL355297.4;AL360182.2;LINC01089;AC068152.1;ADNP-AS1;AC025431.1;LHX1-DT;AC079305.1;AC009133.5;LOC101930370;LOC339192;AC097358.2;AL109917.1;CAHM;AL133346.1;AL391121.1;HOXD-AS2;AC092755.2;AC234582.1;RAMP2-AS1;AC012629.2;AL139393.1;AC004080.1;AC012615.2;LOC642361;AC010864.1;AP000547.3;ST7-AS1;LOC100128239;AC0…	174
RNA_Binding_Protein	RNAInter	PECAM1	MALAT1;AL356512.1;AL357033.3;AC145285.6;SATB1-AS1;AC008738.5;LOC339192;AC079848.1;LINC01578;AL360182.2;AP001107.7;RAMP2-AS1;LOC101930370;AL355297.4;LHX1-DT;AC068152.1;LINC01089;AC025431.1;AC079305.1;ADNP-AS1;AC009133.5;ST7-AS1;LOC642361;AL109917.1;HOXD-AS2;CAHM;AL391121.1;AC097358.2;AC234582.1;AC010864.1;AL139393.2;AC092755.2;AL139393.1	33
RNA_Binding_Protein	RNAInter	DACT1	TUG1;CRNDE;MALAT1;FENDRR;AL356512.1;AL357033.3;AC008738.5;SATB1-AS1;AC145285.6;LOC339192;AC079848.1;LINC01578;AL355297.4;AP001107.7;RAMP2-AS1;LINC01089;LOC101930370;AL360182.2;ADNP-AS1;AC025431.1;AC068152.1;AC009133.5;AL133346.1;AC079305.1;AC097358.2;LHX1-DT;ST7-AS1;AC092755.2;AL109917.1;CAHM;AL391121.1;LOC642361;TSPOAP1-AS1;HOXD-AS2;AC234582.1;AC004080.1;AL139393.2;LOC728975;AC009097.4;AC012629.…	129
RNA_Binding_Protein	RNAInter	SARS	MALAT1;FENDRR;AL356512.1;AL357033.3;AC008738.5;SATB1-AS1;AC079848.1;AC145285.6;LINC01578;AL355297.4;AP001107.7;LINC01089;LOC339192;ADNP-AS1;AL360182.2;AL133346.1;AC025431.1;AC009133.5;AC068152.1;AC097358.2;RAMP2-AS1;AC079305.1;LOC101930370;AC092755.2;CAHM;AL109917.1;LHX1-DT;AL391121.1;AC004080.1;HOXD-AS2;ST7-AS1;AC234582.1;AC009097.4;LOC642361;LOC100128239;AC012629.2;AC044849.1;TRAM2-AS1;PVT1;PAB…	119
RNA_Binding_Protein	RNAInter	ARHGAP11A	CRNDE;MALAT1;AL356512.1;AL357033.3;AC008738.5;SATB1-AS1	6
RNA_Binding_Protein	RNAInter	NCAPG2	MALAT1;CRNDE;TUG1;AL356512.1;AL357033.3;AC008738.5;SATB1-AS1;AC079848.1;LINC01578;AL355297.4;AP001107.7;LINC01089;ADNP-AS1;AL360182.2;AL133346.1;AC025431.1;AC009133.5;AC097358.2;AC068152.1;AC079305.1;AC145285.6;AC092755.2;AL109917.1;CAHM;AL391121.1;AC004080.1;LHX1-DT;HOXD-AS2;AC234582.1;AC009097.4;LOC100128239;AC012629.2;AC044849.1;PVT1;TRAM2-AS1;PABPC1L2B-AS1;LOC101928380;LOC105375304;AC096888.1…	181
RNA_Binding_Protein	RNAInter	PLK1	MALAT1;AL356512.1;AL357033.3;AC008738.5;SATB1-AS1;AC079848.1;LINC01578;AP001107.7;AL355297.4;AC145285.6;AL360182.2;LINC01089;ADNP-AS1;AC068152.1;AC025431.1;AC079305.1;AC009133.5;AC097358.2;AL133346.1;LHX1-DT;AL109917.1;CAHM;AC092755.2;AL391121.1;HOXD-AS2;LOC339192;AC234582.1;LOC101930370;AC004080.1;AC012629.2;AC009097.4;LOC100128239;AL139393.1;AC044849.1;AC012615.2;RAMP2-AS1;AP000547.3	37
RNA_Binding_Protein	RNAInter	SKIV2L	MALAT1;AL356512.1;AL357033.3;AC008738.5;SATB1-AS1;AL355297.4;AC079848.1;AP001107.7;LINC01578;LINC01089;AL133346.1;ADNP-AS1;AL360182.2;AC097358.2;AC009133.5;AC025431.1;AC092755.2;AC068152.1;AC079305.1;AC004080.1;PVT1;CAHM;AL109917.1;AC009097.4;AL391121.1;LOC100128239;LHX1-DT;AC044849.1;TRAM2-AS1;WNT5A-AS1;AC145285.6;PABPC1L2B-AS1;LOC101928380;LOC105375304;HOXD-AS2;AC012629.2;AC234582.1;AC096888.1;…	93
RNA_Binding_Protein	RNAInter	SLIT2	MALAT1;DANCR;CRNDE;AL356512.1;AL357033.3;AC008738.5;SATB1-AS1;AL355297.4;AC079848.1;LINC01578;AP001107.7;LINC01089;AL133346.1;ADNP-AS1;AL360182.2;AC097358.2;AC009133.5;AC025431.1;AC092755.2;AC079305.1;AC068152.1;AC004080.1;CAHM;AL391121.1;AL109917.1;AC009097.4;PVT1;AC145285.6;LHX1-DT;LOC100128239;AC044849.1;TRAM2-AS1;WNT5A-AS1;HOXD-AS2;PABPC1L2B-AS1;LOC105375304;LOC101928380;AC012629.2;AC096888.1…	746
RNA_Binding_Protein	RNAInter	PTCD2	FENDRR;MALAT1;AL356512.1;AL357033.3;AC008738.5;SATB1-AS1;AC145285.6;AC079848.1;LINC01578;AP001107.7;AL355297.4;LOC339192;AL360182.2;LINC01089;ADNP-AS1;AC068152.1;LOC101930370;AC025431.1;AC009133.5;AC079305.1;RAMP2-AS1;LHX1-DT;AC097358.2;AL133346.1;AL109917.1;CAHM;AC092755.2;AL391121.1	28
RNA_Binding_Protein	RNAInter	TUBB2A	DANCR;MALAT1;FENDRR;AL356512.1;LOC339192;AC145285.6;RAMP2-AS1;AL357033.3;LOC101930370;AC008738.5;SATB1-AS1;LOC728975;ST7-AS1;TSPOAP1-AS1;LOC642361;AC079848.1;AL121749.1;LINC01578;LHX1-DT;AL360182.2;AL139393.2;FLJ37453;AL355297.4;AP001107.7;BX255925.1;LINC01089;AC010864.1;LINC01003;AL449106.1;ADNP-AS1;AC025431.1;FAM66E;AC068152.1;AC009133.5	34
RNA_Binding_Protein	RNAInter	IFT81	FENDRR;MALAT1;AL356512.1;LOC339192;AC145285.6;RAMP2-AS1;AL357033.3;LOC101930370;SATB1-AS1;ST7-AS1;AC008738.5;TSPOAP1-AS1;LINC01578;LHX1-DT;AL360182.2;AC079848.1;LOC642361;LOC728975;AL139393.2;FLJ37453;AL121749.1;AP001107.7	22
RNA_Binding_Protein	RNAInter	CKS1B	MALAT1	1
RNA_Binding_Protein	RNAInter	AMY2B	MALAT1;AL356512.1	2
RNA_Binding_Protein	RNAInter	ATP6V1C1	MALAT1;CRNDE;TUG1;FENDRR;AL356512.1;LOC339192;AL357033.3;RAMP2-AS1;SATB1-AS1	9
RNA_Binding_Protein	RNAInter	OTUD7B	MALAT1;AL356512.1;AL357033.3;AC008738.5;SATB1-AS1;AC079848.1;AL355297.4;LINC01578;AP001107.7;LINC01089;ADNP-AS1;AL133346.1;AL360182.2;AC097358.2;AC025431.1;AC009133.5;AC068152.1;AC079305.1;AC092755.2;AC145285.6;CAHM;AC004080.1;AL109917.1;AL391121.1;AC009097.4;PVT1;LOC100128239;LHX1-DT;AC044849.1;TRAM2-AS1;HOXD-AS2;AC234582.1;PABPC1L2B-AS1;LOC101928380;LOC105375304;AC012629.2;WNT5A-AS1;LOC339192;A…	241
RNA_Binding_Protein	RNAInter	DNHD1	MALAT1	1
RNA_Binding_Protein	RNAInter	MLEC	FENDRR;MALAT1;AL356512.1;AL357033.3;AC008738.5;SATB1-AS1;AL355297.4;AC079848.1;AP001107.7;LINC01578;LINC01089;AL133346.1;ADNP-AS1;AL360182.2;AC097358.2;AC009133.5;AC025431.1;AC068152.1;AC092755.2;AC079305.1;AC004080.1;CAHM;AL109917.1;PVT1;AL391121.1;AC009097.4;AC145285.6;LOC100128239;LHX1-DT;TRAM2-AS1;AC044849.1;WNT5A-AS1;PABPC1L2B-AS1;LOC101928380;LOC105375304;HOXD-AS2;AC012629.2;AC096888.1;AC23…	1267
RNA_Binding_Protein	RNAInter	GYPE	MALAT1	1
RNA_Binding_Protein	RNAInter	PC	FENDRR;CRNDE;MALAT1;AL356512.1;AL357033.3;SATB1-AS1;AC008738.5;AC079848.1;LINC01578;AC145285.6;AP001107.7;AL355297.4;AL360182.2;LINC01089;ADNP-AS1;AC068152.1;AC025431.1;AC079305.1;AC009133.5;LHX1-DT;AC097358.2;AL133346.1;AL109917.1;LOC101930370;CAHM;AL391121.1;AC092755.2;HOXD-AS2;AC234582.1;LOC339192;AC012629.2;AL139393.1;AC004080.1;AC012615.2;RAMP2-AS1;AP000547.3;AC044849.1;AC009097.4;LOC1001282…	198
RNA_Binding_Protein	RNAInter	FKTN	TUG1;MALAT1;AL356512.1;AL357033.3;AC008738.5;SATB1-AS1;AL355297.4;AC079848.1;LINC01578;AP001107.7;LINC01089;AL133346.1;ADNP-AS1;AL360182.2;AC097358.2;AC009133.5;AC025431.1;AC092755.2;AC068152.1;AC079305.1;AC004080.1;CAHM;AL109917.1;AL391121.1;PVT1;AC009097.4;LOC100128239;LHX1-DT;AC145285.6;AC044849.1;TRAM2-AS1;WNT5A-AS1;PABPC1L2B-AS1;LOC101928380;LOC105375304;HOXD-AS2;AC012629.2;AC234582.1;AC0968…	213
RNA_Binding_Protein	RNAInter	C9orf64	FENDRR;TUG1;MALAT1;AL356512.1;AL357033.3;AC008738.5;SATB1-AS1;AC079848.1;LINC01578;AL355297.4;AP001107.7;LINC01089;AC145285.6;AL360182.2;ADNP-AS1;AC025431.1;AC068152.1;AC009133.5;AC079305.1;AL133346.1;AC097358.2;AL109917.1;CAHM;AC092755.2;LHX1-DT;AL391121.1;HOXD-AS2;AC004080.1;AC234582.1;AC012629.2;AC009097.4;LOC101930370;LOC100128239;AC044849.1;AC012615.2;AL139393.1;TRAM2-AS1;PABPC1L2B-AS1;LOC10…	41
RNA_Binding_Protein	RNAInter	CAMK1D	MALAT1;DANCR;CRNDE;FENDRR;AL356512.1;AL357033.3;SATB1-AS1;AC008738.5;AC079848.1;LINC01578;AC145285.6;AP001107.7;AL355297.4;AL360182.2;LINC01089;ADNP-AS1;AC068152.1;AC025431.1;AC079305.1;AC009133.5;LHX1-DT;AC097358.2;AL109917.1;AL133346.1;CAHM;LOC101930370;AL391121.1;AC092755.2;LOC339192;HOXD-AS2;AC234582.1;AC012629.2;AC004080.1	33
RNA_Binding_Protein	RNAInter	HIF1AN	MALAT1;AL356512.1	2
RNA_Binding_Protein	RNAInter	B4GALNT1	MALAT1;AL356512.1;AL357033.3;AC008738.5;SATB1-AS1;AC079848.1;AC145285.6;LINC01578;AL355297.4;AP001107.7;LINC01089;AL360182.2;ADNP-AS1;AC025431.1;AC068152.1;AL133346.1;AC009133.5;AC097358.2;AC079305.1;LHX1-DT;LOC101930370;LOC339192;AC092755.2;CAHM;AL109917.1	25
RNA_Binding_Protein	RNAInter	CAB39	FENDRR;MALAT1;AL356512.1	3
RNA_Binding_Protein	RNAInter	RGL1	FENDRR;MALAT1;CRNDE;AL356512.1;AL357033.3;AC008738.5;SATB1-AS1;AC079848.1;LINC01578;AC145285.6;AP001107.7;AL355297.4;AL360182.2;LINC01089;ADNP-AS1;AC068152.1;AC025431.1;AC079305.1;AC009133.5;LHX1-DT;AC097358.2;AL109917.1;AL133346.1;LOC101930370;CAHM;AL391121.1;AC092755.2;LOC339192;HOXD-AS2;AC234582.1;AC004080.1;AC012629.2;RAMP2-AS1;AC012615.2;AL139393.1;LOC100128239;AP000547.3;AC009097.4;AC044849…	114
RNA_Binding_Protein	RNAInter	JMJD1C	MALAT1	1
RNA_Binding_Protein	RNAInter	SMG5	MALAT1;FENDRR;AL356512.1;AL357033.3;AC008738.5;SATB1-AS1;AL355297.4;AC079848.1;AP001107.7;LINC01578;LINC01089;ADNP-AS1;AL133346.1;AL360182.2;AC097358.2;AC009133.5;AC025431.1;LOC339192;AC145285.6;AC092755.2;AC068152.1;AC079305.1;AC004080.1;CAHM;AL109917.1;AL391121.1;RAMP2-AS1;PVT1;AC009097.4;LOC100128239;LHX1-DT;AC044849.1;TRAM2-AS1;PABPC1L2B-AS1;LOC101928380;WNT5A-AS1;LOC105375304;HOXD-AS2;AC0126…	52
RNA_Binding_Protein	RNAInter	CEPT1	CRNDE;MALAT1;AL356512.1;LOC339192	4
RNA_Binding_Protein	RNAInter	OTUB2	TUG1;MALAT1;AL356512.1;AL357033.3;AC008738.5;SATB1-AS1;AC079848.1;LINC01578;AL355297.4;AP001107.7;LINC01089;AL360182.2;ADNP-AS1;AC145285.6;AC025431.1;AC068152.1;AC009133.5;AC079305.1;AL133346.1;AC097358.2;AC092755.2;AL109917.1;CAHM;AL391121.1;LHX1-DT;HOXD-AS2;AC234582.1;AC004080.1;AC012629.2;AC009097.4;AC044849.1;LOC100128239;LOC101930370;AC012615.2;TRAM2-AS1;AL139393.1;PABPC1L2B-AS1;LOC105375304…	54
RNA_Binding_Protein	RNAInter	ZNF688	MALAT1	1
RNA_Binding_Protein	RNAInter	CENPI	FENDRR;BANCR;DANCR;MALAT1;CRNDE;TUG1;AL356512.1;AL357033.3;SATB1-AS1;AC008738.5;AC145285.6;AC079848.1;LINC01578;AP001107.7;AL360182.2;AL355297.4;LOC339192;LINC01089;AC068152.1;LHX1-DT;LOC101930370;AC025431.1;ADNP-AS1;AC079305.1;AC009133.5;RAMP2-AS1;AL109917.1;AC097358.2;CAHM;AL391121.1;HOXD-AS2;AC234582.1;AL133346.1;AC092755.2;LOC642361;ST7-AS1;AL139393.1;AC012629.2;AC010864.1;AC012615.2;AP000547…	47
RNA_Binding_Protein	RNAInter	TBC1D9B	MALAT1;FENDRR;AL356512.1;AL357033.3;AC008738.5;SATB1-AS1;AC079848.1;AL355297.4;LINC01578;AP001107.7;LINC01089;ADNP-AS1;AL360182.2;AL133346.1;AC097358.2;AC009133.5;AC025431.1;AC068152.1;AC079305.1;AC145285.6;AC092755.2;CAHM;AL109917.1;AC004080.1;AL391121.1;AC009097.4;HOXD-AS2;LHX1-DT;LOC100128239;AC234582.1;AC012629.2;AC044849.1;PVT1;TRAM2-AS1;PABPC1L2B-AS1;LOC101928380;LOC105375304;WNT5A-AS1;AC09…	437
RNA_Binding_Protein	RNAInter	BAG1	MALAT1;AL356512.1;LOC339192;AC145285.6;RAMP2-AS1;AL357033.3;LOC101930370;SATB1-AS1;AC008738.5;ST7-AS1;LINC01578;AL360182.2;AC079848.1;LHX1-DT;TSPOAP1-AS1;LOC642361;LOC728975;AL139393.2;AP001107.7;AL121749.1;FLJ37453;AC010864.1;AC068152.1;BX255925.1;AL355297.4;AC025431.1;AC079305.1;LINC01003;AL139393.1;HOXD-AS2;LINC01089;AL449106.1;FAM66E;LOC401442;AC234582.1;AL109917.1;AC009133.5;ADNP-AS1;AC01261…	54
RNA_Binding_Protein	RNAInter	C1orf112	CRNDE;TUG1;MALAT1;AL356512.1;AL357033.3;AC008738.5;SATB1-AS1;AC079848.1;LINC01578;AL355297.4;AP001107.7;LINC01089;ADNP-AS1;AL360182.2;AC025431.1;AC145285.6;AL133346.1;AC009133.5;AC068152.1;AC097358.2;AC079305.1;AC092755.2;CAHM;AL109917.1;AL391121.1;AC004080.1;LHX1-DT;HOXD-AS2;AC234582.1;AC009097.4;AC012629.2;LOC100128239;AC044849.1;LOC339192;LOC101930370;TRAM2-AS1;PABPC1L2B-AS1;LOC101928380;LOC10…	103
RNA_Binding_Protein	RNAInter	NRG1	TUG1;MALAT1;AL356512.1;AL357033.3;SATB1-AS1;AC008738.5;AC145285.6;AC079848.1;LINC01578;AP001107.7;AL360182.2;AL355297.4;LINC01089;AC068152.1;ADNP-AS1;AC025431.1;LHX1-DT;AC079305.1;AC009133.5;LOC101930370;AC097358.2;LOC339192;AL109917.1;AL133346.1;CAHM;AL391121.1;HOXD-AS2;AC092755.2;AC234582.1;RAMP2-AS1;AC012629.2;AL139393.1;AC012615.2;LOC642361;AC004080.1;AP000547.3;AC010864.1;ST7-AS1;AC044849.1;…	42
RNA_Binding_Protein	RNAInter	SNX4	MALAT1;FENDRR;AL356512.1;AL357033.3;SATB1-AS1;AC008738.5	6
RNA_Binding_Protein	RNAInter	IPO13	MALAT1;AL356512.1;AL357033.3;AC145285.6;AC008738.5;SATB1-AS1;LOC339192;AC079848.1;LINC01578;AL355297.4;RAMP2-AS1;AP001107.7;AL360182.2;LOC101930370;LINC01089	15
RNA_Binding_Protein	RNAInter	DNAJB1	FENDRR;MALAT1;AL356512.1;AL357033.3;AC008738.5;SATB1-AS1;AC079848.1;AL355297.4;LINC01578;AP001107.7;LINC01089;ADNP-AS1;AL360182.2;AL133346.1;AC097358.2;AC009133.5;AC025431.1;AC068152.1;AC079305.1;AC092755.2;AC145285.6;CAHM;AC004080.1;AL109917.1;AL391121.1;AC009097.4;LHX1-DT;HOXD-AS2;LOC100128239;PVT1;AC044849.1;AC012629.2;AC234582.1;TRAM2-AS1;PABPC1L2B-AS1;LOC101928380;LOC105375304;WNT5A-AS1;AC09…	90
RNA_Binding_Protein	RNAInter	MCTP1	MALAT1;FENDRR;TUG1;DANCR;AL356512.1;AL357033.3;LOC339192;AC145285.6;SATB1-AS1;AC008738.5;RAMP2-AS1;AC079848.1;LINC01578;LOC101930370;AL360182.2;AP001107.7;AL355297.4;LHX1-DT;AC068152.1;ST7-AS1;LINC01089;AC025431.1;TSPOAP1-AS1;AC079305.1;ADNP-AS1;LOC642361;AC009133.5;LOC728975;AL109917.1;AL139393.2;HOXD-AS2;FLJ37453;AC234582.1;AC097358.2;AL391121.1;AL121749.1;CAHM;AC010864.1;AL139393.1;AC012615.2;…	148
RNA_Binding_Protein	RNAInter	CKMT2	FENDRR;MALAT1;AL356512.1;AL357033.3;AC008738.5;SATB1-AS1;AC079848.1;AL355297.4;LINC01578;AP001107.7;LINC01089;ADNP-AS1;AL360182.2;AL133346.1;AC025431.1;AC009133.5;AC097358.2;AC068152.1;AC079305.1;AC092755.2;AC145285.6;CAHM;LOC339192;AL109917.1;AL391121.1;AC004080.1;AC009097.4	27
RNA_Binding_Protein	RNAInter	TNIP1	CRNDE;MALAT1;AL356512.1;AL357033.3;AC008738.5;SATB1-AS1;AC079848.1;AL355297.4;LINC01578;AP001107.7;LINC01089;ADNP-AS1;AL133346.1;AL360182.2;AC097358.2;AC025431.1;AC009133.5;AC068152.1;AC079305.1;AC092755.2;CAHM;AL109917.1;AC145285.6;AC004080.1;AL391121.1;AC009097.4;LOC100128239;LHX1-DT;PVT1;AC044849.1;HOXD-AS2;AC234582.1;TRAM2-AS1;AC012629.2;PABPC1L2B-AS1;LOC101928380;LOC105375304;WNT5A-AS1;AC096…	331
RNA_Binding_Protein	RNAInter	MINDY1	MALAT1;AL356512.1;AL357033.3;AC008738.5;SATB1-AS1;AC079848.1;AL355297.4;LINC01578;AP001107.7;LINC01089;ADNP-AS1;AL360182.2;AL133346.1;AC097358.2;AC009133.5;AC025431.1;AC068152.1;AC079305.1;AC092755.2;CAHM;AL109917.1;AC004080.1;AC145285.6;AL391121.1;LOC339192;AC009097.4;LHX1-DT;PVT1;LOC100128239;AC044849.1;HOXD-AS2;AC234582.1;TRAM2-AS1;AC012629.2;PABPC1L2B-AS1;LOC101928380;LOC105375304;WNT5A-AS1	38
RNA_Binding_Protein	RNAInter	CTHRC1	MALAT1;AL356512.1;AL357033.3;SATB1-AS1;AC008738.5;AC145285.6	6
RNA_Binding_Protein	RNAInter	SLC30A1	TUG1;MALAT1;AL356512.1;AL357033.3;SATB1-AS1;AC008738.5;AC145285.6;AC079848.1;LINC01578;AP001107.7;AL355297.4;AL360182.2;LINC01089;ADNP-AS1;AC068152.1;LOC339192;AC025431.1;LHX1-DT;LOC101930370;AC079305.1;AC009133.5;AC097358.2;AL133346.1	23
RNA_Binding_Protein	RNAInter	SUPT5H	CRNDE;FENDRR;AL356512.1;AL357033.3;AC008738.5;SATB1-AS1;AC079848.1;LINC01578;AP001107.7;AL355297.4;AC145285.6;AL360182.2;LINC01089;ADNP-AS1;AC068152.1;AC025431.1;AC079305.1;AC009133.5;AC097358.2;AL133346.1;LHX1-DT;AL109917.1;CAHM;AC092755.2;AL391121.1;HOXD-AS2;LOC101930370;AC004080.1;AC234582.1;AC012629.2;LOC339192;LOC100128239;AC009097.4;AC012615.2;AC044849.1;AL139393.1;AP000547.3;RAMP2-AS1;TRAM…	2409
RNA_Binding_Protein	RNAInter	NCAM2	MALAT1;AL356512.1;AL357033.3;AC008738.5;SATB1-AS1;AC079848.1;AL355297.4;LINC01578;AP001107.7;LINC01089;ADNP-AS1;AL133346.1;AL360182.2;AC145285.6;AC025431.1;AC097358.2;AC009133.5;AC068152.1;AC079305.1;AC092755.2;CAHM;AL109917.1;AL391121.1;AC004080.1;AC009097.4;LOC100128239;LOC339192;AC044849.1;LHX1-DT;PVT1;AC234582.1;HOXD-AS2;TRAM2-AS1;AC012629.2;LOC101930370;PABPC1L2B-AS1;LOC101928380;LOC10537530…	59
RNA_Binding_Protein	RNAInter	P4HA3	FENDRR;MALAT1;CRNDE;AL356512.1;AL357033.3;SATB1-AS1;AC008738.5	7
RNA_Binding_Protein	RNAInter	SOCS1	MALAT1;TUG1;AL356512.1	3
RNA_Binding_Protein	RNAInter	SEC61A2	MALAT1;CRNDE;AL356512.1	3
RNA_Binding_Protein	RNAInter	PFKFB4	MALAT1;BANCR;CRNDE;AL356512.1;AL357033.3;AC145285.6;SATB1-AS1;AC008738.5;LOC339192;AC079848.1;LINC01578;RAMP2-AS1;AL360182.2;LOC101930370	14
RNA_Binding_Protein	RNAInter	DDAH2	DANCR;MALAT1;FENDRR;AL356512.1;AL357033.3;AC008738.5;SATB1-AS1;AL355297.4;AC079848.1	9
RNA_Binding_Protein	RNAInter	HSPA14	MALAT1;AL356512.1;AL357033.3;AC008738.5;SATB1-AS1;AC079848.1;LINC01578;AL355297.4;AP001107.7;AC145285.6;AL360182.2;LINC01089;AC068152.1;AC025431.1;LOC339192;ADNP-AS1;LHX1-DT;LOC101930370;AC079305.1	19
RNA_Binding_Protein	RNAInter	RAB21	FENDRR;MALAT1;AL356512.1;LOC339192;RAMP2-AS1;AC145285.6;LOC101930370;TSPOAP1-AS1;LOC728975;ST7-AS1;AL357033.3;FLJ37453;AL121749.1;LOC642361;AL139393.2;LHX1-DT;SATB1-AS1;BX255925.1;AL360182.2;LINC01578;AL449106.1;AC008738.5	22
RNA_Binding_Protein	RNAInter	P4HA1	MALAT1;CRNDE;AL356512.1;AL357033.3;SATB1-AS1;AC008738.5;AC145285.6;AC079848.1;LINC01578;AP001107.7;AL355297.4;AL360182.2;LINC01089;AC025431.1;AC068152.1;ADNP-AS1;AC079305.1;AC009133.5;LHX1-DT;AC097358.2;LOC101930370;AL109917.1;LOC339192;AL133346.1;AL391121.1;CAHM;AC234582.1;AC092755.2;HOXD-AS2;AC012629.2;RAMP2-AS1;AC012615.2;AL139393.1;AC004080.1;AP000547.3;LOC642361;LOC100128239;AC044849.1;AC010…	68
RNA_Binding_Protein	RNAInter	OSBPL5	FENDRR;CRNDE;MALAT1;AL356512.1;AL357033.3;AC008738.5;SATB1-AS1;AC079848.1;LINC01578;AL355297.4;AP001107.7;LINC01089;ADNP-AS1;AL360182.2;AC145285.6;AC025431.1;AC068152.1;AC009133.5;AL133346.1;AC079305.1;AC097358.2;AC092755.2;CAHM;AL109917.1;AL391121.1;LHX1-DT;AC004080.1;HOXD-AS2;AC234582.1;AC012629.2;AC009097.4;LOC100128239;AC044849.1;TRAM2-AS1;LOC101930370;LOC105375304;PABPC1L2B-AS1;LOC101928380;…	248
RNA_Binding_Protein	RNAInter	RAB29	FENDRR;MALAT1;AL356512.1	3
RNA_Binding_Protein	RNAInter	NDRG4	CRNDE;TUG1;MALAT1;FENDRR;AL356512.1	5
RNA_Binding_Protein	RNAInter	GLCCI1	MALAT1;TUG1;CRNDE;AL356512.1	4
RNA_Binding_Protein	RNAInter	COL5A1	MALAT1;FENDRR;DANCR;TUG1;CRNDE;AL356512.1;AL357033.3;AC008738.5;SATB1-AS1;AC079848.1;AL355297.4;LINC01578;AP001107.7;LINC01089;ADNP-AS1;AL133346.1;AL360182.2;AC009133.5;AC025431.1;AC097358.2;AC079305.1;AC068152.1;AC092755.2;AC145285.6;CAHM;AL391121.1;AL109917.1;AC004080.1;AC009097.4;LHX1-DT;HOXD-AS2;AC044849.1;LOC100128239	33
RNA_Binding_Protein	RNAInter	BMF	TUG1;CRNDE;MALAT1;AL356512.1;AL357033.3;AC008738.5;SATB1-AS1;AC079848.1;LINC01578;AL355297.4;AP001107.7;LINC01089;AL360182.2;ADNP-AS1;AC145285.6;AC025431.1;AC068152.1;AC009133.5;AL133346.1;AC079305.1;AC097358.2;CAHM;AL109917.1;AC092755.2;AL391121.1;LHX1-DT;AC004080.1;HOXD-AS2;AC234582.1;AC012629.2	30
RNA_Binding_Protein	RNAInter	ARL8B	MALAT1;FENDRR;AL356512.1;LOC339192;AC145285.6;RAMP2-AS1	6
RNA_Binding_Protein	RNAInter	PDGFRB	MALAT1;FENDRR;AL356512.1;AL357033.3;SATB1-AS1;AC008738.5;AC079848.1;LINC01578;AC145285.6;AP001107.7;AL355297.4;AL360182.2;LINC01089;ADNP-AS1;AC068152.1;AC025431.1;AC079305.1;AC009133.5;AC097358.2;LHX1-DT;AL133346.1;AL109917.1;CAHM;AL391121.1;AC092755.2;LOC101930370;HOXD-AS2;AC234582.1;LOC339192;AC004080.1;AC012629.2;AC012615.2;LOC100128239;AC009097.4;AL139393.1;AC044849.1;AP000547.3;RAMP2-AS1;AC0…	68
RNA_Binding_Protein	RNAInter	MIGA1	MALAT1;AL356512.1;AL357033.3;AC008738.5;SATB1-AS1;AC079848.1;LINC01578;AP001107.7;AL355297.4;AC145285.6;AL360182.2;LINC01089;ADNP-AS1;AC068152.1;AC025431.1;AC009133.5;AC079305.1;AC097358.2;AL133346.1;LHX1-DT;AL109917.1;CAHM;AC092755.2;AL391121.1;HOXD-AS2;AC004080.1;AC234582.1;LOC101930370;AC012629.2;LOC100128239;AC009097.4;AC044849.1;AC012615.2;LOC339192;AL139393.1;AP000547.3;TRAM2-AS1;LOC1053753…	250
RNA_Binding_Protein	RNAInter	ZNF560	MALAT1;AL356512.1;AL357033.3;SATB1-AS1;AC008738.5;AC079848.1;LINC01578;AC145285.6;AP001107.7;AL355297.4;AL360182.2;LINC01089;ADNP-AS1;AC025431.1;AC068152.1;AC009133.5;AC079305.1;AC097358.2;AL133346.1;LHX1-DT;AL109917.1;AC092755.2;CAHM;AL391121.1;HOXD-AS2;AC234582.1;LOC101930370;AC012629.2;AC004080.1;LOC339192;AC012615.2;AL139393.1;LOC100128239;AC044849.1;AC009097.4;AP000547.3;AC010864.1;LOC105375…	78
RNA_Binding_Protein	RNAInter	HJURP	TUG1;MALAT1;AL356512.1;AL357033.3;SATB1-AS1;AC008738.5;AC079848.1;LINC01578;AP001107.7;AL355297.4;AC145285.6;AL360182.2;LINC01089;ADNP-AS1;AC025431.1;AC068152.1;AC009133.5;AC079305.1;AC097358.2;AL133346.1;LHX1-DT;AL109917.1;AC092755.2;CAHM;AL391121.1;HOXD-AS2;AC234582.1;LOC101930370;AC012629.2;AC004080.1;AC009097.4;LOC100128239;AC044849.1;AC012615.2;LOC339192;AL139393.1;AP000547.3;LOC105375304;PA…	45
RNA_Binding_Protein	RNAInter	BCAT2	MALAT1;AL356512.1;AL357033.3;AC008738.5;SATB1-AS1;AC079848.1;AL355297.4;LINC01578;AP001107.7;LINC01089;ADNP-AS1;AL360182.2;AL133346.1;AC025431.1;AC009133.5;AC097358.2;AC068152.1;AC079305.1;AC092755.2;AC145285.6;CAHM;AL109917.1;AL391121.1;AC004080.1;AC009097.4;HOXD-AS2;LHX1-DT;AC234582.1;LOC100128239;AC044849.1;AC012629.2;PVT1;TRAM2-AS1;PABPC1L2B-AS1;LOC101928380;LOC105375304	36
RNA_Binding_Protein	RNAInter	GNE	CRNDE;MALAT1;AL356512.1;AL357033.3;AC008738.5;SATB1-AS1;AC079848.1;LINC01578;AL355297.4;AP001107.7;LINC01089;ADNP-AS1;AL360182.2;AL133346.1;AC025431.1;AC009133.5;AC097358.2;AC068152.1;AC079305.1;AC145285.6;AC092755.2;CAHM;AL109917.1;AL391121.1;AC004080.1;LHX1-DT;HOXD-AS2;AC009097.4;AC234582.1;LOC100128239;AC012629.2;AC044849.1;TRAM2-AS1;PVT1;PABPC1L2B-AS1;LOC101928380;LOC105375304;AC096888.1;WNT5…	148
RNA_Binding_Protein	RNAInter	IPO5	MALAT1;TUG1;FENDRR;CRNDE;AL356512.1;AL357033.3;AC008738.5;SATB1-AS1;AC079848.1;LINC01578;AP001107.7;AC145285.6;AL355297.4;AL360182.2;LINC01089;ADNP-AS1;AC068152.1;AC025431.1;AC009133.5;AC079305.1;AC097358.2;AL133346.1;LHX1-DT;AL109917.1;CAHM;AC092755.2;AL391121.1;HOXD-AS2;LOC101930370;AC234582.1;AC004080.1;AC012629.2;LOC339192;AC009097.4;LOC100128239;AC012615.2;AC044849.1;AL139393.1;AP000547.3;LO…	125
RNA_Binding_Protein	RNAInter	ITGBL1	FENDRR;TUG1;MALAT1;AL356512.1;AL357033.3;AC008738.5;SATB1-AS1;AL355297.4;AC079848.1;LINC01578;AP001107.7;LINC01089;AL133346.1;ADNP-AS1;AL360182.2;AC097358.2;AC009133.5;AC025431.1;AC092755.2;AC079305.1;AC068152.1;AC004080.1;CAHM;AL109917.1;PVT1;AL391121.1;AC009097.4;LHX1-DT;LOC100128239;AC145285.6;TRAM2-AS1;AC044849.1;WNT5A-AS1;PABPC1L2B-AS1;LOC101928380;LOC105375304;HOXD-AS2;AC096888.1;AC012629.2…	307
RNA_Binding_Protein	RNAInter	TUBA4A	MALAT1;FENDRR;AL356512.1;LOC339192	4
RNA_Binding_Protein	RNAInter	ANKRD12	MALAT1;AL356512.1;AL357033.3;SATB1-AS1;AC008738.5;AC145285.6;LINC01578;AC079848.1;AL355297.4;LOC339192;AL360182.2;AP001107.7;LOC101930370;LINC01089	14
RNA_Binding_Protein	RNAInter	IL11RA	CRNDE;MALAT1;FENDRR;AL356512.1;AL357033.3;AC008738.5;SATB1-AS1;AC079848.1;LINC01578;AL355297.4;AP001107.7;LINC01089;AL360182.2;ADNP-AS1;AC025431.1;AC145285.6;AC068152.1;AC009133.5;AL133346.1;AC079305.1;AC097358.2	21
RNA_Binding_Protein	RNAInter	ZNF627	CRNDE;MALAT1;FENDRR;TUG1;AL356512.1	5
RNA_Binding_Protein	RNAInter	NEIL3	TUG1;MALAT1;CRNDE;AL356512.1;AL357033.3;AC008738.5;SATB1-AS1	7
RNA_Binding_Protein	RNAInter	SETDB2	MALAT1;CRNDE;AL356512.1;AL357033.3;AC008738.5;SATB1-AS1;AC079848.1;AL355297.4;LINC01578;AP001107.7;LINC01089;ADNP-AS1;AL360182.2;AL133346.1;AC025431.1;AC009133.5;AC097358.2;AC068152.1;AC079305.1;AC092755.2;AC145285.6;CAHM;AL109917.1;AL391121.1;AC004080.1;AC009097.4;HOXD-AS2;LHX1-DT;LOC100128239;AC234582.1;AC044849.1;AC012629.2;PVT1;TRAM2-AS1;PABPC1L2B-AS1;LOC101928380;LOC105375304;WNT5A-AS1;AC096…	431
RNA_Binding_Protein	RNAInter	GCDH	MALAT1;TUG1;AL356512.1	3
RNA_Binding_Protein	RNAInter	TUBGCP2	MALAT1;CRNDE;AL356512.1;AL357033.3;AC145285.6;SATB1-AS1;AC008738.5;LOC339192;AC079848.1;LINC01578;RAMP2-AS1;LOC101930370;AL360182.2;AP001107.7;LHX1-DT;AL355297.4;AC068152.1;ST7-AS1;AC025431.1;LINC01089;AC079305.1;LOC642361;ADNP-AS1;AC009133.5;AL109917.1;HOXD-AS2;AC010864.1;AL139393.2;AC234582.1;AL391121.1;TSPOAP1-AS1;CAHM;AL139393.1;AC097358.2;LOC728975;AC012615.2;AC092755.2;AC012629.2;LOC283140;…	72
RNA_Binding_Protein	RNAInter	ZNF433	MALAT1;AL356512.1;AL357033.3	3
RNA_Binding_Protein	RNAInter	RASSF4	MALAT1;AL356512.1;LOC339192;RAMP2-AS1;GATA3-AS1;TSPOAP1-AS1;AC145285.6;LOC728975;FLJ37453;SNAI3-AS1	10
RNA_Binding_Protein	RNAInter	ITPRIP	FENDRR;TUG1;MALAT1;AL356512.1;AL357033.3;SATB1-AS1;AC008738.5;AC145285.6;AC079848.1;LINC01578;AP001107.7;AL360182.2;LOC339192;AL355297.4;LOC101930370;LHX1-DT;LINC01089;AC068152.1;AC025431.1;ADNP-AS1;RAMP2-AS1;AC079305.1;AC009133.5;AL109917.1;AC097358.2;HOXD-AS2;CAHM;AL391121.1;AC234582.1;ST7-AS1;LOC642361;AL133346.1;AC092755.2;AC010864.1;AC012629.2;AL139393.1;AC012615.2;AP000547.3;AL139393.2;LOC2…	359
RNA_Binding_Protein	RNAInter	GNA13	TUG1;MALAT1;AL356512.1;AL357033.3;AC145285.6	5
RNA_Binding_Protein	RNAInter	BCKDHB	MALAT1;TUG1;FENDRR;AL356512.1;AL357033.3;AC008738.5;SATB1-AS1;AC079848.1;AL355297.4;LINC01578;AP001107.7;LINC01089;ADNP-AS1;AL360182.2;AL133346.1;AC097358.2;AC009133.5;AC025431.1;AC068152.1;AC079305.1;AC092755.2;AC145285.6;CAHM;AL109917.1;AC004080.1;AL391121.1;AC009097.4;LHX1-DT;HOXD-AS2;LOC100128239;PVT1;AC044849.1;AC012629.2;AC234582.1;TRAM2-AS1;PABPC1L2B-AS1;LOC101928380;LOC105375304;WNT5A-AS1…	41
RNA_Binding_Protein	RNAInter	KLHL13	MALAT1;AL356512.1;AL357033.3	3
RNA_Binding_Protein	RNAInter	NINJ1	MALAT1;CRNDE;AL356512.1;AL357033.3	4
RNA_Binding_Protein	RNAInter	MCM3	CRNDE;MALAT1;FENDRR;AL356512.1;LOC339192;AC145285.6;RAMP2-AS1;AL357033.3;LOC101930370;SATB1-AS1;AC008738.5;LOC728975;TSPOAP1-AS1;ST7-AS1;AC079848.1;LINC01578;LOC642361;AL121749.1;FLJ37453;AL360182.2;AP001107.7;AL139393.2;AL355297.4;LHX1-DT;BX255925.1;LINC01089	26
RNA_Binding_Protein	RNAInter	CD36	FENDRR;MALAT1;AL356512.1	3
RNA_Binding_Protein	RNAInter	HIST2H2BF	MALAT1	1
RNA_Binding_Protein	RNAInter	IMPG2	MALAT1;AL356512.1;AL357033.3;SATB1-AS1;AC008738.5;AC145285.6;AC079848.1;LINC01578;AP001107.7;AL360182.2;AL355297.4;LINC01089;AC025431.1;AC068152.1;ADNP-AS1;LHX1-DT;AC079305.1;LOC339192;AC009133.5;LOC101930370;AC097358.2;AL109917.1;AL391121.1;AL133346.1;AC234582.1;HOXD-AS2;CAHM;AC092755.2;RAMP2-AS1;AC012629.2;AC012615.2;AL139393.1;LOC642361;ST7-AS1;AC010864.1;AP000547.3;AC004080.1;AC044849.1;LOC10…	72
RNA_Binding_Protein	RNAInter	CACNA1C	MALAT1;AL356512.1;AL357033.3;AC008738.5;SATB1-AS1	5
RNA_Binding_Protein	RNAInter	JMY	MALAT1;FENDRR;AL357033.3;AC008738.5;AL356512.1;SATB1-AS1;AL355297.4;AC079848.1;AL133346.1;LINC01089;AP001107.7;LINC01578;ADNP-AS1;AL360182.2;AC097358.2;AC009133.5;AC092755.2;AC004080.1;AC025431.1;PVT1;AC068152.1;AC079305.1;CAHM;AC009097.4;WNT5A-AS1;AL391121.1;AL109917.1;TRAM2-AS1;LOC100128239;LHX1-DT;AC044849.1;PABPC1L2B-AS1;LOC101928380;LOC105375304;AC012629.2;AC096888.1;AC145285.6;AL139393.1;AC…	319
RNA_Binding_Protein	RNAInter	USP32	CRNDE;MALAT1;FENDRR;AL356512.1;AL357033.3;AC008738.5;SATB1-AS1;AC079848.1;AL355297.4;LINC01578;AP001107.7;LINC01089;ADNP-AS1;AL360182.2;AL133346.1;AC009133.5;AC097358.2;AC025431.1;AC079305.1;AC068152.1;AC145285.6;AC092755.2;CAHM;AL391121.1;AC004080.1;AL109917.1;HOXD-AS2;LHX1-DT;AC009097.4;AC044849.1;LOC100128239;AC012629.2;PVT1;AC234582.1;TRAM2-AS1;LOC105375304;PABPC1L2B-AS1;LOC101928380;AC096888…	842
RNA_Binding_Protein	RNAInter	LSS	MALAT1;DANCR;AL356512.1;AL357033.3;AC008738.5;SATB1-AS1;AC079848.1;AL355297.4;LINC01578;AP001107.7;LINC01089;ADNP-AS1;AL133346.1;AL360182.2;AC145285.6;AC025431.1;AC097358.2;AC009133.5;AC068152.1;AC079305.1;AC092755.2;CAHM;AL109917.1	23
RNA_Binding_Protein	RNAInter	YWHAH	MALAT1;DANCR;AL356512.1;AL357033.3;AC008738.5;SATB1-AS1;AC079848.1;LINC01578;AL355297.4;AP001107.7;LINC01089;AC145285.6;AL360182.2;ADNP-AS1;AC025431.1;AC068152.1;AC009133.5;AC079305.1;AC097358.2;AL133346.1;AL109917.1;AC092755.2;CAHM;LHX1-DT;AL391121.1;HOXD-AS2;AC234582.1;AC004080.1;AC012629.2;LOC101930370;AC009097.4;LOC100128239;AC044849.1;AC012615.2;AL139393.1;TRAM2-AS1;AP000547.3;PABPC1L2B-AS1;…	78
RNA_Binding_Protein	RNAInter	PCBP1	HOTAIR;HELLPAR;MALAT1;AL356512.1;AL357033.3;AC008738.5;SATB1-AS1;AC079848.1;LINC01578;AP001107.7;AL355297.4;AC145285.6;LINC01089;AL360182.2;ADNP-AS1;AC025431.1;AC068152.1;AC009133.5;AC079305.1;AL133346.1;AC097358.2;AC092755.2;AL109917.1;LHX1-DT;CAHM;AL391121.1;AC234582.1;HOXD-AS2;AC004080.1;AC012629.2;LOC101930370;AC009097.4;AC044849.1;LOC100128239;AL139393.1;AC012615.2;AP000547.3;TRAM2-AS1;PABPC…	98
RNA_Binding_Protein	RNAInter	TIMELESS	CRNDE;MALAT1;AL356512.1;AL357033.3;SATB1-AS1;AC008738.5;AC145285.6;AC079848.1;LINC01578;AL360182.2;AP001107.7;LOC339192;AL355297.4;LOC101930370;LHX1-DT;AC068152.1;LINC01089;AC025431.1;AC079305.1;RAMP2-AS1;ADNP-AS1;AC009133.5;AL109917.1;HOXD-AS2;AL391121.1;CAHM;AC097358.2;AC234582.1;LOC642361;ST7-AS1;AC092755.2;AL133346.1;AL139393.1;AC010864.1;AC012629.2;AC012615.2;AP000547.3;AL139393.2;LOC283140;…	883
RNA_Binding_Protein	RNAInter	NOX4	CRNDE;MALAT1;AL356512.1	3
RNA_Binding_Protein	RNAInter	PEG10	TUG1;CRNDE;MALAT1;AL356512.1	4
RNA_Binding_Protein	RNAInter	CD68	MALAT1;TUG1;AL356512.1;AL357033.3;SATB1-AS1;AC008738.5;AC145285.6;AC079848.1;LINC01578;AP001107.7;AL360182.2;LOC339192;AL355297.4;LOC101930370;LHX1-DT;AC068152.1;LINC01089;RAMP2-AS1;AC025431.1;AC079305.1;ADNP-AS1;AC009133.5;AL109917.1;AC097358.2;CAHM;HOXD-AS2;AL391121.1;ST7-AS1;LOC642361;AC234582.1;AL133346.1;AC092755.2	32
RNA_Binding_Protein	RNAInter	UVRAG	CRNDE;FENDRR;MALAT1;AL356512.1;AL357033.3;AC145285.6;SATB1-AS1;AC008738.5;LOC339192;AC079848.1;LINC01578;AL360182.2;RAMP2-AS1;LOC101930370;AP001107.7;LHX1-DT;AL355297.4;AC068152.1;AC025431.1;LINC01089;ST7-AS1;AC079305.1;LOC642361;ADNP-AS1;AC009133.5;AL109917.1;HOXD-AS2;AC234582.1;AC010864.1;AL391121.1;AL139393.2;AL139393.1;CAHM;AC097358.2;TSPOAP1-AS1;LOC728975;AC012615.2;AC092755.2;AC012629.2;AP0…	44
RNA_Binding_Protein	RNAInter	KITLG	MALAT1;CRNDE;TUG1;FENDRR;AL356512.1	5
RNA_Binding_Protein	RNAInter	DOCK5	MALAT1;AL356512.1;AL357033.3;SATB1-AS1;AC008738.5;AC079848.1;LINC01578;AL355297.4;AP001107.7;AC145285.6;AL360182.2;ADNP-AS1;LINC01089;AC025431.1;AC009133.5;AL133346.1;AC068152.1;AC079305.1;AC097358.2;AC092755.2;AL109917.1;LHX1-DT;AL391121.1;CAHM;HOXD-AS2;AC004080.1;AC234582.1;AC012629.2;LOC100128239;LOC101930370;AC009097.4;AC044849.1;AP000547.3;AL139393.1;PABPC1L2B-AS1;LOC101928380;TRAM2-AS1;LOC1…	129
RNA_Binding_Protein	RNAInter	STEAP3	CRNDE;MALAT1;AL356512.1	3
RNA_Binding_Protein	RNAInter	PKNOX2	TUG1;MALAT1;AL356512.1;LOC339192;GATA3-AS1;DLEU2;SNAI3-AS1;RAMP2-AS1;AC145285.6;LOC100287704;CEBPB-AS1;FLJ37453;TSPOAP1-AS1;LINC00543;LOC101930370;AL357033.3;LOC728975;LINC01578;AC091230.1;AL024507.2;AL121749.1;ST7-AS1;AC079834.2;AL121603.2;SATB1-AS1;ALG1L9P;AL449106.1;AC012676.1;TMEM202-AS1;KLF3-AS1;AC008738.5;LOC642361	32
RNA_Binding_Protein	RNAInter	KATNAL1	DANCR;MALAT1;FENDRR;AL356512.1;AL357033.3;AC008738.5;SATB1-AS1;AC079848.1;LINC01578;AL355297.4;AP001107.7;LINC01089;ADNP-AS1;AL360182.2;AC025431.1;AL133346.1;AC009133.5;AC068152.1;AC097358.2;AC079305.1;AC145285.6;AC092755.2;AL109917.1;CAHM;AL391121.1;AC004080.1;LHX1-DT;HOXD-AS2;AC234582.1;AC009097.4;LOC100128239;AC012629.2;AC044849.1;TRAM2-AS1;PABPC1L2B-AS1;LOC101928380;LOC105375304;PVT1;AC012615…	130
RNA_Binding_Protein	RNAInter	HIST1H2AD	MALAT1;AL356512.1;AL357033.3;SATB1-AS1;AC008738.5;AC145285.6;AC079848.1;LINC01578;AL360182.2;AP001107.7;LOC339192;AL355297.4	12
RNA_Binding_Protein	RNAInter	POLR3K	MALAT1;FENDRR;AL356512.1	3
RNA_Binding_Protein	RNAInter	C9orf47	MALAT1	1
RNA_Binding_Protein	RNAInter	BRAP	MALAT1;AL356512.1;AL357033.3;AC145285.6;SATB1-AS1;AC008738.5;LOC339192;AC079848.1;LINC01578;AL360182.2;LOC101930370;RAMP2-AS1;AP001107.7;LHX1-DT;AL355297.4;AC068152.1;LINC01089;AC025431.1;AC079305.1;ADNP-AS1;ST7-AS1;AC009133.5;LOC642361;AL109917.1;HOXD-AS2;AC234582.1;AL391121.1;AC010864.1;CAHM;AC097358.2;AL139393.1;AL139393.2;AC012615.2;AC092755.2;AC012629.2;TSPOAP1-AS1;AL133346.1;LOC728975;AP000…	124
RNA_Binding_Protein	RNAInter	COMMD4	CRNDE;MALAT1;AL356512.1	3
RNA_Binding_Protein	RNAInter	FGF1	MALAT1;UCA1;AL356512.1;AL357033.3;AC008738.5;SATB1-AS1;AC145285.6;AC079848.1;LINC01578;AL355297.4;AP001107.7;AL360182.2;LINC01089;LOC339192;ADNP-AS1;AC068152.1;LHX1-DT;AC025431.1;LOC101930370;AC009133.5;AC079305.1;AL133346.1;AC097358.2;RAMP2-AS1;AL109917.1;CAHM;AC092755.2;AL391121.1;HOXD-AS2;AC234582.1	30
RNA_Binding_Protein	RNAInter	TP53I11	TUG1;MALAT1;CRNDE;AL356512.1;AL357033.3;SATB1-AS1;AC008738.5	7
RNA_Binding_Protein	RNAInter	NBPF1	MALAT1;AL356512.1;AL357033.3;AC008738.5;SATB1-AS1;AC079848.1;LINC01578;AL355297.4;AP001107.7;AC145285.6;AL360182.2;LINC01089;ADNP-AS1;AC068152.1;AC025431.1;AC009133.5;AC079305.1;AC097358.2;AL133346.1;CAHM;AL109917.1;LHX1-DT;AC092755.2;AL391121.1;AC004080.1;HOXD-AS2;AC234582.1;AC012629.2;LOC101930370;AC009097.4;LOC100128239;AC044849.1;AC012615.2;AL139393.1;TRAM2-AS1;AP000547.3;LOC105375304;PABPC1L…	885
RNA_Binding_Protein	RNAInter	VPS37A	MALAT1;TUG1;AL356512.1;AL357033.3;AC145285.6;SATB1-AS1	6
RNA_Binding_Protein	RNAInter	ARHGAP22	TUG1;FENDRR;MALAT1;AL356512.1;AL357033.3;AC008738.5;SATB1-AS1;AC079848.1;LINC01578;AL355297.4;AP001107.7;LINC01089;ADNP-AS1;AL360182.2;AC145285.6;AC025431.1;AC068152.1;AC009133.5;AL133346.1;AC079305.1;AC097358.2;LOC339192	22
RNA_Binding_Protein	RNAInter	FUNDC1	MALAT1;AL356512.1;AC145285.6;LOC339192;AL357033.3;RAMP2-AS1	6
RNA_Binding_Protein	RNAInter	CASP8	TUG1;MEG3;MALAT1;AL356512.1;LOC339192;RAMP2-AS1;AC145285.6;LOC101930370;TSPOAP1-AS1;ST7-AS1;LOC728975;FLJ37453;AL357033.3;AL121749.1;LOC642361;AL139393.2;LHX1-DT;SATB1-AS1	18
RNA_Binding_Protein	RNAInter	KIF2A	MALAT1;CRNDE;TUG1;FENDRR;AL356512.1;LOC339192;AC145285.6;RAMP2-AS1;LOC101930370;TSPOAP1-AS1;LOC728975;ST7-AS1;AL357033.3;AL121749.1;FLJ37453;LOC642361;AL139393.2;SATB1-AS1;LHX1-DT;BX255925.1;AL360182.2;LINC01578;AL449106.1;AC008738.5;LINC01003;AC079848.1;AC010864.1;KLF3-AS1;GATA3-AS1;FAM66E;AC020928.3;SNAI3-AS1;LINC00588;LOC401442;RAD21-AS1;AC092803.2;AP001107.7;AC113189.4	38
RNA_Binding_Protein	RNAInter	REX1BD	MALAT1;AL356512.1;AL357033.3;AC008738.5;SATB1-AS1;AC145285.6;LOC339192;AC079848.1;AL355297.4;LINC01578;RAMP2-AS1;AP001107.7	12
RNA_Binding_Protein	RNAInter	AGFG2	MALAT1;AL356512.1;AL357033.3;AC008738.5;SATB1-AS1;AL355297.4;AC079848.1	7
RNA_Binding_Protein	RNAInter	SNRK	CRNDE;TUG1;FENDRR;MALAT1;AL356512.1;AL357033.3;AC008738.5;SATB1-AS1;AC079848.1;LINC01578;AP001107.7;AL355297.4;AC145285.6;AL360182.2;LINC01089;ADNP-AS1;AC068152.1;AC025431.1;AC009133.5;AC079305.1;AC097358.2;AL133346.1;LHX1-DT;AL109917.1;CAHM;AC092755.2;AL391121.1;LOC339192;HOXD-AS2;LOC101930370;AC004080.1;AC234582.1;AC012629.2;RAMP2-AS1;LOC100128239;AC009097.4;AC012615.2;AC044849.1;AL139393.1;AP0…	286
RNA_Binding_Protein	RNAInter	C16orf58	MALAT1;AL356512.1;AL357033.3;SATB1-AS1;AC145285.6;AC008738.5	6
RNA_Binding_Protein	RNAInter	ARPC1A	DANCR;FENDRR;MALAT1	3
RNA_Binding_Protein	RNAInter	ARHGEF1	MALAT1;AL356512.1;AL357033.3;AC008738.5;SATB1-AS1;AC079848.1;AL355297.4;LINC01578;AP001107.7;LINC01089;ADNP-AS1;AL360182.2;AL133346.1;AC097358.2;AC009133.5;AC025431.1;AC068152.1;AC079305.1;AC092755.2;CAHM;AC145285.6;AC004080.1;AL109917.1;AL391121.1;AC009097.4;LHX1-DT;PVT1;LOC100128239;HOXD-AS2;AC044849.1;AC012629.2;TRAM2-AS1;AC234582.1;PABPC1L2B-AS1;LOC101928380;LOC105375304;WNT5A-AS1;AC096888.1;…	483
RNA_Binding_Protein	RNAInter	STARD13	MALAT1;AL356512.1;AL357033.3;AC008738.5;SATB1-AS1;AC079848.1;LINC01578;AL355297.4;AP001107.7;LINC01089;ADNP-AS1;AL360182.2;AC025431.1;AL133346.1;AC009133.5;AC068152.1;LOC339192;AC145285.6;AC097358.2;AC079305.1;AC092755.2;CAHM;AL109917.1;AL391121.1;RAMP2-AS1;LHX1-DT;AC004080.1;HOXD-AS2;AC234582.1;AC009097.4;AC012629.2;LOC100128239;AC044849.1;TRAM2-AS1;PABPC1L2B-AS1;LOC101928380;LOC105375304;PVT1;A…	49
RNA_Binding_Protein	RNAInter	CDKL3	MALAT1;AL356512.1;AL357033.3;AC145285.6;SATB1-AS1;AC008738.5;AC079848.1;LOC339192;LINC01578;AL360182.2;AP001107.7;LOC101930370;RAMP2-AS1;LHX1-DT;AL355297.4;AC068152.1;LINC01089;AC025431.1;AC079305.1;ADNP-AS1;AC009133.5;ST7-AS1;LOC642361;AL109917.1;HOXD-AS2;AC234582.1;AL391121.1;AC097358.2;CAHM;AC010864.1	30
RNA_Binding_Protein	RNAInter	POGLUT3	MALAT1;AL356512.1;AL357033.3;SATB1-AS1;AC008738.5;AC145285.6;AC079848.1;LINC01578;AP001107.7;AL360182.2;AL355297.4;LOC339192;LINC01089;AC068152.1;LHX1-DT;AC025431.1;LOC101930370;ADNP-AS1;AC079305.1;AC009133.5;RAMP2-AS1;AL109917.1;AC097358.2;CAHM;AL391121.1;HOXD-AS2;AL133346.1;AC234582.1;AC092755.2	29
RNA_Binding_Protein	RNAInter	CDC42EP3	FENDRR;MALAT1;CRNDE	3
RNA_Binding_Protein	RNAInter	DMXL1	FENDRR;MALAT1;AL356512.1;AL357033.3;AC008738.5;SATB1-AS1;AL355297.4;AC079848.1;LINC01578;ADNP-AS1;AP001107.7;AL133346.1;LINC01089;AL360182.2;AC097358.2;AC092755.2;AC009133.5;AC025431.1;AC068152.1;AC004080.1;AC079305.1;PVT1;CAHM;AC009097.4;AL391121.1;LHX1-DT;AL109917.1;TRAM2-AS1;WNT5A-AS1;LOC100128239;AC044849.1;PABPC1L2B-AS1;LOC101928380;AC096888.1;AC145285.6;LOC105375304;AC012629.2;HOXD-AS2;LOC1…	46
RNA_Binding_Protein	RNAInter	CHST12	MALAT1;CRNDE;AL356512.1;AL357033.3;AC008738.5;SATB1-AS1;AC079848.1;LINC01578;AL355297.4;AP001107.7;LINC01089;AL360182.2;ADNP-AS1;AC145285.6;AC025431.1;AC068152.1;AC009133.5;AL133346.1;AC079305.1;AC097358.2;AC092755.2;CAHM;AL109917.1;AL391121.1;LHX1-DT;HOXD-AS2;AC234582.1;AC004080.1;AC012629.2;AC009097.4;LOC100128239;AC044849.1;LOC101930370;TRAM2-AS1;AC012615.2;PABPC1L2B-AS1;LOC101928380;LOC105375…	96
RNA_Binding_Protein	RNAInter	GP5	MALAT1;AL356512.1;AC145285.6;AL357033.3;LOC339192;SATB1-AS1;AC008738.5;RAMP2-AS1;AC079848.1;LINC01578;LOC101930370;AL360182.2;LHX1-DT;AP001107.7	14
RNA_Binding_Protein	RNAInter	SNX18	MALAT1;TUG1;FENDRR;AL356512.1	4
RNA_Binding_Protein	RNAInter	PRRT3	MALAT1;TUG1;AL356512.1;AL357033.3;AC008738.5;SATB1-AS1;AC079848.1;LINC01578;AL355297.4;AP001107.7;LINC01089;ADNP-AS1;AL360182.2;AC145285.6;AC025431.1;AC068152.1;AC009133.5;AL133346.1;AC097358.2;AC079305.1;AC092755.2;AL109917.1;CAHM;AL391121.1;LHX1-DT;AC004080.1;HOXD-AS2	27
RNA_Binding_Protein	RNAInter	ADAT3	MALAT1;AL356512.1	2
RNA_Binding_Protein	RNAInter	SULF1	MALAT1;FENDRR;TUG1;AL356512.1;AL357033.3;AC008738.5;SATB1-AS1;AC079848.1;AL355297.4;LINC01578;AP001107.7;LINC01089;ADNP-AS1;AL133346.1;AL360182.2;AC097358.2;AC009133.5;AC025431.1;AC068152.1;AC079305.1;AC092755.2;CAHM;AC004080.1;AL109917.1;AL391121.1;AC145285.6;AC009097.4;PVT1;LOC100128239;LHX1-DT;AC044849.1;HOXD-AS2;TRAM2-AS1;AC234582.1;AC012629.2;PABPC1L2B-AS1;LOC101928380;LOC105375304;WNT5A-AS1…	290
RNA_Binding_Protein	RNAInter	RRP12	MALAT1;FENDRR;AL356512.1;AL357033.3;SATB1-AS1;AC008738.5;AC079848.1;LINC01578;AC145285.6;AP001107.7;AL355297.4;AL360182.2;LINC01089;ADNP-AS1;AC068152.1;AC025431.1;AC079305.1;AC009133.5;LHX1-DT;AC097358.2;AL109917.1;AL133346.1;LOC101930370;CAHM;AL391121.1;AC092755.2;HOXD-AS2;LOC339192;AC234582.1;AC012629.2;AC004080.1;AC012615.2;RAMP2-AS1;AL139393.1;LOC100128239;AC009097.4;AC044849.1;AP000547.3;LOC…	203
RNA_Binding_Protein	RNAInter	TNFSF15	MALAT1;TUG1;AL356512.1;AL357033.3;AC008738.5;SATB1-AS1;AC079848.1;AL355297.4;LINC01578;AP001107.7;LINC01089;ADNP-AS1;AL360182.2;AL133346.1;AC025431.1;AC097358.2;AC009133.5;AC068152.1;AC079305.1;AC092755.2;AC145285.6	21
RNA_Binding_Protein	RNAInter	CDYL2	MALAT1;CRNDE;AL356512.1;AL357033.3;AC145285.6;SATB1-AS1;AC008738.5;LOC339192;AC079848.1;LINC01578	10
RNA_Binding_Protein	RNAInter	DNM1	MALAT1;DANCR;AL356512.1;AC145285.6;AL357033.3;LOC339192;SATB1-AS1;AC008738.5;RAMP2-AS1;LOC101930370;AC079848.1;LINC01578;AL360182.2;LHX1-DT;AP001107.7;ST7-AS1;LOC642361;AL355297.4;AC068152.1;AC025431.1;TSPOAP1-AS1;AC079305.1;AL139393.2;LINC01089;AC010864.1;LOC728975;ADNP-AS1;AC009133.5;HOXD-AS2;AL109917.1;AC234582.1;AL139393.1;AL121749.1;AL391121.1;FLJ37453;CAHM;BX255925.1;AC012615.2;AC097358.2;L…	120
RNA_Binding_Protein	RNAInter	KBTBD8	FENDRR;MALAT1;DANCR;TUG1;AL356512.1	5
RNA_Binding_Protein	RNAInter	CXCL5	TUG1;MALAT1;CRNDE	3
RNA_Binding_Protein	RNAInter	LOC100129322	MALAT1	1
RNA_Binding_Protein	RNAInter	KIF4A	TUG1;CRNDE;MALAT1;AL356512.1;AL357033.3;AC008738.5;SATB1-AS1;AC079848.1;LINC01578;AL355297.4;AP001107.7;LINC01089;ADNP-AS1;AL360182.2;AC145285.6;AC025431.1;AC068152.1;AC009133.5;AC079305.1;AL133346.1;AC097358.2;LOC339192;AC092755.2;CAHM;AL109917.1;AL391121.1;LHX1-DT;RAMP2-AS1;AC004080.1;HOXD-AS2;AC234582.1;AC012629.2;AC009097.4;LOC101930370;LOC100128239;AC044849.1;TRAM2-AS1;LOC105375304;PABPC1L2B…	87
RNA_Binding_Protein	RNAInter	KIAA0556	FENDRR;BANCR;AL356512.1;AL357033.3;AC008738.5;SATB1-AS1;AC079848.1;AL355297.4;LINC01578;AP001107.7;LINC01089;ADNP-AS1;AL360182.2;AL133346.1;AC009133.5;AC097358.2;AC025431.1;AC079305.1;AC068152.1;AC092755.2;AC145285.6;CAHM;AC004080.1;AL391121.1;AL109917.1;AC009097.4;LHX1-DT;HOXD-AS2;AC044849.1;LOC100128239;AC012629.2;PVT1;AC234582.1;TRAM2-AS1;LOC105375304;PABPC1L2B-AS1;LOC101928380;AC096888.1;WNT5…	1664
RNA_Binding_Protein	RNAInter	RBBP9	MALAT1;AL356512.1	2
RNA_Binding_Protein	RNAInter	THAP10	MALAT1;AL356512.1;AL357033.3;AC008738.5;SATB1-AS1;AC079848.1;LINC01578;AL355297.4;AP001107.7;LINC01089;AL360182.2;ADNP-AS1;AC145285.6;AC025431.1;AC068152.1;AC009133.5;AL133346.1;AC079305.1;AC097358.2;AC092755.2;CAHM;AL109917.1;AL391121.1;LHX1-DT;AC004080.1;HOXD-AS2;AC234582.1;AC012629.2;AC009097.4;LOC100128239;AC044849.1;TRAM2-AS1;LOC101930370;PABPC1L2B-AS1;LOC101928380;LOC105375304;AC012615.2;AL…	43
RNA_Binding_Protein	RNAInter	XYLT1	TUG1;MALAT1;DANCR;AL356512.1;AL357033.3;SATB1-AS1;AC008738.5;AC145285.6;AC079848.1;LINC01578;AP001107.7;AL360182.2;AL355297.4;LOC339192;LHX1-DT;LINC01089;AC068152.1;LOC101930370;AC025431.1;ADNP-AS1;AC079305.1;AC009133.5;RAMP2-AS1;AL109917.1;AC097358.2;CAHM;AL391121.1;HOXD-AS2;AC234582.1;AL133346.1;AC092755.2;LOC642361;ST7-AS1;AC012629.2;AL139393.1;AC010864.1;AC012615.2;AP000547.3;AC004080.1;LOC28…	47
RNA_Binding_Protein	RNAInter	FANCG	TUG1;MALAT1;AL356512.1;LOC339192;AC145285.6;RAMP2-AS1;LOC101930370;AL357033.3;ST7-AS1;TSPOAP1-AS1;SATB1-AS1;LOC728975;AC008738.5;LOC642361;LHX1-DT;FLJ37453;AL121749.1;AL139393.2;AC079848.1;AL360182.2;LINC01578;BX255925.1;AC010864.1;AL449106.1;AP001107.7;LINC01003;FAM66E;KLF3-AS1;AC068152.1;AC020928.3;LOC401442;GATA3-AS1	32
RNA_Binding_Protein	RNAInter	BAGE2	MALAT1	1
RNA_Binding_Protein	RNAInter	HIST1H4D	MALAT1	1
RNA_Binding_Protein	RNAInter	NT5DC2	TUG1;FENDRR;MALAT1;AL356512.1;AL357033.3;SATB1-AS1;AC008738.5;AC145285.6;AC079848.1;LINC01578;AL360182.2;AP001107.7	12
RNA_Binding_Protein	RNAInter	C1QTNF6	MALAT1;TUG1;AL356512.1	3
RNA_Binding_Protein	RNAInter	DNER	MALAT1;FENDRR;AL356512.1;AL357033.3;AC008738.5;SATB1-AS1;AC079848.1;LINC01578;AL355297.4;AP001107.7;LINC01089;AL360182.2;ADNP-AS1;AC145285.6;AC025431.1;AC068152.1;AC009133.5;AL133346.1;AC079305.1;AC097358.2;AC092755.2;CAHM;AL109917.1;AL391121.1;LHX1-DT;HOXD-AS2;AC004080.1;AC234582.1;AC012629.2;AC009097.4;LOC100128239;AC044849.1;LOC101930370;TRAM2-AS1;PABPC1L2B-AS1;LOC105375304;LOC101928380;AC0126…	153
RNA_Binding_Protein	RNAInter	KIF24	MALAT1;AL356512.1;AL357033.3;AC008738.5;SATB1-AS1;AC079848.1;LINC01578;AL355297.4;AP001107.7;LINC01089;ADNP-AS1;AL360182.2;AC145285.6;AC009133.5;AC025431.1;AL133346.1;AC068152.1;AC079305.1;AC097358.2;AC092755.2;CAHM;AL391121.1;AL109917.1;LHX1-DT;AC004080.1;HOXD-AS2;AC234582.1;AC009097.4;AC012629.2;AC044849.1;LOC100128239;TRAM2-AS1;LOC105375304;PABPC1L2B-AS1;LOC101928380;AL139393.1;AC096888.1;AP00…	652
RNA_Binding_Protein	RNAInter	NUBP2	FENDRR;MALAT1;AL356512.1	3
RNA_Binding_Protein	RNAInter	RRAGD	MALAT1;FENDRR;CRNDE;AL356512.1;LOC339192;RAMP2-AS1;AC145285.6;TSPOAP1-AS1;FLJ37453;LOC728975;GATA3-AS1;AL121749.1;LOC101930370;ST7-AS1;SNAI3-AS1;AL449106.1;KLF3-AS1;LOC100287704;AL139393.2;AC020928.3;LOC642361;BX255925.1;CEBPB-AS1;FAM66E;LINC01578;LINC01003;ALG1L9P;TMEM202-AS1;CEBPA-DT;AC012676.1;AL357033.3;LINC00543;LINC00588;AC079834.2;SNHG7;AC068473.5;DLEU2;LHX1-DT;AC092803.2;AL137002.2;CACTIN…	60
RNA_Binding_Protein	RNAInter	VASN	CRNDE;MALAT1;FENDRR;TUG1;AL356512.1;AL357033.3;AC008738.5;SATB1-AS1	8
RNA_Binding_Protein	RNAInter	MMD	TUG1;FENDRR;CRNDE;MALAT1;DANCR	5
RNA_Binding_Protein	RNAInter	COLEC12	MALAT1;FENDRR;TUG1;AL356512.1;AL357033.3;AC008738.5;SATB1-AS1;AC079848.1;AL355297.4;AP001107.7;LINC01578;LINC01089;AL133346.1;AL360182.2;ADNP-AS1	15
RNA_Binding_Protein	RNAInter	SLC7A5	MALAT1;AL356512.1;LOC339192;AC145285.6;RAMP2-AS1;AL357033.3;LOC101930370;SATB1-AS1;AC008738.5;ST7-AS1;TSPOAP1-AS1;LINC01578;LHX1-DT;AC079848.1;AL360182.2;LOC642361;LOC728975;FLJ37453;AL139393.2;AL121749.1;AP001107.7;AC010864.1	22
RNA_Binding_Protein	RNAInter	USP50	MALAT1;AL356512.1;AL357033.3;AC008738.5;SATB1-AS1;AC079848.1;AL355297.4;LINC01578;AP001107.7;LINC01089;ADNP-AS1;AL133346.1;AL360182.2;AC097358.2;AC009133.5;AC025431.1;AC068152.1;AC079305.1;AC092755.2;CAHM;AC004080.1;AL109917.1;AL391121.1;AC009097.4;AC145285.6;PVT1;LHX1-DT;LOC100128239;AC044849.1;TRAM2-AS1;HOXD-AS2;PABPC1L2B-AS1;LOC101928380;WNT5A-AS1;LOC105375304;AC234582.1;AC012629.2;AC096888.1;…	310
RNA_Binding_Protein	RNAInter	AGT	FENDRR;MALAT1;AL356512.1;AL357033.3;LOC339192;SATB1-AS1;AC008738.5;AC145285.6;RAMP2-AS1;AC079848.1;LINC01578;AP001107.7;AL360182.2;AL355297.4;LOC101930370;LHX1-DT;AC068152.1;LINC01089;AC025431.1;AC079305.1;ADNP-AS1;AC009133.5;ST7-AS1;TSPOAP1-AS1;AL109917.1;LOC728975;AC097358.2;CAHM;HOXD-AS2;AL391121.1	30
RNA_Binding_Protein	RNAInter	ZNF300	TUG1;MALAT1;AL356512.1;AL357033.3	4
RNA_Binding_Protein	RNAInter	CHM	FENDRR;TUG1;CRNDE;MALAT1;AL356512.1;AL357033.3;SATB1-AS1;AC008738.5	8
RNA_Binding_Protein	RNAInter	PPP1R15A	FENDRR;TUG1;MALAT1;AL356512.1;AL357033.3;AC008738.5;SATB1-AS1;AC079848.1;AL355297.4;LINC01578;AP001107.7;LINC01089;ADNP-AS1;AL360182.2;AL133346.1;AC097358.2;AC009133.5;AC025431.1;AC145285.6;AC068152.1;AC079305.1;AC092755.2;CAHM;AL109917.1;AC004080.1;AL391121.1;AC009097.4;LHX1-DT;LOC100128239;PVT1;HOXD-AS2;AC044849.1;AC234582.1;AC012629.2;TRAM2-AS1;LOC339192;PABPC1L2B-AS1;LOC101928380;LOC105375304…	1083
RNA_Binding_Protein	RNAInter	NMI	FENDRR;TUG1;MALAT1;CRNDE;AL356512.1;AL357033.3;SATB1-AS1;AC008738.5;AC145285.6;AC079848.1;LINC01578;AP001107.7;AL360182.2;AL355297.4;LINC01089;LOC339192;AC068152.1;LHX1-DT;ADNP-AS1;LOC101930370;AC025431.1;AC079305.1;AC009133.5;AL109917.1;AC097358.2;RAMP2-AS1;CAHM;AL391121.1;HOXD-AS2;AL133346.1;AC092755.2;AC234582.1;LOC642361;AC012629.2;ST7-AS1;AL139393.1;AC012615.2;AC010864.1;AC004080.1;AP000547.…	226
RNA_Binding_Protein	RNAInter	FABP4	CRNDE;DANCR;FENDRR;MALAT1	4
RNA_Binding_Protein	RNAInter	DGKA	TUG1;DANCR;MALAT1;AL356512.1;AL357033.3;AC008738.5;SATB1-AS1;AC079848.1;LINC01578;AL355297.4;AP001107.7;LINC01089;AC145285.6;ADNP-AS1;AL360182.2;AL133346.1;AC025431.1;AC009133.5;AC068152.1;AC097358.2;AC079305.1;AC092755.2;CAHM;AL109917.1;AL391121.1;LOC339192;AC004080.1;LHX1-DT;HOXD-AS2;LOC101930370;AC234582.1	31
RNA_Binding_Protein	RNAInter	RRM2B	FENDRR;MALAT1;AL356512.1	3
RNA_Binding_Protein	RNAInter	OSBPL3	CRNDE;MALAT1;AL356512.1;AL357033.3;AC145285.6;SATB1-AS1;AC008738.5;AC079848.1;LINC01578;AL360182.2;LOC339192;AP001107.7;LOC101930370;AL355297.4;LHX1-DT;RAMP2-AS1;AC068152.1;LINC01089;AC025431.1;AC079305.1;ADNP-AS1;AC009133.5;AL109917.1;ST7-AS1;HOXD-AS2;LOC642361;CAHM;AL391121.1;AC097358.2;AC234582.1;AC092755.2;AL139393.1;AC010864.1;AL133346.1;AC012629.2;AC012615.2;AL139393.2;AP000547.3;LOC283140;…	251
RNA_Binding_Protein	RNAInter	DDX20	MALAT1;CRNDE;AL356512.1;AL357033.3;AC008738.5;SATB1-AS1;AC079848.1;AL355297.4;LINC01578;AP001107.7;LINC01089;ADNP-AS1;AL133346.1;AL360182.2;AC097358.2;AC009133.5;AC025431.1;AC068152.1;AC079305.1;AC092755.2;CAHM;AC004080.1;AC145285.6;AL109917.1;AL391121.1;AC009097.4;LHX1-DT;LOC100128239;PVT1;HOXD-AS2;AC044849.1;AC234582.1;TRAM2-AS1;AC012629.2;PABPC1L2B-AS1;LOC101928380;LOC105375304;WNT5A-AS1;AC096…	167
RNA_Binding_Protein	RNAInter	DUT	FENDRR;TUG1;MALAT1	3
RNA_Binding_Protein	RNAInter	LOC100129171	MALAT1	1
RNA_Binding_Protein	RNAInter	NPC1	MALAT1;FENDRR;AL356512.1;AL357033.3;AC008738.5;SATB1-AS1;AC079848.1;LINC01578;AL355297.4;AP001107.7;LINC01089;AL360182.2;ADNP-AS1;AC025431.1;AC145285.6;AC009133.5;AC068152.1;AL133346.1;AC079305.1;AC097358.2;AC092755.2;AL109917.1;CAHM;AL391121.1;LHX1-DT;AC234582.1;HOXD-AS2;AC004080.1;AC009097.4;AC012629.2;AC044849.1;LOC100128239;TRAM2-AS1;PABPC1L2B-AS1;LOC105375304;LOC101928380;AC012615.2;AL139393…	42
RNA_Binding_Protein	RNAInter	IL13RA2	FENDRR;MALAT1;DANCR;CRNDE;AL356512.1	5
RNA_Binding_Protein	RNAInter	NDUFS3	MALAT1;AL356512.1;AL357033.3;SATB1-AS1;AC008738.5;AC145285.6;AC079848.1;LINC01578;AL360182.2;AP001107.7;LOC339192;AL355297.4;LOC101930370;LHX1-DT;LINC01089;AC068152.1;AC025431.1;RAMP2-AS1;ADNP-AS1;AC079305.1	20
RNA_Binding_Protein	RNAInter	TBK1	FENDRR;MALAT1;AL356512.1;LOC339192;AC145285.6;RAMP2-AS1;AL357033.3;LOC101930370;SATB1-AS1;AC008738.5;LINC01578;AC079848.1;ST7-AS1;AL360182.2;LHX1-DT	15
RNA_Binding_Protein	RNAInter	ULBP3	TUG1;MALAT1;AL356512.1;AL357033.3;AC008738.5;SATB1-AS1;AC079848.1;LINC01578;AL355297.4;AP001107.7;LINC01089;ADNP-AS1;AL360182.2;AC025431.1;AC009133.5;AL133346.1;AC068152.1;AC145285.6;AC097358.2	19
RNA_Binding_Protein	RNAInter	TMEM129	TUG1;CRNDE;MALAT1;AL356512.1	4
RNA_Binding_Protein	RNAInter	RGMB	MALAT1;FENDRR;DANCR;AL356512.1;AL357033.3;AC008738.5;SATB1-AS1;AL355297.4;AC079848.1;LINC01578;AP001107.7;LINC01089;AL133346.1;ADNP-AS1;AL360182.2;AC097358.2;AC009133.5;AC025431.1;AC068152.1;AC079305.1;AC092755.2;AC004080.1;CAHM;AL109917.1;AL391121.1;PVT1;AC009097.4;AC145285.6;LOC100128239;LHX1-DT;AC044849.1;TRAM2-AS1;WNT5A-AS1;PABPC1L2B-AS1;LOC101928380;LOC105375304;HOXD-AS2;AC012629.2;AC234582.…	267
RNA_Binding_Protein	RNAInter	TOM1L2	MALAT1;AL356512.1;AL357033.3;AC008738.5;SATB1-AS1;AC079848.1;AL355297.4;LINC01578;AP001107.7;LINC01089;ADNP-AS1;AL360182.2;AL133346.1;AC097358.2;AC009133.5;AC025431.1;AC068152.1;AC079305.1;AC092755.2;CAHM;AC145285.6;AC004080.1;AL109917.1;AL391121.1;AC009097.4;LHX1-DT;PVT1;LOC100128239;HOXD-AS2;AC044849.1;AC234582.1;TRAM2-AS1;AC012629.2;PABPC1L2B-AS1;LOC101928380;LOC105375304;WNT5A-AS1;AC096888.1;…	672
RNA_Binding_Protein	RNAInter	NEK3	MALAT1;AL356512.1;AL357033.3;AC008738.5;SATB1-AS1;AC079848.1;LINC01578;AP001107.7;AL355297.4;AC145285.6;LOC339192;LINC01089;AL360182.2;ADNP-AS1;AC025431.1;AC068152.1;AC009133.5;AC079305.1;RAMP2-AS1;AC097358.2;AL133346.1;AL109917.1;AC092755.2;LHX1-DT;CAHM;AL391121.1;LOC101930370;HOXD-AS2;AC234582.1;AC004080.1;AC012629.2;AC009097.4;LOC100128239;AC044849.1	34
RNA_Binding_Protein	RNAInter	SETD2	MALAT1;HOTAIR	2
RNA_Binding_Protein	RNAInter	REM2	MALAT1;AL356512.1;AL357033.3;AC008738.5;SATB1-AS1;AL355297.4;AC079848.1;LINC01578;AP001107.7;LINC01089;AL133346.1;ADNP-AS1;AL360182.2;AC097358.2;AC009133.5;AC025431.1;AC092755.2;AC068152.1;AC079305.1;AC004080.1;CAHM;AL109917.1;AL391121.1;AC009097.4;PVT1;LOC100128239;AC044849.1;LHX1-DT;AC145285.6;TRAM2-AS1;WNT5A-AS1;PABPC1L2B-AS1;LOC101928380;LOC105375304;HOXD-AS2;AC234582.1;AC012629.2;AC096888.1;…	241
RNA_Binding_Protein	RNAInter	RSAD2	TUG1;MALAT1;FENDRR;AL356512.1;AL357033.3;AC008738.5;SATB1-AS1;AC079848.1;AL355297.4;LINC01578;AP001107.7;LINC01089;ADNP-AS1;AL360182.2;AL133346.1;AC097358.2;AC009133.5;AC025431.1;AC068152.1;AC145285.6;AC079305.1;AC092755.2;CAHM;AC004080.1;AL109917.1;AL391121.1;LOC339192;AC009097.4;PVT1;LHX1-DT;LOC100128239;HOXD-AS2;AC044849.1;TRAM2-AS1;AC012629.2;AC234582.1;PABPC1L2B-AS1;LOC101928380;LOC105375304…	72
RNA_Binding_Protein	RNAInter	ARHGAP35	FENDRR;AL356512.1;AL357033.3;AC008738.5;SATB1-AS1;AC079848.1;LINC01578;AL355297.4;AP001107.7;LINC01089;ADNP-AS1;AL360182.2;AC145285.6;AC009133.5;AL133346.1;AC068152.1;AC025431.1;AC079305.1;AC097358.2;AC092755.2;CAHM;AL391121.1;AL109917.1;LHX1-DT;AC004080.1;HOXD-AS2;AC234582.1;AC012629.2;AC009097.4;AC044849.1;LOC100128239;LOC101930370;TRAM2-AS1;LOC105375304;PABPC1L2B-AS1;LOC101928380;AL139393.1;AP…	1565
RNA_Binding_Protein	RNAInter	DOK6	MALAT1;FENDRR;AL356512.1;AL357033.3;AC008738.5;SATB1-AS1;AC079848.1;LINC01578;AP001107.7;AL355297.4;AC145285.6;AL360182.2;LINC01089;ADNP-AS1;AC025431.1;AC068152.1;AC009133.5;AC079305.1;AC097358.2;AL133346.1;LHX1-DT;AL109917.1;CAHM;AC092755.2;AL391121.1	25
RNA_Binding_Protein	RNAInter	SLC25A29	FENDRR;MALAT1	2
RNA_Binding_Protein	RNAInter	ODC1	TUG1;FENDRR;MALAT1;AL356512.1;AL357033.3;AC008738.5;SATB1-AS1;AC079848.1;LINC01578;AP001107.7;AL355297.4;AC145285.6;LINC01089;AL360182.2;ADNP-AS1;AC025431.1;AC068152.1;AC009133.5;AC079305.1;AC097358.2;AL133346.1;AL109917.1;LHX1-DT;AC092755.2;CAHM;AL391121.1;HOXD-AS2;AC234582.1;AC004080.1;LOC101930370;AC012629.2;AC009097.4;LOC100128239;AC044849.1;AC012615.2;AL139393.1;AP000547.3;LOC105375304;LOC33…	79
RNA_Binding_Protein	RNAInter	HEXA	FENDRR;MALAT1;AL356512.1	3
RNA_Binding_Protein	RNAInter	SBF1	MALAT1;AL356512.1;AL357033.3;AC008738.5;SATB1-AS1;AL355297.4;AC079848.1;LINC01578;AP001107.7;LINC01089;AL133346.1;ADNP-AS1;AL360182.2;AC097358.2;AC009133.5;AC025431.1;AC092755.2;AC068152.1;AC079305.1;AC004080.1;CAHM;AL391121.1;AL109917.1;AC009097.4;PVT1;AC145285.6;LHX1-DT;LOC100128239;AC044849.1;TRAM2-AS1;WNT5A-AS1;HOXD-AS2;PABPC1L2B-AS1;LOC101928380;AC012629.2;LOC105375304;AC096888.1;AC234582.1;…	379
RNA_Binding_Protein	RNAInter	GANC	FENDRR;MALAT1;AL356512.1;AL357033.3;SATB1-AS1;AC008738.5;AC079848.1;LINC01578;AL355297.4;AP001107.7;LINC01089;ADNP-AS1;AL360182.2;AC025431.1;AC145285.6;AC068152.1;AC009133.5;AL133346.1;AC097358.2;AC079305.1;AL109917.1;AC092755.2;CAHM;AL391121.1;LHX1-DT;AC004080.1;HOXD-AS2;AC234582.1;AC012629.2;LOC100128239;AC009097.4;AC044849.1;TRAM2-AS1;PABPC1L2B-AS1;LOC101928380;AC012615.2;PVT1;LOC105375304;LOC…	39
RNA_Binding_Protein	RNAInter	SKP2	MALAT1;TUG1;AL356512.1;AL357033.3	4
RNA_Binding_Protein	RNAInter	KBTBD2	MALAT1;AL356512.1;AL357033.3;AC008738.5;SATB1-AS1;LOC339192;AC079848.1;RAMP2-AS1;LINC01578;AL355297.4;AP001107.7	11
RNA_Binding_Protein	RNAInter	MYO5C	BANCR;AL356512.1;AL357033.3;AC008738.5;SATB1-AS1;AC079848.1;AL355297.4;LINC01578;AP001107.7;LINC01089;ADNP-AS1;AL133346.1;AL360182.2;AC009133.5;AC097358.2;AC025431.1;AC079305.1;AC068152.1;AC092755.2;AC145285.6;CAHM;AL391121.1;AC004080.1;AL109917.1;AC009097.4;LHX1-DT;HOXD-AS2;AC044849.1;LOC100128239;AC234582.1;AC012629.2;PVT1;TRAM2-AS1;LOC105375304;PABPC1L2B-AS1;LOC101928380;AC096888.1;WNT5A-AS1;L…	1407
RNA_Binding_Protein	RNAInter	PSMD11	MALAT1;CRNDE;AL356512.1;AL357033.3;SATB1-AS1;AC008738.5;AC079848.1;LINC01578;AC145285.6;AP001107.7;AL355297.4;AL360182.2;LINC01089;ADNP-AS1;AC025431.1;AC068152.1;AC079305.1;AC009133.5;LHX1-DT;AC097358.2;AL133346.1;AL109917.1;CAHM;AL391121.1;AC092755.2;LOC101930370;HOXD-AS2;AC234582.1	28
RNA_Binding_Protein	RNAInter	MYO5A	MALAT1;CRNDE;AL356512.1;AL357033.3;SATB1-AS1;AC008738.5;AC079848.1;LINC01578;AL355297.4;AP001107.7;AC145285.6;AL360182.2;ADNP-AS1;LINC01089;AC068152.1;AC025431.1;AC009133.5;AC079305.1;AL133346.1;AC097358.2;LHX1-DT;AC092755.2;AL109917.1;AL391121.1;CAHM;HOXD-AS2;LOC101930370;AC004080.1;AC234582.1;AC012629.2;LOC100128239;AC044849.1;AC009097.4;LOC339192;AL139393.1;AP000547.3;AC012615.2;PABPC1L2B-AS1;…	262
RNA_Binding_Protein	RNAInter	ATMIN	MALAT1;TUG1;AL356512.1;AL357033.3;AC145285.6;SATB1-AS1;AC008738.5;AC079848.1;LOC339192;LINC01578;AL360182.2;AP001107.7;LOC101930370;RAMP2-AS1;AL355297.4;LHX1-DT;AC068152.1;LINC01089;AC025431.1;AC079305.1;ADNP-AS1;AC009133.5;ST7-AS1;LOC642361;AL109917.1;HOXD-AS2;CAHM;AC097358.2;AL391121.1;AC234582.1;AC010864.1;AL139393.2;AC092755.2;AL139393.1;AL133346.1;AC012615.2;AC012629.2;TSPOAP1-AS1;AP000547.3…	44
RNA_Binding_Protein	RNAInter	PPTC7	MALAT1;CRNDE;FENDRR;AL356512.1;AL357033.3;AC008738.5;SATB1-AS1;AC079848.1;LINC01578;AL355297.4;AP001107.7;LINC01089;ADNP-AS1;AL360182.2;AC025431.1;AC145285.6;AC009133.5;AC068152.1;AL133346.1;AC079305.1;AC097358.2;AC092755.2;CAHM;AL109917.1;AL391121.1;LHX1-DT;AC004080.1;HOXD-AS2;AC234582.1;AC009097.4;AC012629.2;LOC100128239;AC044849.1;TRAM2-AS1;PABPC1L2B-AS1;LOC105375304;LOC101928380;PVT1;AC012615…	134
RNA_Binding_Protein	RNAInter	SEMA6A	TUG1;MALAT1;AL356512.1;LOC339192;AC145285.6	5
RNA_Binding_Protein	RNAInter	ZNF569	MALAT1;TUG1;AL356512.1;LOC339192;AC145285.6;RAMP2-AS1;AL357033.3;SATB1-AS1;AC008738.5;LOC101930370;AC079848.1;ST7-AS1;LINC01578;TSPOAP1-AS1;AL360182.2;LHX1-DT;LOC642361;AP001107.7;LOC728975;AL355297.4;AL139393.2;FLJ37453;AL121749.1;LINC01089;ADNP-AS1;AC025431.1;AC068152.1;AC010864.1;BX255925.1;AC079305.1;AC009133.5;LINC01003;AL449106.1;AC097358.2;FAM66E;LOC401442;AL133346.1;AL109917.1;AL139393.1;…	45
RNA_Binding_Protein	RNAInter	CASK	MALAT1;AL356512.1;AL357033.3	3
RNA_Binding_Protein	RNAInter	TMEM183A	MALAT1	1
RNA_Binding_Protein	RNAInter	HEG1	FENDRR;MALAT1;TUG1;CRNDE;AL356512.1;AL357033.3;AC008738.5;SATB1-AS1;AC079848.1;LINC01578;AL355297.4;AP001107.7;LINC01089;ADNP-AS1;AL360182.2;AC145285.6;AL133346.1;AC009133.5;AC025431.1;AC068152.1;AC097358.2;AC079305.1;AC092755.2;CAHM;AL109917.1;AL391121.1;AC004080.1;LHX1-DT;HOXD-AS2;AC234582.1;AC009097.4;AC012629.2;LOC100128239;AC044849.1;TRAM2-AS1;LOC105375304;PABPC1L2B-AS1;LOC101928380;LOC10193…	498
RNA_Binding_Protein	RNAInter	C1QTNF2	MALAT1;CRNDE;FENDRR;AL356512.1;AL357033.3;AC008738.5;SATB1-AS1;AC079848.1;LINC01578;AP001107.7;AL355297.4;LINC01089;AC145285.6;AL360182.2;ADNP-AS1;AC025431.1;AC068152.1;AC009133.5;AC079305.1;AL133346.1;AC097358.2;AL109917.1;CAHM;AC092755.2;LHX1-DT;AL391121.1;HOXD-AS2;AC234582.1;AC004080.1;AC012629.2	30
RNA_Binding_Protein	RNAInter	ZNF774	MALAT1;AL356512.1	2
RNA_Binding_Protein	RNAInter	ALAS1	TUG1;FENDRR;MALAT1;AL356512.1;AL357033.3;AC008738.5;SATB1-AS1;AC079848.1;LINC01578;AL355297.4;AP001107.7;LINC01089;ADNP-AS1;AL360182.2;AC145285.6;AC025431.1;AC068152.1;AC009133.5;AL133346.1;AC079305.1;AC097358.2;AL109917.1;AC092755.2;CAHM;AL391121.1;LHX1-DT;AC004080.1;HOXD-AS2;AC234582.1;AC012629.2;AC009097.4;LOC100128239;AC044849.1;LOC101930370;TRAM2-AS1;AC012615.2;PABPC1L2B-AS1;LOC101928380;LOC…	172
RNA_Binding_Protein	RNAInter	TPH2	MALAT1;AL356512.1;AL357033.3;SATB1-AS1;AC008738.5;AC079848.1;LINC01578;AC145285.6;AP001107.7;AL355297.4;AL360182.2;LINC01089;ADNP-AS1;AC068152.1;AC025431.1;AC079305.1;AC009133.5;LHX1-DT;AC097358.2;AL109917.1;AL133346.1;LOC101930370;CAHM;AL391121.1;AC092755.2;LOC339192;HOXD-AS2;AC234582.1;AC012629.2;AC004080.1;RAMP2-AS1;AC012615.2;AL139393.1;LOC100128239;AP000547.3;AC009097.4;AC044849.1;LOC642361;…	107
RNA_Binding_Protein	RNAInter	TRIOBP	MALAT1;AL357033.3;AL356512.1;AC008738.5;SATB1-AS1;AL355297.4;AC079848.1;AL133346.1;LINC01089;LINC01578;AP001107.7;ADNP-AS1;AL360182.2;AC097358.2;AC009133.5;AC092755.2;AC004080.1;AC025431.1;PVT1;AC068152.1;AC079305.1;AC009097.4;CAHM;AL391121.1;LOC100128239;WNT5A-AS1;LHX1-DT;AL109917.1;TRAM2-AS1;AC044849.1;PABPC1L2B-AS1;LOC101928380;AC012629.2;AC096888.1;LOC105375304;AC145285.6;HOXD-AS2;AC016575.1;…	152
RNA_Binding_Protein	RNAInter	LPCAT3	DANCR;TUG1;MALAT1;AL356512.1	4
RNA_Binding_Protein	RNAInter	GSN	TUG1;MALAT1;AL356512.1;AL357033.3;AC145285.6;LOC339192	6
RNA_Binding_Protein	RNAInter	VPS13A	FENDRR;MALAT1;AL356512.1;AL357033.3;AC008738.5;SATB1-AS1;AL355297.4;AC079848.1;LINC01578;AP001107.7;ADNP-AS1;LINC01089;AL133346.1;AL360182.2;AC097358.2;AC092755.2;AC009133.5;AC025431.1;AC068152.1;AC004080.1;AC079305.1;PVT1;CAHM;AL391121.1;AL109917.1;LHX1-DT;AC009097.4;AC145285.6;TRAM2-AS1;LOC100128239;AC044849.1;WNT5A-AS1;AC096888.1;PABPC1L2B-AS1;LOC101928380;LOC105375304;AC012629.2;HOXD-AS2;AC23…	52
RNA_Binding_Protein	RNAInter	AKR1C2	DANCR;MALAT1;TUG1	3
RNA_Binding_Protein	RNAInter	LTBP4	FENDRR;MALAT1;AL357033.3;AL356512.1;AC008738.5;SATB1-AS1;AL355297.4;AC079848.1;AL133346.1;AP001107.7;LINC01578;LINC01089;ADNP-AS1;AL360182.2;AC097358.2;AC009133.5;AC092755.2;AC004080.1;AC025431.1;AC068152.1;AC079305.1;PVT1;CAHM;AC009097.4;AL391121.1;AL109917.1;LHX1-DT;WNT5A-AS1;TRAM2-AS1;LOC100128239;AC044849.1;PABPC1L2B-AS1;LOC105375304;LOC101928380;AC012629.2;AC096888.1;AC145285.6;HOXD-AS2;AC01…	1029
RNA_Binding_Protein	RNAInter	PRKAA2	MALAT1;AL356512.1;AC145285.6;AL357033.3;LOC339192;SATB1-AS1;RAMP2-AS1;AC008738.5;LOC101930370;AC079848.1;LINC01578	11
RNA_Binding_Protein	RNAInter	VEGFD	MALAT1;AL356512.1;AL357033.3;SATB1-AS1;AC008738.5;AC079848.1;LINC01578;AC145285.6;AP001107.7;AL355297.4;AL360182.2;LINC01089;ADNP-AS1;AC025431.1;AC068152.1;AC079305.1;AC009133.5;LHX1-DT;AC097358.2;AL133346.1;AL109917.1	21
RNA_Binding_Protein	RNAInter	POLQ	MALAT1;TUG1;AL356512.1;AL357033.3;AC008738.5	5
RNA_Binding_Protein	RNAInter	IL11	TUG1;FENDRR;CRNDE;MALAT1;AL356512.1;AL357033.3	6
RNA_Binding_Protein	RNAInter	SYTL2	TUG1;MALAT1;AL356512.1;AL357033.3;SATB1-AS1;AC008738.5;AC145285.6;AC079848.1;LINC01578;AL355297.4;AP001107.7;LOC339192;AL360182.2;LINC01089;LOC101930370;ADNP-AS1;RAMP2-AS1;AC025431.1;AC068152.1	19
RNA_Binding_Protein	RNAInter	INCENP	DANCR;MALAT1;AL356512.1;AL357033.3;AC008738.5;SATB1-AS1;AC079848.1;LINC01578;AC145285.6;AP001107.7;AL355297.4;AL360182.2;LINC01089;ADNP-AS1;AC068152.1;AC025431.1;AC079305.1;AC009133.5;LHX1-DT;AC097358.2;AL109917.1;AL133346.1;CAHM;LOC101930370;AL391121.1;AC092755.2;HOXD-AS2;LOC339192;AC004080.1;AC234582.1;AC012629.2;RAMP2-AS1;AC012615.2;AL139393.1;LOC100128239;AC009097.4;AP000547.3;AC044849.1;LOC6…	209
RNA_Binding_Protein	RNAInter	FBXO32	FENDRR;TUG1;MALAT1;AL356512.1;AL357033.3;AC008738.5;SATB1-AS1;AC079848.1;LINC01578;AP001107.7;AL355297.4;AC145285.6;LINC01089;AL360182.2;ADNP-AS1;AC025431.1;AC068152.1;AC009133.5;AC079305.1;AC097358.2;AL133346.1;LHX1-DT;AL109917.1;AC092755.2;CAHM;AL391121.1;HOXD-AS2;AC234582.1;LOC101930370;AC004080.1;AC012629.2;LOC100128239;AC009097.4;AC044849.1;AC012615.2;AL139393.1;LOC339192;AP000547.3;PABPC1L2…	63
RNA_Binding_Protein	RNAInter	ACVR1B	MALAT1;AL356512.1	2
RNA_Binding_Protein	RNAInter	PRC1	CDKN2B-AS1;CRNDE;MALAT1;TUG1;AL356512.1;AL357033.3;SATB1-AS1;AC008738.5;AC145285.6;AC079848.1;LINC01578;AP001107.7;AL360182.2;AL355297.4;LINC01089;AC068152.1;LOC339192;LHX1-DT;AC025431.1;ADNP-AS1;LOC101930370;AC079305.1;AC009133.5;AL109917.1;AC097358.2;RAMP2-AS1;CAHM;AL391121.1;HOXD-AS2;AL133346.1;AC234582.1;AC092755.2;AC012629.2;LOC642361;ST7-AS1;AL139393.1;AC012615.2;AC010864.1;AC004080.1;AP000…	184
RNA_Binding_Protein	RNAInter	ASL	MALAT1;AL356512.1;AL357033.3;SATB1-AS1;AC008738.5;AC079848.1;LINC01578;AL355297.4;AP001107.7;AC145285.6;LINC01089;AL360182.2;ADNP-AS1;AC025431.1;AC068152.1;AC009133.5;AC079305.1;AL133346.1;AC097358.2;AC092755.2;AL109917.1;CAHM;LHX1-DT;AL391121.1;HOXD-AS2;AC234582.1;AC004080.1;AC012629.2;AC009097.4;LOC101930370;LOC100128239;AC044849.1;AC012615.2;AL139393.1;LOC339192;AP000547.3;TRAM2-AS1;PABPC1L2B-…	40
RNA_Binding_Protein	RNAInter	TSC22D3	MALAT1;TUG1;LOC339192;AL356512.1;RAMP2-AS1	5
RNA_Binding_Protein	RNAInter	HTR2B	TUG1;MALAT1;CRNDE	3
RNA_Binding_Protein	RNAInter	HNRNPA3	MALAT1;CRNDE	2
RNA_Binding_Protein	RNAInter	CLASP2	MALAT1;CRNDE;FENDRR;AL356512.1;AL357033.3;AC008738.5;SATB1-AS1;AC079848.1;AL355297.4;LINC01578;AP001107.7;LINC01089;ADNP-AS1;AL360182.2;AL133346.1;AC025431.1;AC009133.5;AC097358.2;AC068152.1;AC079305.1;AC092755.2;AC145285.6;CAHM;AL109917.1;AC004080.1;AL391121.1;AC009097.4;HOXD-AS2;LHX1-DT;LOC100128239;AC234582.1;AC044849.1;AC012629.2;PVT1;TRAM2-AS1;PABPC1L2B-AS1;LOC101928380;LOC105375304;WNT5A-AS…	81
RNA_Binding_Protein	RNAInter	ISG20	MALAT1;FENDRR;AL356512.1;AL357033.3;SATB1-AS1;AC008738.5;AC079848.1;LINC01578;AC145285.6;AP001107.7;AL355297.4;AL360182.2;LINC01089;ADNP-AS1;AC068152.1;AC025431.1;AC079305.1;AC009133.5;AC097358.2;LHX1-DT;AL133346.1;AL109917.1;CAHM;AC092755.2;AL391121.1;HOXD-AS2;AC234582.1;LOC101930370;LOC339192;AC012629.2;AC004080.1;AL139393.1;AC012615.2;AC009097.4;AC044849.1;LOC100128239	36
RNA_Binding_Protein	RNAInter	ATP10B	DANCR;AL356512.1;AL357033.3;AC008738.5;SATB1-AS1;AC079848.1;AL355297.4;LINC01578;AP001107.7;LINC01089;ADNP-AS1;AL360182.2;AL133346.1;AC009133.5;AC097358.2;AC025431.1;AC068152.1;AC079305.1;AC092755.2;CAHM;AC145285.6;AC004080.1;AL391121.1;AL109917.1;AC009097.4;LHX1-DT;HOXD-AS2;PVT1;LOC100128239;AC044849.1;TRAM2-AS1;AC012629.2;AC234582.1;LOC105375304;PABPC1L2B-AS1;LOC101928380;AC096888.1;WNT5A-AS1;L…	1567
RNA_Binding_Protein	RNAInter	PDE5A	CRNDE;TUG1;MALAT1;AL356512.1;LOC339192;AC145285.6;RAMP2-AS1	7
RNA_Binding_Protein	RNAInter	PHLDB1	TUG1;AL356512.1;AL357033.3;AC008738.5;SATB1-AS1;AC079848.1;AL355297.4;LINC01578;AP001107.7;LINC01089;AL133346.1;ADNP-AS1;AL360182.2;AC097358.2;AC009133.5;AC025431.1;AC092755.2;AC079305.1;AC068152.1;CAHM;AC004080.1;AC145285.6;AL391121.1;AL109917.1;AC009097.4;PVT1;LHX1-DT;AC044849.1;LOC100128239;TRAM2-AS1;HOXD-AS2;WNT5A-AS1;PABPC1L2B-AS1;LOC101928380;LOC105375304;AC234582.1;AC012629.2;AC096888.1;DD…	1525
RNA_Binding_Protein	RNAInter	CAPN7	TUG1;MALAT1;FENDRR;AL356512.1;LOC339192;RAMP2-AS1;AC145285.6;TSPOAP1-AS1	8
RNA_Binding_Protein	RNAInter	EDF1	MALAT1;AL356512.1;LOC339192;AC145285.6;RAMP2-AS1;LOC101930370;AL357033.3	7
RNA_Binding_Protein	RNAInter	IDH2	TUG1;FENDRR;MALAT1;AL356512.1;AL357033.3	5
RNA_Binding_Protein	RNAInter	ASTE1	MALAT1;AL356512.1;AC145285.6;AL357033.3;LOC339192;SATB1-AS1;AC008738.5;RAMP2-AS1;LOC101930370;AC079848.1;LINC01578;AL360182.2;LHX1-DT;AP001107.7;ST7-AS1;LOC642361;AC068152.1;AL355297.4;AC079305.1;AC025431.1;AL139393.2;TSPOAP1-AS1;LINC01089;LOC728975;AC010864.1;ADNP-AS1;AC009133.5;HOXD-AS2;AL109917.1;AC234582.1;AL139393.1;AL391121.1;CAHM;AL121749.1;LOC283140;FLJ37453;BX255925.1;AC012615.2;AC097358…	50
RNA_Binding_Protein	RNAInter	STYK1	MALAT1;TUG1;AL356512.1;AL357033.3;AC008738.5;SATB1-AS1;AC079848.1;AL355297.4;LINC01578;AP001107.7;LINC01089;ADNP-AS1;AL133346.1;AL360182.2;AC097358.2;AC009133.5;AC025431.1;AC068152.1;AC079305.1;AC092755.2;CAHM;AC145285.6;AC004080.1;AL109917.1;AL391121.1;AC009097.4;LHX1-DT;LOC100128239;HOXD-AS2;PVT1;AC044849.1;AC234582.1;TRAM2-AS1;AC012629.2;PABPC1L2B-AS1;LOC101928380;LOC105375304;WNT5A-AS1;AC0968…	404
RNA_Binding_Protein	RNAInter	MTF2	MALAT1;TUG1;AL356512.1;AL357033.3;AC008738.5;SATB1-AS1;AC079848.1;AL355297.4;LINC01578;AP001107.7;LINC01089;ADNP-AS1;AL360182.2;AL133346.1;AC097358.2;AC009133.5;AC025431.1;AC068152.1;AC079305.1;AC092755.2;CAHM;AC004080.1;AC145285.6;AL109917.1;AL391121.1;AC009097.4;PVT1;LHX1-DT;LOC100128239;HOXD-AS2;AC044849.1;TRAM2-AS1;AC012629.2;AC234582.1;PABPC1L2B-AS1;LOC101928380;LOC105375304;WNT5A-AS1;AC0968…	60
RNA_Binding_Protein	RNAInter	ZNF267	MALAT1;TUG1;AL356512.1;AL357033.3;SATB1-AS1;AC008738.5;AC145285.6;AC079848.1	8
RNA_Binding_Protein	RNAInter	GPC6	TUG1;FENDRR;MALAT1;AL356512.1;AL357033.3;AC145285.6	6
RNA_Binding_Protein	RNAInter	SYNM	TUG1;AL356512.1;AL357033.3;AC008738.5;SATB1-AS1;AC079848.1;AL355297.4;LINC01578;AP001107.7;LINC01089;ADNP-AS1;AL133346.1;AL360182.2;AC009133.5;AC097358.2;AC025431.1;AC079305.1;AC068152.1;AC092755.2;AC145285.6;CAHM;AC004080.1;AL391121.1;AL109917.1;LHX1-DT;HOXD-AS2;AC009097.4;PVT1;AC044849.1;LOC100128239;AC012629.2;AC234582.1;TRAM2-AS1;LOC105375304;PABPC1L2B-AS1;LOC101928380;WNT5A-AS1;AC096888.1;LO…	1095
RNA_Binding_Protein	RNAInter	CKAP2L	MALAT1;TUG1;AL356512.1;AL357033.3;SATB1-AS1;AC008738.5;AC079848.1;AC145285.6;LINC01578;LOC339192;AP001107.7;AL355297.4;LINC01089;AL360182.2;RAMP2-AS1;ADNP-AS1;AC025431.1;AC068152.1;AC009133.5;AC079305.1;AC097358.2;LOC101930370;AL133346.1;AL109917.1;LHX1-DT;AC092755.2;CAHM;AL391121.1;HOXD-AS2;AC234582.1;ST7-AS1;AC004080.1;AC012629.2;LOC642361;LOC100128239;AC009097.4;AC044849.1;TSPOAP1-AS1;AC012615…	133
RNA_Binding_Protein	RNAInter	SRXN1	MALAT1;TUG1;AL356512.1;AL357033.3	4
RNA_Binding_Protein	RNAInter	WFS1	FENDRR;MALAT1;AL356512.1;AL357033.3;LOC339192;SATB1-AS1;AC008738.5;AC145285.6;RAMP2-AS1;AC079848.1;LINC01578;AL355297.4;AP001107.7;AL360182.2	14
RNA_Binding_Protein	RNAInter	GPS1	CRNDE;MALAT1;AL356512.1;AC145285.6;AL357033.3;LOC339192;SATB1-AS1;AC008738.5;RAMP2-AS1;AC079848.1;LOC101930370;LINC01578;AL360182.2;AP001107.7;LHX1-DT;ST7-AS1;AL355297.4;AC068152.1;LOC642361;AC025431.1;AC079305.1;LINC01089	22
RNA_Binding_Protein	RNAInter	PPP2R1B	MALAT1;TUG1;AL356512.1;AL357033.3;AC008738.5;SATB1-AS1;AC145285.6;AC079848.1;LINC01578	9
RNA_Binding_Protein	RNAInter	CLEC2D	MALAT1;AL356512.1	2
RNA_Binding_Protein	RNAInter	TEX2	MALAT1;AL356512.1;AL357033.3;SATB1-AS1;AC008738.5;AC079848.1;LINC01578;AC145285.6;AP001107.7;AL355297.4;AL360182.2;LINC01089;ADNP-AS1;AC025431.1;AC068152.1;AC079305.1;AC009133.5;LHX1-DT;AC097358.2;AL133346.1;AL109917.1;AL391121.1;CAHM;AC092755.2;AC234582.1;HOXD-AS2;LOC101930370;AC012629.2;AL139393.1;LOC339192;AC004080.1;AC012615.2;AC009097.4;AC044849.1;AP000547.3;LOC100128239;AC010864.1;AC004837.…	140
RNA_Binding_Protein	RNAInter	ZNF277	FENDRR;MALAT1;AL356512.1;AL357033.3;AC008738.5;SATB1-AS1;AC079848.1;AL355297.4;LINC01578;AP001107.7;LINC01089;ADNP-AS1;AL360182.2;AL133346.1;AC097358.2;AC009133.5;AC025431.1;AC068152.1;AC079305.1;AC092755.2;AC004080.1;CAHM;AL109917.1;AC145285.6;AL391121.1;AC009097.4;PVT1;LHX1-DT;LOC100128239;AC044849.1;HOXD-AS2;TRAM2-AS1;AC012629.2;AC234582.1;PABPC1L2B-AS1;LOC101928380;LOC105375304;WNT5A-AS1;AC09…	364
RNA_Binding_Protein	RNAInter	SRRM1	MALAT1;AL356512.1;LOC339192;AC145285.6;RAMP2-AS1;AL357033.3;LOC101930370;SATB1-AS1;AC008738.5;ST7-AS1;LINC01578	11
RNA_Binding_Protein	RNAInter	TBC1D22A	CRNDE;MALAT1;AL356512.1;AL357033.3;AC008738.5;SATB1-AS1;AC079848.1;LINC01578;AL355297.4;AP001107.7;LINC01089;ADNP-AS1;AL360182.2;AC025431.1;AC145285.6;AC009133.5;AC068152.1;AL133346.1;AC097358.2;AC079305.1;AC092755.2;CAHM;AL109917.1;AL391121.1;LHX1-DT;AC004080.1;HOXD-AS2;AC234582.1;AC009097.4;AC012629.2;LOC100128239;AC044849.1;TRAM2-AS1;PABPC1L2B-AS1;LOC101928380;LOC105375304;AC012615.2;PVT1;LOC1…	287
RNA_Binding_Protein	RNAInter	BHMT2	CRNDE;MALAT1;AL356512.1;AL357033.3;SATB1-AS1;AC008738.5;AC079848.1;AC145285.6;LINC01578;AP001107.7;AL355297.4;AL360182.2;LINC01089;AC068152.1;ADNP-AS1;AC025431.1;AC079305.1;LHX1-DT;AC009133.5;LOC101930370;LOC339192;AC097358.2;AL109917.1;AL133346.1;CAHM;AL391121.1;HOXD-AS2;AC092755.2;AC234582.1;RAMP2-AS1;AC012629.2;AC004080.1;AL139393.1;AC012615.2;LOC642361;AP000547.3;AC010864.1;ST7-AS1;LOC1001282…	105
RNA_Binding_Protein	RNAInter	NCAPD3	MALAT1;AL356512.1;AL357033.3;AC008738.5;SATB1-AS1;AC079848.1;AL355297.4;LINC01578;AP001107.7;LINC01089;ADNP-AS1;AL133346.1;AL360182.2;AC097358.2;AC009133.5;AC025431.1;AC092755.2;AC079305.1;AC068152.1;AC004080.1;CAHM;AL391121.1;AL109917.1;AC009097.4;AC145285.6;PVT1;LHX1-DT;AC044849.1;LOC100128239;TRAM2-AS1;HOXD-AS2;LOC105375304;WNT5A-AS1;PABPC1L2B-AS1;LOC101928380;AC012629.2;AC096888.1;AC234582.1;…	2619
RNA_Binding_Protein	RNAInter	TBC1D2	FENDRR;MALAT1;TUG1;AL356512.1;AL357033.3;AC008738.5;SATB1-AS1;AC079848.1;LINC01578;AL355297.4;LOC339192;AP001107.7;AC145285.6;LINC01089;ADNP-AS1;RAMP2-AS1;AL360182.2;AL133346.1;AC025431.1;AC009133.5;AC068152.1;AC097358.2;AC079305.1;AC092755.2;LOC101930370;CAHM;AL109917.1;AL391121.1;AC004080.1;HOXD-AS2;AC234582.1;AC009097.4;LHX1-DT;ST7-AS1;AC044849.1;LOC100128239;AC012629.2;TSPOAP1-AS1;TRAM2-AS1;L…	274
RNA_Binding_Protein	RNAInter	KCTD9	MALAT1	1
RNA_Binding_Protein	RNAInter	ARHGAP20	MALAT1;AL356512.1;AC145285.6;AL357033.3;LOC339192;AC008738.5;SATB1-AS1;RAMP2-AS1;LOC101930370;AC079848.1;LINC01578;AL360182.2;AL355297.4;LHX1-DT;AP001107.7;ST7-AS1;LINC01089;LOC642361;AC068152.1;ADNP-AS1;AC025431.1;AC079305.1;AL139393.2;TSPOAP1-AS1;AL133346.1;AC009133.5;AC097358.2;AC010864.1;LOC728975;HOXD-AS2;AL109917.1;AC234582.1;AC092755.2;CAHM;AL139393.1;AL391121.1;AL121749.1;FLJ37453;AC01261…	55
RNA_Binding_Protein	RNAInter	HMOX1	DANCR;CRNDE;MALAT1;AL356512.1;AL357033.3;AC008738.5;SATB1-AS1;AC079848.1;LINC01578;AP001107.7;AL355297.4;AC145285.6;LINC01089;AL360182.2;ADNP-AS1;AC068152.1;AC025431.1;AC009133.5;AC079305.1;AC097358.2;AL133346.1;AL109917.1;CAHM;LHX1-DT;AC092755.2;AL391121.1;HOXD-AS2;AC004080.1;AC234582.1;AC012629.2;LOC101930370;LOC100128239;AC009097.4;AC044849.1;AC012615.2;AL139393.1;TRAM2-AS1;AP000547.3;PABPC1L2…	583
RNA_Binding_Protein	RNAInter	TRIB1	MALAT1;AL356512.1;AL357033.3;AC008738.5;SATB1-AS1	5
RNA_Binding_Protein	RNAInter	UAP1L1	MALAT1;AL356512.1;AL357033.3;AC008738.5;SATB1-AS1;AL355297.4;AC079848.1;AP001107.7;LINC01578;LINC01089;ADNP-AS1;AL133346.1;AL360182.2;AC097358.2;AC025431.1;AC009133.5;AC068152.1;AC079305.1;AC092755.2;AC145285.6;AC004080.1;CAHM;AL109917.1;AL391121.1;PVT1;AC009097.4;LOC100128239;LHX1-DT;AC044849.1;TRAM2-AS1;HOXD-AS2;PABPC1L2B-AS1;LOC101928380;LOC105375304;AC012629.2;WNT5A-AS1;AC234582.1;AC096888.1	38
RNA_Binding_Protein	RNAInter	ZNF114	DANCR;MALAT1	2
RNA_Binding_Protein	RNAInter	IDH1	CRNDE;MALAT1;TUG1;FENDRR;AL356512.1;AL357033.3;AC008738.5;SATB1-AS1;AC079848.1;LINC01578;AP001107.7;AL355297.4;AC145285.6;AL360182.2;LINC01089;ADNP-AS1;AC068152.1;AC025431.1;AC009133.5;AC079305.1;AC097358.2;AL133346.1;LHX1-DT;AL109917.1;CAHM;AC092755.2;AL391121.1;HOXD-AS2;LOC101930370;AC234582.1;AC004080.1;AC012629.2;LOC339192;LOC100128239;AC009097.4;AC044849.1;AC012615.2;AL139393.1;AP000547.3;LO…	268
RNA_Binding_Protein	RNAInter	TRIM26	TUG1;AL356512.1;AC145285.6;LOC339192;AL357033.3;RAMP2-AS1;SATB1-AS1;AC008738.5;LOC101930370;AC079848.1;LINC01578;AL360182.2;LHX1-DT;ST7-AS1;AP001107.7;LOC642361;TSPOAP1-AS1;AC068152.1;AL355297.4;AL139393.2;LOC728975;AC079305.1;AC025431.1;AC010864.1;LINC01089;AL121749.1;HOXD-AS2;ADNP-AS1;AC009133.5;FLJ37453;AL109917.1;AC234582.1;AL139393.1;BX255925.1;AL391121.1;CAHM;LINC01003;LOC283140;AC012615.2;…	1153
RNA_Binding_Protein	RNAInter	HTATIP2	FENDRR;TUG1;MALAT1;AL356512.1;AL357033.3;AC008738.5;SATB1-AS1;AL355297.4;AC079848.1;LINC01089;AP001107.7;LINC01578;AL133346.1;ADNP-AS1;AL360182.2;AC097358.2;AC009133.5;AC025431.1;AC092755.2;AC079305.1;AC068152.1;AC004080.1;CAHM;PVT1;AC009097.4;AL109917.1;AL391121.1;LOC100128239;AC044849.1;LHX1-DT;TRAM2-AS1;WNT5A-AS1;PABPC1L2B-AS1;LOC101928380;LOC105375304;AC145285.6;HOXD-AS2;AC096888.1;AC012629.2…	169
RNA_Binding_Protein	RNAInter	CASP4	MALAT1;AL356512.1;AL357033.3;SATB1-AS1;AC008738.5;AC145285.6;AC079848.1;LINC01578;AP001107.7;AL360182.2;AL355297.4;LOC339192;LOC101930370;LHX1-DT;LINC01089;AC068152.1;ADNP-AS1;AC025431.1;AC079305.1;RAMP2-AS1;AC009133.5;AL109917.1;AC097358.2;CAHM;AL391121.1;HOXD-AS2;AL133346.1;AC092755.2;AC234582.1;ST7-AS1;LOC642361;AC012629.2;AC010864.1;AL139393.1;AC012615.2;AC004080.1;AP000547.3;LOC283140;AL1393…	85
RNA_Binding_Protein	RNAInter	NCAPD2	MALAT1;FENDRR;TUG1;DANCR;AL356512.1;AL357033.3;AC008738.5;SATB1-AS1;AC079848.1;LINC01578;AL355297.4;AP001107.7;LINC01089;ADNP-AS1;AL360182.2;AL133346.1;AC009133.5;AC145285.6;AC068152.1;AC025431.1;AC079305.1;AC097358.2;AC092755.2;CAHM;AL391121.1;AL109917.1;AC004080.1;LHX1-DT;HOXD-AS2;AC234582.1;AC009097.4;AC012629.2;AC044849.1;LOC100128239;TRAM2-AS1;LOC105375304;PABPC1L2B-AS1;LOC101928380;AC096888…	609
RNA_Binding_Protein	RNAInter	HSPA1A	MALAT1;FENDRR;TUG1;AL357033.3;AC008738.5;AL356512.1;SATB1-AS1;AL355297.4;AC079848.1;AL133346.1;LINC01089;AP001107.7;LINC01578;ADNP-AS1;AL360182.2;AC097358.2;AC009133.5;AC092755.2;AC025431.1;AC004080.1;PVT1;AC068152.1;AC079305.1;CAHM;AC009097.4;WNT5A-AS1;AL109917.1;AL391121.1;TRAM2-AS1;LOC100128239;LHX1-DT;AC044849.1;PABPC1L2B-AS1;LOC101928380;LOC105375304;AC012629.2;AC096888.1;AL139393.1;AC016575…	274
RNA_Binding_Protein	RNAInter	PCSK5	FENDRR;BANCR;MALAT1;DANCR;AL356512.1;AL357033.3;AC008738.5;SATB1-AS1;AC079848.1;LINC01578;AL355297.4;AP001107.7	12
RNA_Binding_Protein	RNAInter	DPYSL3	DANCR;TUG1;MALAT1;AL356512.1;AL357033.3;AC145285.6;SATB1-AS1;AC008738.5;AC079848.1;LINC01578;LOC339192;AL360182.2;AP001107.7;AL355297.4;LOC101930370;LHX1-DT;RAMP2-AS1;AC068152.1;LINC01089;AC025431.1;AC079305.1;ADNP-AS1;AC009133.5;AL109917.1;ST7-AS1;HOXD-AS2;AC097358.2;LOC642361;CAHM;AL391121.1;AC234582.1;AC092755.2;AL133346.1;AC010864.1;AL139393.1;AC012629.2;AC012615.2;AL139393.2;AP000547.3	39
RNA_Binding_Protein	RNAInter	ARHGEF2	MALAT1;TUG1;FENDRR;AL356512.1;AL357033.3;SATB1-AS1;AC008738.5;AC079848.1;LINC01578;AC145285.6;LOC339192;AP001107.7;AL355297.4;AL360182.2;LINC01089;RAMP2-AS1;ADNP-AS1;AC068152.1;AC025431.1;AC079305.1;AC009133.5;LHX1-DT;AC097358.2;AL109917.1;AL133346.1;LOC101930370;CAHM;AL391121.1;AC092755.2;HOXD-AS2;AC234582.1;AC012629.2;AC004080.1;ST7-AS1;AL139393.1;AC012615.2;AP000547.3;TSPOAP1-AS1;LOC100128239;…	43
RNA_Binding_Protein	RNAInter	CDC20	MALAT1;TUG1;AL356512.1;AL357033.3;AC008738.5;SATB1-AS1;AC079848.1;AL355297.4;LINC01578;AP001107.7;LINC01089;ADNP-AS1;AL360182.2;AL133346.1;AC025431.1;AC009133.5	16
RNA_Binding_Protein	RNAInter	EXOSC7	FENDRR;MALAT1;CRNDE;AL356512.1;AL357033.3;SATB1-AS1;AC008738.5;AC145285.6	8
RNA_Binding_Protein	RNAInter	UPF3B	CRNDE;MALAT1;AL356512.1;AL357033.3;AC145285.6;SATB1-AS1;AC008738.5;LOC339192;AC079848.1;LINC01578;AL360182.2;LOC101930370;RAMP2-AS1;AP001107.7;LHX1-DT;AL355297.4;AC068152.1;LINC01089;AC025431.1;AC079305.1;ST7-AS1;ADNP-AS1;AC009133.5;LOC642361;AL109917.1;HOXD-AS2;CAHM;AL391121.1;AC097358.2;AC234582.1;AC010864.1;AL139393.2;AL133346.1;AL139393.1;AC092755.2;AC012615.2;TSPOAP1-AS1;AC012629.2;LOC283140…	184
RNA_Binding_Protein	RNAInter	TUBB	MALAT1;CRNDE;AL356512.1;LOC339192;AC145285.6;RAMP2-AS1;LOC101930370;LOC728975;TSPOAP1-AS1;ST7-AS1;AL357033.3;AL121749.1;LOC642361;FLJ37453;AL139393.2;SATB1-AS1;LHX1-DT;BX255925.1;AL360182.2;LINC01578;AL449106.1	21
RNA_Binding_Protein	RNAInter	DHX34	MALAT1;FENDRR;AL356512.1;AC145285.6;LOC339192;AL357033.3;RAMP2-AS1;SATB1-AS1;AC008738.5;LOC101930370;AC079848.1;LINC01578;AL360182.2;ST7-AS1;LHX1-DT;AP001107.7;LOC642361;TSPOAP1-AS1;LOC728975;AL355297.4;AL139393.2;AC068152.1;AC025431.1;LINC01089;AC010864.1;AC079305.1	26
RNA_Binding_Protein	RNAInter	CSF1	TUG1;FENDRR;MALAT1;AL356512.1	4
RNA_Binding_Protein	RNAInter	RELN	MALAT1;TUG1;AL356512.1;AL357033.3;AC008738.5;SATB1-AS1;AL355297.4;AC079848.1;LINC01578;AP001107.7	10
RNA_Binding_Protein	RNAInter	MKI67	TUG1;MALAT1;CRNDE;AL356512.1;AL357033.3;AC008738.5;SATB1-AS1;AL355297.4;AC079848.1;LINC01578;AP001107.7;AL133346.1;LINC01089;ADNP-AS1;AL360182.2;AC097358.2;AC092755.2;AC009133.5;AC068152.1;AC025431.1;AC004080.1;AC079305.1;PVT1;CAHM;AL391121.1;AL109917.1;LHX1-DT;AC009097.4;TRAM2-AS1;WNT5A-AS1;AC145285.6;AC044849.1;LOC100128239;AC096888.1;PABPC1L2B-AS1;LOC101928380;LOC105375304;AC012629.2;HOXD-AS2;…	183
RNA_Binding_Protein	RNAInter	KIF13A	MALAT1;AL356512.1;AL357033.3;AC008738.5;SATB1-AS1;AL355297.4;AC079848.1;LINC01578;AL133346.1;AP001107.7;LINC01089;ADNP-AS1;AL360182.2;AC097358.2;AC009133.5;AC092755.2;AC025431.1;AC068152.1;AC004080.1;AC079305.1;CAHM;PVT1;AC009097.4;AL391121.1;AL109917.1;LHX1-DT;AC044849.1;LOC100128239;TRAM2-AS1;WNT5A-AS1;AC012629.2;PABPC1L2B-AS1;LOC101928380;LOC105375304;AC096888.1;AC145285.6;HOXD-AS2;AC234582.1;…	1608
RNA_Binding_Protein	RNAInter	LRRC37B	MALAT1;AL356512.1;LOC339192;AC145285.6;RAMP2-AS1;LOC101930370	6
RNA_Binding_Protein	RNAInter	RNF219	TUG1;AL356512.1;AL357033.3;SATB1-AS1;AC008738.5;AC079848.1;LINC01578;AP001107.7;AC145285.6;AL355297.4;LINC01089;AL360182.2;ADNP-AS1;AC025431.1;AC068152.1;AC009133.5;AC079305.1;AC097358.2;AL133346.1;LHX1-DT;AL109917.1;AC092755.2;CAHM;AL391121.1;LOC101930370;HOXD-AS2;AC234582.1;AC004080.1;LOC339192;AC012629.2;LOC100128239;AC009097.4;AC044849.1;AC012615.2;AL139393.1;AP000547.3;PABPC1L2B-AS1;LOC10537…	150
RNA_Binding_Protein	RNAInter	TRAP1	TUG1;MALAT1;AL356512.1;LOC339192;AC145285.6;RAMP2-AS1	6
RNA_Binding_Protein	RNAInter	TRHDE	MALAT1;TUG1;AL356512.1;AL357033.3;SATB1-AS1;AC145285.6;AC008738.5;AC079848.1;LINC01578;AL360182.2;LOC339192;AP001107.7;AL355297.4;LOC101930370;LHX1-DT;AC068152.1;LINC01089;RAMP2-AS1;AC025431.1;AC079305.1;ADNP-AS1;AC009133.5;AL109917.1;HOXD-AS2;AC234582.1;AC097358.2;ST7-AS1;AL391121.1;LOC642361;CAHM	30
RNA_Binding_Protein	RNAInter	FBXO28	MALAT1;CRNDE;FENDRR;AL356512.1;AL357033.3;AC008738.5;SATB1-AS1;AC079848.1;LINC01578;AL355297.4;AP001107.7;LINC01089;ADNP-AS1;AL360182.2;AC145285.6;AC025431.1;AC068152.1;AC009133.5;AL133346.1;AC097358.2;AC079305.1;AC092755.2;CAHM;AL109917.1;AL391121.1;LHX1-DT;AC004080.1;HOXD-AS2;AC234582.1;AC012629.2;AC009097.4;LOC100128239;AC044849.1;TRAM2-AS1;LOC101930370;PVT1;PABPC1L2B-AS1;LOC105375304;LOC10192…	192
RNA_Binding_Protein	RNAInter	BFAR	FENDRR;MALAT1;AL356512.1;AL357033.3;AC145285.6;SATB1-AS1;AC008738.5;LOC339192;AC079848.1;LINC01578;AL360182.2;AP001107.7;LOC101930370;RAMP2-AS1;LHX1-DT;AL355297.4;AC068152.1;AC025431.1;LINC01089;AC079305.1;ADNP-AS1;AC009133.5	22
RNA_Binding_Protein	RNAInter	RAB33A	MALAT1;AL356512.1;AL357033.3;AC008738.5;SATB1-AS1;AC079848.1;LINC01578;AL355297.4;AP001107.7;LINC01089;ADNP-AS1;AL360182.2;AC025431.1;AL133346.1;AC009133.5;AC068152.1;AC145285.6;AC097358.2;AC079305.1;AC092755.2;CAHM;AL109917.1;AL391121.1;AC004080.1;LHX1-DT;HOXD-AS2;AC234582.1;AC009097.4;AC012629.2;LOC100128239;AC044849.1;TRAM2-AS1;PABPC1L2B-AS1;LOC105375304;LOC101928380;PVT1;AC012615.2;AC096888.1…	74
RNA_Binding_Protein	RNAInter	TCTEX1D1	MALAT1	1
RNA_Binding_Protein	RNAInter	F3	MALAT1;TUG1;FENDRR;AL356512.1;AL357033.3;SATB1-AS1;AC008738.5;AC079848.1;LINC01578;AP001107.7;AL355297.4;AC145285.6;LINC01089;AL360182.2;ADNP-AS1;AC025431.1;AC068152.1;AC009133.5;AC079305.1;AC097358.2;AL133346.1;AL109917.1;LHX1-DT	23
RNA_Binding_Protein	RNAInter	CLIP3	MALAT1;TUG1;AL356512.1;AL357033.3;SATB1-AS1;AC008738.5;AC079848.1;LINC01578;AL355297.4;AP001107.7;LINC01089;AC145285.6;AL360182.2;ADNP-AS1;AC025431.1	15
RNA_Binding_Protein	RNAInter	SPHK1	FENDRR;MALAT1;AL356512.1;AL357033.3;AC008738.5;SATB1-AS1;AC079848.1;LINC01578;AC145285.6;AP001107.7;AL355297.4;AL360182.2;LINC01089;ADNP-AS1;AC068152.1;AC025431.1	16
RNA_Binding_Protein	RNAInter	PIGH	MALAT1;FENDRR;AL356512.1;AL357033.3;AC145285.6;SATB1-AS1;AC008738.5;AC079848.1;LINC01578;LOC339192;AL360182.2;AP001107.7;LOC101930370;AL355297.4;RAMP2-AS1;LHX1-DT;AC068152.1;LINC01089;AC025431.1;AC079305.1;ADNP-AS1;AC009133.5;ST7-AS1;AL109917.1;LOC642361;HOXD-AS2;AC234582.1;AL391121.1;AC097358.2;CAHM;AC010864.1;AL139393.1;AC092755.2;AL133346.1;AC012615.2;AL139393.2;AC012629.2;AP000547.3;LOC283140…	41
RNA_Binding_Protein	RNAInter	OCRL	MALAT1;FENDRR;AL356512.1;LOC339192;AC145285.6;RAMP2-AS1;AL357033.3;LOC101930370	8
RNA_Binding_Protein	RNAInter	GALNT10	MALAT1;TUG1;AL356512.1;AL357033.3;SATB1-AS1;AC145285.6;AC008738.5	7
RNA_Binding_Protein	RNAInter	VWCE	MALAT1;AL356512.1;AL357033.3;AC008738.5;SATB1-AS1;AC079848.1;AL355297.4;LINC01578;AP001107.7;LINC01089;ADNP-AS1;AL360182.2;AL133346.1;AC097358.2;AC009133.5;AC025431.1;AC068152.1;AC079305.1;AC092755.2;CAHM;AC004080.1;AC145285.6;AL109917.1;AL391121.1;AC009097.4;LHX1-DT;PVT1;HOXD-AS2;LOC100128239;AC044849.1;TRAM2-AS1;AC012629.2;AC234582.1;PABPC1L2B-AS1;LOC101928380;LOC105375304;WNT5A-AS1;AC096888.1;…	124
RNA_Binding_Protein	RNAInter	TOR3A	MALAT1;CRNDE;AL356512.1;LOC339192	4
RNA_Binding_Protein	RNAInter	CDKL5	MALAT1;AL356512.1;AL357033.3;SATB1-AS1;AC008738.5;AC145285.6;AC079848.1;LINC01578;AL360182.2;AP001107.7;LOC339192;AL355297.4;LOC101930370;LHX1-DT;LINC01089;AC068152.1;AC025431.1;ADNP-AS1;AC079305.1;RAMP2-AS1;AC009133.5;AL109917.1;AC097358.2;AC234582.1;HOXD-AS2;AL391121.1;CAHM;LOC642361;ST7-AS1;AC092755.2;AL133346.1;AL139393.1;AC010864.1;AC012615.2;AC012629.2;AP000547.3;AL139393.2;LOC283140;AC0040…	148
RNA_Binding_Protein	RNAInter	POLA1	MALAT1;CRNDE;AL356512.1;AL357033.3;AC008738.5;SATB1-AS1;AC079848.1;AL355297.4;LINC01578;AP001107.7;LINC01089;ADNP-AS1;AL133346.1;AL360182.2;AC009133.5;AC097358.2;AC025431.1;AC079305.1;AC092755.2;AC068152.1;AC004080.1;CAHM;AL391121.1;AC145285.6;AL109917.1;AC009097.4;LHX1-DT;PVT1;AC044849.1;HOXD-AS2;LOC100128239;TRAM2-AS1;AC012629.2;LOC105375304;PABPC1L2B-AS1;AC234582.1;LOC101928380;WNT5A-AS1;AC096…	2105
RNA_Binding_Protein	RNAInter	HS3ST5	MALAT1;AL356512.1	2
RNA_Binding_Protein	RNAInter	POGZ	CRNDE;FENDRR;AL356512.1;AL357033.3;AC008738.5;SATB1-AS1;AC079848.1;AL355297.4;LINC01578;AP001107.7;LINC01089;ADNP-AS1;AL133346.1;AL360182.2;AC009133.5;AC097358.2;AC025431.1;AC079305.1;AC068152.1;AC092755.2;AC004080.1;CAHM;AL391121.1;AC145285.6;AL109917.1;AC009097.4;PVT1;LHX1-DT;AC044849.1;LOC100128239;HOXD-AS2;TRAM2-AS1;LOC105375304;AC012629.2;AC234582.1;PABPC1L2B-AS1;LOC101928380;WNT5A-AS1;AC096…	1354
RNA_Binding_Protein	RNAInter	GOLGA1	MALAT1;CRNDE;AL356512.1;AL357033.3;SATB1-AS1;AC008738.5;LOC339192;AC079848.1;AC145285.6;RAMP2-AS1;LINC01578;AP001107.7;AL355297.4;AL360182.2;LINC01089;AC025431.1;ADNP-AS1;AC068152.1;AC079305.1;LOC101930370;AC009133.5;LHX1-DT;AC097358.2;AL109917.1;TSPOAP1-AS1;AL133346.1;ST7-AS1;LOC728975;AL391121.1;AC092755.2;CAHM;AC234582.1;HOXD-AS2;FLJ37453;AC012629.2;AL121749.1;LOC642361;AC012615.2;AL139393.1;A…	64
RNA_Binding_Protein	RNAInter	CENPT	TUG1;MALAT1;AL356512.1;AL357033.3;AC008738.5;SATB1-AS1;LOC339192;AC079848.1;LINC01578;AL355297.4;AP001107.7;AC145285.6;RAMP2-AS1;LINC01089;AL360182.2;ADNP-AS1;AC025431.1;AC068152.1;AC009133.5;AC079305.1;AL133346.1;AC097358.2;LOC101930370;AL109917.1;CAHM;AC092755.2;LHX1-DT;AL391121.1;TSPOAP1-AS1;HOXD-AS2;LOC728975;ST7-AS1;AC234582.1;AC004080.1	34
RNA_Binding_Protein	RNAInter	TDRD7	TUG1;MALAT1;FENDRR;AL356512.1;AL357033.3;AC008738.5;SATB1-AS1;AC079848.1;LINC01578;AL355297.4;AP001107.7;LINC01089;ADNP-AS1;AL360182.2;AC145285.6;AC025431.1;AC068152.1;AL133346.1;AC009133.5;AC097358.2;AC079305.1;AC092755.2;CAHM;AL109917.1;AL391121.1;LHX1-DT;AC004080.1;HOXD-AS2;AC234582.1;AC012629.2;AC009097.4;LOC100128239;AC044849.1;TRAM2-AS1;PABPC1L2B-AS1;LOC105375304;LOC101928380;PVT1;LOC101930…	310
RNA_Binding_Protein	RNAInter	CNKSR3	MALAT1;DANCR;CRNDE;AL356512.1;AL357033.3;AC008738.5;SATB1-AS1;AC079848.1;AL355297.4;LINC01578;AP001107.7;LINC01089;ADNP-AS1;AL360182.2;AL133346.1;AC025431.1;AC009133.5;AC097358.2;AC068152.1;AC079305.1;AC092755.2;AC145285.6;CAHM;AL109917.1;AL391121.1;AC004080.1;AC009097.4;LHX1-DT;HOXD-AS2;LOC100128239;AC044849.1;AC234582.1;PVT1;AC012629.2;TRAM2-AS1;PABPC1L2B-AS1;LOC101928380;LOC105375304;WNT5A-AS1…	114
RNA_Binding_Protein	RNAInter	TTC19	TUG1;DANCR;MALAT1;FENDRR;AL356512.1;LOC339192;RAMP2-AS1;AC145285.6;AL357033.3;SATB1-AS1;LOC101930370;AC008738.5;TSPOAP1-AS1;ST7-AS1;FLJ37453;AC079848.1;LOC728975;LINC01578	18
RNA_Binding_Protein	RNAInter	RNF6	CRNDE;MALAT1;FENDRR;AL356512.1;AL357033.3;AC008738.5;SATB1-AS1	7
RNA_Binding_Protein	RNAInter	PLEKHF1	TUG1;MALAT1;AL356512.1;AL357033.3;AC008738.5;SATB1-AS1;AC079848.1;LINC01578;AC145285.6;AP001107.7;AL355297.4;AL360182.2;LINC01089;ADNP-AS1;AC068152.1;AC025431.1;AC079305.1;AC009133.5;LHX1-DT;AC097358.2;AL133346.1;CAHM;AL109917.1;AL391121.1;AC092755.2;LOC101930370;HOXD-AS2;AC234582.1;LOC339192;AC004080.1;AC012629.2;AL139393.1;AC012615.2;RAMP2-AS1;AC009097.4;LOC100128239;AP000547.3;AC044849.1;LOC64…	543
RNA_Binding_Protein	RNAInter	RIPK2	FENDRR;MALAT1;AL356512.1;LOC339192;AC145285.6;RAMP2-AS1;AL357033.3;LOC101930370;SATB1-AS1;AC008738.5;ST7-AS1;LINC01578;AC079848.1;AL360182.2;LHX1-DT;TSPOAP1-AS1;LOC642361;LOC728975	18
RNA_Binding_Protein	RNAInter	PIN1	CRNDE;MALAT1;AL356512.1	3
RNA_Binding_Protein	RNAInter	PHF7	MALAT1;AL356512.1;AL357033.3;AC008738.5;SATB1-AS1;AC079848.1;AL355297.4;LINC01578;AP001107.7;LINC01089;ADNP-AS1;AL133346.1;AL360182.2;AC097358.2;AC009133.5;AC025431.1;AC068152.1;AC079305.1;AC092755.2;CAHM;AC004080.1;AL109917.1;AL391121.1;AC145285.6;AC009097.4;PVT1;LOC100128239;LHX1-DT;AC044849.1;TRAM2-AS1;HOXD-AS2;PABPC1L2B-AS1;LOC101928380;AC234582.1;LOC105375304;WNT5A-AS1;AC012629.2;AC096888.1;…	76
RNA_Binding_Protein	RNAInter	KLHL22	MALAT1;AL356512.1	2
RNA_Binding_Protein	RNAInter	SLC44A3	MALAT1;DANCR;AL356512.1;AL357033.3;AC008738.5;SATB1-AS1;AC079848.1;AL355297.4;LINC01578;AP001107.7;LINC01089;ADNP-AS1;AL360182.2;AL133346.1;AC097358.2;AC025431.1;AC009133.5;AC068152.1;AC079305.1;AC092755.2;CAHM;AC145285.6;AL109917.1;AC004080.1;AL391121.1;AC009097.4;LHX1-DT;LOC100128239;PVT1;HOXD-AS2;AC044849.1;AC234582.1;TRAM2-AS1;AC012629.2;PABPC1L2B-AS1;LOC101928380;LOC105375304;WNT5A-AS1;AC096…	64
RNA_Binding_Protein	RNAInter	SPTAN1	MALAT1;AL356512.1;AL357033.3;AC008738.5;SATB1-AS1;AL355297.4;AC079848.1	7
RNA_Binding_Protein	RNAInter	RTKN2	MALAT1;AL356512.1;AL357033.3;AC008738.5;SATB1-AS1;AC079848.1;AL355297.4;LINC01578;AP001107.7;LINC01089;ADNP-AS1;AL133346.1;AL360182.2;AC097358.2;AC025431.1;AC009133.5;AC068152.1;AC079305.1;AC092755.2;CAHM;AL109917.1;AC004080.1;AC145285.6;AL391121.1;AC009097.4;LHX1-DT;LOC100128239;PVT1;AC044849.1;HOXD-AS2;AC234582.1;TRAM2-AS1;AC012629.2;PABPC1L2B-AS1;LOC101928380;LOC105375304;WNT5A-AS1;AC096888.1;…	373
RNA_Binding_Protein	RNAInter	SLC5A11	MALAT1;AL356512.1;AL357033.3;SATB1-AS1;AC008738.5;AC145285.6;AC079848.1;LINC01578;AP001107.7;AL360182.2;AL355297.4	11
RNA_Binding_Protein	RNAInter	SLC7A6OS	FENDRR;TUG1;MALAT1;AL356512.1;LOC339192;RAMP2-AS1;AC145285.6	7
RNA_Binding_Protein	RNAInter	PLA2R1	MALAT1;AL356512.1;AL357033.3;AC008738.5;SATB1-AS1;AL355297.4;AC079848.1;LINC01578;AP001107.7;LINC01089;AL133346.1;ADNP-AS1;AL360182.2;AC097358.2;AC009133.5;AC025431.1;AC092755.2;AC079305.1;AC068152.1;AC004080.1;CAHM;AC145285.6;AL391121.1;AC009097.4;AL109917.1;PVT1;LHX1-DT;AC044849.1;LOC100128239;TRAM2-AS1;WNT5A-AS1;LOC105375304;PABPC1L2B-AS1;LOC101928380;HOXD-AS2;AC096888.1;AC012629.2;AC234582.1;…	1170
RNA_Binding_Protein	RNAInter	IFI30	DANCR;MALAT1;FENDRR;CRNDE;AL356512.1	5
RNA_Binding_Protein	RNAInter	2023-03-08	MALAT1;AL356512.1;AL357033.3;AC008738.5;SATB1-AS1;AC079848.1;LINC01578;AL355297.4;AP001107.7;LINC01089;ADNP-AS1;AL360182.2;AC145285.6;AC068152.1;AC025431.1;AC009133.5;AL133346.1;AC079305.1;AC097358.2;CAHM;AC092755.2;AL109917.1;AL391121.1;LHX1-DT;AC004080.1;HOXD-AS2;AC234582.1;AC012629.2;AC009097.4;LOC100128239;AC044849.1;LOC101930370;TRAM2-AS1;PABPC1L2B-AS1;LOC105375304;LOC101928380;PVT1;AC012615…	115
RNA_Binding_Protein	RNAInter	C16orf70	MALAT1;AL356512.1;AL357033.3;AC008738.5;SATB1-AS1;AC079848.1;LINC01578;AL355297.4;AP001107.7;LINC01089;ADNP-AS1;AL360182.2;AC145285.6;AC025431.1;AC068152.1;AL133346.1;AC009133.5;AC097358.2;AC079305.1;AC092755.2;CAHM;AL109917.1;AL391121.1;LHX1-DT;AC004080.1;HOXD-AS2;AC234582.1;AC012629.2;AC009097.4;LOC100128239;AC044849.1;TRAM2-AS1;PABPC1L2B-AS1;LOC105375304;LOC101928380;PVT1;LOC101930370;AC012615…	127
RNA_Binding_Protein	RNAInter	HFM1	BANCR;AL356512.1;AL357033.3;AC008738.5;SATB1-AS1;AC079848.1;LINC01578;AL355297.4;AP001107.7;AC145285.6;AL360182.2;LINC01089;ADNP-AS1;AC068152.1;AC009133.5;AC025431.1;AC079305.1;AC097358.2;AL133346.1;LHX1-DT;CAHM;AL391121.1;AC092755.2;AL109917.1;HOXD-AS2;LOC101930370;AC234582.1;AC004080.1;AC012629.2;LOC339192;AL139393.1;AC009097.4;AC044849.1;LOC100128239;AP000547.3;AC012615.2;LOC105375304;AC010864…	1142
RNA_Binding_Protein	RNAInter	KIF23	FENDRR;MALAT1;TUG1;AL356512.1;AL357033.3;AC008738.5;SATB1-AS1;AL355297.4;AC079848.1;LINC01578;AP001107.7;LINC01089;AL133346.1;ADNP-AS1;AL360182.2;AC097358.2;AC009133.5;AC025431.1;AC092755.2;AC068152.1;AC079305.1;AC004080.1;CAHM;AL109917.1;PVT1;AL391121.1;AC145285.6;AC009097.4;LOC100128239;LHX1-DT;TRAM2-AS1;AC044849.1;WNT5A-AS1;PABPC1L2B-AS1;LOC101928380;LOC105375304;HOXD-AS2;AC012629.2;AC096888.1…	274
RNA_Binding_Protein	RNAInter	DNAJC25	FENDRR;MALAT1;AL356512.1;AL357033.3;AC145285.6;LOC339192;AC008738.5;SATB1-AS1;RAMP2-AS1;AC079848.1;LINC01578;LOC101930370;AL355297.4;AP001107.7;LINC01089;AL360182.2;ST7-AS1;ADNP-AS1;LHX1-DT;AC025431.1;AC068152.1;AC009133.5;LOC642361;AL133346.1;TSPOAP1-AS1;AC079305.1;AC097358.2;LOC728975;AL139393.2;AC092755.2;CAHM;AL109917.1;AL391121.1;FLJ37453;AL121749.1;AC010864.1;AC004080.1;HOXD-AS2;BX255925.1;…	101
RNA_Binding_Protein	RNAInter	HAPLN3	FENDRR;MALAT1;AL356512.1;AL357033.3;SATB1-AS1;AC008738.5;AC145285.6;AC079848.1;LINC01578;AP001107.7;AL360182.2;AL355297.4;LINC01089;AC068152.1;AC025431.1;ADNP-AS1;AC079305.1;LHX1-DT;AC009133.5;LOC101930370;AC097358.2;LOC339192;AL109917.1;AL133346.1;CAHM;AL391121.1;HOXD-AS2;AC092755.2;AC234582.1;RAMP2-AS1;AC012629.2;AL139393.1;AC012615.2;AC004080.1;LOC642361;AP000547.3;AC010864.1;ST7-AS1;LOC100128…	42
RNA_Binding_Protein	RNAInter	CFAP298	MALAT1;FENDRR;AL356512.1;AL357033.3;AC008738.5;SATB1-AS1;AC079848.1;AL355297.4;LINC01578;AP001107.7;LINC01089;ADNP-AS1;AL360182.2;AC025431.1;AL133346.1;AC009133.5;AC097358.2;AC068152.1;AC079305.1;AC145285.6;AC092755.2;AL109917.1;CAHM;AL391121.1;AC004080.1;HOXD-AS2;AC234582.1;AC009097.4;LHX1-DT;LOC100128239;AC044849.1;AC012629.2;PVT1	33
RNA_Binding_Protein	RNAInter	TRAPPC6B	MALAT1;FENDRR;AL356512.1	3
RNA_Binding_Protein	RNAInter	CORIN	MALAT1;AL356512.1	2
RNA_Binding_Protein	RNAInter	TASP1	MALAT1;AL356512.1;AL357033.3;AC008738.5;SATB1-AS1;AC079848.1;LINC01578;AL355297.4;AP001107.7;LINC01089;ADNP-AS1;AL360182.2;AC025431.1;AC145285.6;AC009133.5;AC068152.1;AL133346.1;AC097358.2;AC079305.1;AC092755.2;AL109917.1;CAHM;AL391121.1;LHX1-DT;AC004080.1;HOXD-AS2;AC234582.1;AC009097.4;AC012629.2;LOC100128239;AC044849.1;LOC339192;TRAM2-AS1;PABPC1L2B-AS1;LOC101928380;LOC105375304;PVT1;AC012615.2;…	64
RNA_Binding_Protein	RNAInter	BCAS2	MALAT1;AL356512.1;AL357033.3;LOC339192;SATB1-AS1;AC145285.6;AC008738.5;RAMP2-AS1	8
RNA_Binding_Protein	RNAInter	NLGN1	CRNDE;MALAT1;AL356512.1;AL357033.3;AC008738.5;SATB1-AS1;AC079848.1;AL355297.4;LINC01578;AP001107.7;LINC01089;ADNP-AS1;AL133346.1;AL360182.2;AC097358.2;AC009133.5;AC025431.1;AC068152.1;AC079305.1;AC092755.2;CAHM;AC004080.1;AL109917.1;AL391121.1;AC145285.6;AC009097.4;PVT1;LHX1-DT;LOC100128239;AC044849.1;HOXD-AS2;TRAM2-AS1;AC234582.1;AC012629.2;PABPC1L2B-AS1;LOC101928380;LOC105375304;WNT5A-AS1;AC096…	466
RNA_Binding_Protein	RNAInter	DAP3	MALAT1;AL356512.1	2
RNA_Binding_Protein	RNAInter	MCM7	TUG1;DANCR;MALAT1;AL356512.1;AL357033.3;SATB1-AS1;AC008738.5;AC145285.6;AC079848.1;LINC01578;AP001107.7;AL360182.2;AL355297.4;LOC339192;LINC01089;AC068152.1;LHX1-DT;LOC101930370;AC025431.1;ADNP-AS1;AC079305.1;AC009133.5;RAMP2-AS1;AL109917.1;AC097358.2;CAHM;AL391121.1;HOXD-AS2;AL133346.1;AC234582.1;AC092755.2;LOC642361;ST7-AS1;AC012629.2;AL139393.1;AC012615.2;AC010864.1;AC004080.1;AP000547.3;LOC28…	123
RNA_Binding_Protein	RNAInter	TMEM65	MALAT1	1
RNA_Binding_Protein	RNAInter	LOC100130542	MALAT1	1
RNA_Binding_Protein	RNAInter	ARSJ	TUG1;FENDRR;MALAT1;CRNDE	4
RNA_Binding_Protein	RNAInter	SYNE1	MALAT1	1
RNA_Binding_Protein	RNAInter	DDX21	CRNDE;TUG1;FENDRR;MALAT1;AL356512.1;AL357033.3;AC008738.5;SATB1-AS1;AC079848.1;LINC01578;AL355297.4;AP001107.7;LINC01089;AC145285.6;AL360182.2;ADNP-AS1;AC068152.1;AC025431.1;AC009133.5;AC079305.1;AL133346.1;AC097358.2;CAHM;AL109917.1;AC092755.2;LHX1-DT;AL391121.1;HOXD-AS2;AC004080.1;AC234582.1;AC012629.2;LOC101930370;AC009097.4;LOC100128239;AC044849.1;AC012615.2;AL139393.1;TRAM2-AS1;PVT1;AP000547…	450
RNA_Binding_Protein	RNAInter	STC1	TUG1;FENDRR;MALAT1;AL356512.1;AL357033.3;SATB1-AS1;AC008738.5;AC079848.1;LINC01578;AC145285.6;AP001107.7;AL355297.4;AL360182.2;LINC01089;ADNP-AS1;AC068152.1;AC025431.1;LOC339192;AC079305.1;AC009133.5;LHX1-DT;AC097358.2;LOC101930370;AL133346.1;AL109917.1;CAHM;AL391121.1;AC092755.2;RAMP2-AS1;HOXD-AS2;AC234582.1	31
RNA_Binding_Protein	RNAInter	SYNGR1	MALAT1;CRNDE;AL356512.1	3
RNA_Binding_Protein	RNAInter	HPS1	MALAT1;AL356512.1	2
RNA_Binding_Protein	RNAInter	C21orf91	MALAT1;AL356512.1;AL357033.3;LOC339192;AC145285.6;SATB1-AS1;AC008738.5;RAMP2-AS1;AC079848.1;LOC101930370;LINC01578;AP001107.7;AL355297.4;ST7-AS1;AL360182.2;LINC01089;LHX1-DT	17
RNA_Binding_Protein	RNAInter	FLII	FENDRR;DANCR;MALAT1;AL356512.1;AL357033.3;AC008738.5;SATB1-AS1;AC079848.1;LINC01578;AC145285.6;AP001107.7;AL355297.4;AL360182.2;LINC01089;ADNP-AS1;AC068152.1;AC025431.1;AC079305.1;AC009133.5;LHX1-DT;AC097358.2;AL133346.1;AL109917.1;CAHM;AL391121.1;AC092755.2;LOC101930370;HOXD-AS2;AC234582.1;AC004080.1;LOC339192;AC012629.2;AL139393.1;AC012615.2;LOC100128239;AC009097.4;AC044849.1;AP000547.3;RAMP2-A…	416
RNA_Binding_Protein	RNAInter	RSL1D1	MALAT1;AL356512.1;AL357033.3;AC145285.6;SATB1-AS1;AC008738.5;LOC339192	7
RNA_Binding_Protein	RNAInter	RPRD2	MALAT1;TUG1;AL356512.1;AL357033.3;AC008738.5;SATB1-AS1;AC079848.1;AL355297.4;LINC01578;AP001107.7;LINC01089;ADNP-AS1;AL360182.2;AL133346.1;AC009133.5;AC025431.1;AC097358.2;AC068152.1;AC079305.1;AC145285.6;AC092755.2;CAHM;AL391121.1;AL109917.1;AC004080.1;HOXD-AS2;AC009097.4;LHX1-DT;AC234582.1;AC044849.1;AC012629.2;LOC100128239;TRAM2-AS1;LOC105375304;PABPC1L2B-AS1;LOC101928380;PVT1;AC096888.1;WNT5A…	1120
RNA_Binding_Protein	RNAInter	CRYM	MALAT1;FENDRR;AL356512.1;AL357033.3;AC145285.6;SATB1-AS1;AC008738.5;LOC339192;AC079848.1;LINC01578;RAMP2-AS1;LOC101930370;AL360182.2;AP001107.7;LHX1-DT;AL355297.4;AC068152.1;ST7-AS1	18
RNA_Binding_Protein	RNAInter	KDM6B	CRNDE;AL357033.3;AL356512.1;AC008738.5;SATB1-AS1;AL355297.4;AC079848.1;AL133346.1;AP001107.7;LINC01578;LINC01089;ADNP-AS1;AL360182.2;AC097358.2;AC009133.5;AC092755.2;AC025431.1;AC004080.1;AC068152.1;AC079305.1;PVT1;CAHM;AC009097.4;AL391121.1;AL109917.1;LHX1-DT;TRAM2-AS1;LOC100128239;AC044849.1;WNT5A-AS1;LOC105375304;PABPC1L2B-AS1;LOC101928380;AC012629.2;AC096888.1;AC145285.6;HOXD-AS2;AC234582.1;A…	1566
RNA_Binding_Protein	RNAInter	THY1	TUG1;DANCR;MALAT1;AL356512.1	4
RNA_Binding_Protein	RNAInter	SSBP2	TUG1;MALAT1	2
RNA_Binding_Protein	RNAInter	ATAD1	TUG1;MALAT1;FENDRR;AL356512.1;AL357033.3;AC008738.5;SATB1-AS1;AC079848.1;LINC01578;AL355297.4;AP001107.7;LINC01089;AC145285.6;AL360182.2;ADNP-AS1;AC025431.1;AC068152.1;AC009133.5;AC079305.1;AL133346.1;AC097358.2;AL109917.1;CAHM;AC092755.2;LHX1-DT;AL391121.1;AC004080.1;HOXD-AS2;AC234582.1;AC012629.2;AC009097.4;LOC100128239;LOC101930370;AC044849.1;AC012615.2;TRAM2-AS1;PABPC1L2B-AS1;LOC101928380;LOC…	71
RNA_Binding_Protein	RNAInter	FBXO5	MALAT1;TUG1;AL356512.1;AL357033.3;AC145285.6;SATB1-AS1;AC008738.5;AC079848.1;LOC339192;LINC01578;AL360182.2;AP001107.7;LOC101930370;RAMP2-AS1;LHX1-DT;AL355297.4;AC068152.1	17
RNA_Binding_Protein	RNAInter	MRC2	TUG1;FENDRR;CRNDE;AL356512.1;AL357033.3;AC008738.5;SATB1-AS1;AL355297.4;AC079848.1;LINC01578;AP001107.7;LINC01089;AL133346.1;ADNP-AS1;AL360182.2;AC097358.2;AC009133.5;AC025431.1;AC092755.2;AC068152.1;AC079305.1;AC004080.1;CAHM;AL391121.1;AL109917.1;AC009097.4;PVT1;LHX1-DT;AC145285.6;AC044849.1;LOC100128239;TRAM2-AS1;WNT5A-AS1;LOC105375304;PABPC1L2B-AS1;LOC101928380;HOXD-AS2;AC096888.1;AC012629.2;…	2291
RNA_Binding_Protein	RNAInter	TMEM100	TUG1;MALAT1;AL356512.1	3
RNA_Binding_Protein	RNAInter	2023-09-08	MALAT1;AL356512.1;AL357033.3;AC008738.5;SATB1-AS1;AC079848.1;AL355297.4;LINC01578;AP001107.7;LINC01089;ADNP-AS1;AL360182.2;AL133346.1;AC025431.1;AC009133.5;AC097358.2;AC068152.1;AC079305.1;AC145285.6;AC092755.2;CAHM;AL109917.1;AL391121.1;AC004080.1;AC009097.4;HOXD-AS2;AC234582.1;LHX1-DT;LOC100128239;AC044849.1;AC012629.2;PVT1;TRAM2-AS1;PABPC1L2B-AS1;LOC101928380;LOC105375304;AC096888.1;WNT5A-AS1;…	112
RNA_Binding_Protein	RNAInter	LAMB3	TUG1;FENDRR;MALAT1;AL356512.1;AL357033.3;SATB1-AS1;AC145285.6;AC008738.5;AC079848.1;LINC01578;AL360182.2;AP001107.7;LOC339192;AL355297.4;LOC101930370;LINC01089;LHX1-DT;AC068152.1;AC025431.1;RAMP2-AS1;AC079305.1;ADNP-AS1;AC009133.5	23
RNA_Binding_Protein	RNAInter	ANLN	TUG1;FENDRR;MALAT1;CRNDE;AL356512.1;AL357033.3;AC008738.5;SATB1-AS1;AC079848.1;AC145285.6;LINC01578;AP001107.7;AL355297.4;AL360182.2;LINC01089;AC068152.1;ADNP-AS1;LHX1-DT;AC025431.1;AC079305.1;AC009133.5;LOC101930370;LOC339192;AC097358.2;AL109917.1;CAHM;AL133346.1;AL391121.1;HOXD-AS2;AC092755.2;AC234582.1;RAMP2-AS1;AC012629.2;AC004080.1;AL139393.1;LOC642361;AC012615.2;ST7-AS1;AC010864.1;AP000547.…	44
RNA_Binding_Protein	RNAInter	ZNF131	CRNDE;MALAT1;FENDRR;AL356512.1;AL357033.3;SATB1-AS1;AC008738.5;AC145285.6;AC079848.1;LINC01578;AP001107.7;AL360182.2;AL355297.4;LINC01089;AC068152.1;ADNP-AS1;LHX1-DT;AC025431.1;AC079305.1;AC009133.5;LOC101930370;LOC339192;AC097358.2;AL109917.1;CAHM;AL391121.1;AL133346.1;HOXD-AS2;AC092755.2;AC234582.1;RAMP2-AS1;AC012629.2;AL139393.1;LOC642361;ST7-AS1;AC012615.2;AC004080.1;AC010864.1;AP000547.3;LOC…	98
RNA_Binding_Protein	RNAInter	FDXACB1	MALAT1;FENDRR;AL356512.1;AL357033.3;AC008738.5;SATB1-AS1;AC079848.1;LINC01578;AL355297.4;AP001107.7;AC145285.6;LINC01089;AL360182.2;ADNP-AS1;AC025431.1;AC068152.1;AC009133.5;AC079305.1;AC097358.2;AL133346.1;AL109917.1;CAHM;AC092755.2;LHX1-DT;AL391121.1;HOXD-AS2;AC004080.1;AC234582.1;AC012629.2;LOC101930370;LOC100128239;AC009097.4;AC044849.1;AC012615.2;AL139393.1;TRAM2-AS1;AP000547.3;PABPC1L2B-AS1…	104
RNA_Binding_Protein	RNAInter	SERTAD4	CRNDE;MALAT1;TUG1;FENDRR	4
RNA_Binding_Protein	RNAInter	TEX43	MALAT1	1
RNA_Binding_Protein	RNAInter	ZNF442	MALAT1;AL356512.1	2
RNA_Binding_Protein	RNAInter	PTRH1	MALAT1;FENDRR;AL356512.1;AL357033.3;AC008738.5;SATB1-AS1;AL355297.4;AC079848.1;AP001107.7;LINC01578;LOC339192;LINC01089;AC145285.6;ADNP-AS1;AL133346.1;AL360182.2	16
RNA_Binding_Protein	RNAInter	CCNG2	TUG1;FENDRR;CRNDE;MALAT1;AL356512.1;AC145285.6;AL357033.3;LOC339192;SATB1-AS1;AC008738.5;RAMP2-AS1;AC079848.1;LOC101930370;LINC01578;AL360182.2;LHX1-DT;AP001107.7;ST7-AS1;AC068152.1;AL355297.4;LOC642361;AC025431.1;AC079305.1;LINC01089;AL139393.2;TSPOAP1-AS1;ADNP-AS1;AC010864.1;AC009133.5;LOC728975;HOXD-AS2;AL109917.1;AC234582.1	33
RNA_Binding_Protein	RNAInter	IDI1	TUG1;FENDRR;AL356512.1;AL357033.3;AC008738.5;SATB1-AS1;AC079848.1;AL355297.4;LINC01578;AP001107.7;LINC01089;ADNP-AS1;AL360182.2;AL133346.1;AC097358.2;AC009133.5;AC025431.1;AC068152.1;AC079305.1;AC092755.2;AC145285.6;CAHM;AC004080.1;AL109917.1;AL391121.1;AC009097.4;LHX1-DT;HOXD-AS2;LOC100128239;PVT1;AC044849.1;AC012629.2;AC234582.1;TRAM2-AS1;PABPC1L2B-AS1;LOC101928380;LOC105375304;WNT5A-AS1;AC0968…	1070
RNA_Binding_Protein	RNAInter	AP2A2	MALAT1;AL356512.1;AL357033.3;SATB1-AS1;AC008738.5;AC145285.6;AC079848.1;LINC01578;AP001107.7;AL360182.2;AL355297.4;LINC01089;AC068152.1;AC025431.1;ADNP-AS1;LHX1-DT;AC079305.1;AC009133.5;LOC101930370;LOC339192	20
RNA_Binding_Protein	RNAInter	RAB9B	MALAT1;FENDRR;AL356512.1	3
RNA_Binding_Protein	RNAInter	PRSS12	MALAT1;TUG1;DANCR;AL356512.1	4
RNA_Binding_Protein	RNAInter	MCM4	FENDRR;CRNDE;MALAT1;AL356512.1;LOC339192;AC145285.6;RAMP2-AS1;AL357033.3;AC008738.5;SATB1-AS1;LOC101930370;TSPOAP1-AS1;ST7-AS1;AC079848.1;LOC728975;LINC01578;AP001107.7;AL355297.4;FLJ37453;LOC642361;AL121749.1;AL139393.2;LHX1-DT;LINC01089;AL360182.2;ADNP-AS1;AC025431.1;BX255925.1;AC068152.1;AL449106.1;AC009133.5;AC079305.1;AC097358.2;AC010864.1;AL133346.1;LINC01003;KLF3-AS1;FAM66E;AC020928.3;GATA…	143
RNA_Binding_Protein	RNAInter	RFXANK	MALAT1;AL356512.1;AC145285.6;AL357033.3;LOC339192	5
RNA_Binding_Protein	RNAInter	PHF23	FENDRR;AL357033.3;AC008738.5;AL356512.1;SATB1-AS1;AL355297.4;AC079848.1;AL133346.1;LINC01089;AP001107.7;ADNP-AS1;LINC01578;AL360182.2;AC097358.2;AC009133.5;PVT1;AC025431.1;AC092755.2;AC004080.1;AC068152.1;AC079305.1;AC009097.4;CAHM;WNT5A-AS1;TRAM2-AS1;LOC100128239;AL109917.1;AL391121.1;AC044849.1;LHX1-DT;PABPC1L2B-AS1;LOC101928380;LOC105375304;AC012629.2;AC096888.1;AL139393.1;AC016575.1;AP000911.…	1717
RNA_Binding_Protein	RNAInter	AQP3	FENDRR;TUG1;MALAT1;AL356512.1	4
RNA_Binding_Protein	RNAInter	FAM122A	MALAT1;AL357033.3;AC008738.5;SATB1-AS1;AL356512.1;AL355297.4;AC079848.1;AL133346.1;LINC01089;AP001107.7;ADNP-AS1;LINC01578;AL360182.2;AC097358.2;PVT1;AC009133.5;AC092755.2;AC025431.1;AC004080.1;AC068152.1;AC009097.4;WNT5A-AS1;AC079305.1;AL109917.1;CAHM;TRAM2-AS1;LOC100128239;AC044849.1;PABPC1L2B-AS1;LOC101928380;AL391121.1;LHX1-DT;LOC105375304;AC012629.2;AL139393.1;AC096888.1;KMT2E-AS1;AP000911.2…	64
RNA_Binding_Protein	RNAInter	SF3A2	MALAT1;TUG1;AL356512.1;AL357033.3;AC008738.5;SATB1-AS1;AL355297.4;AC079848.1;LINC01578;AP001107.7;LINC01089;ADNP-AS1;AL133346.1;AL360182.2;AC097358.2;AC009133.5;AC025431.1;AC068152.1;AC079305.1;AC092755.2;AC004080.1;CAHM;AL109917.1;AL391121.1;PVT1;AC145285.6;AC009097.4;LOC100128239;LHX1-DT;AC044849.1;TRAM2-AS1;PABPC1L2B-AS1;LOC101928380;WNT5A-AS1;HOXD-AS2;LOC105375304;AC012629.2;AC234582.1;AC0968…	41
RNA_Binding_Protein	RNAInter	TSPO	FENDRR;MALAT1	2
RNA_Binding_Protein	RNAInter	VWA3A	MALAT1;AL356512.1;AL357033.3;SATB1-AS1;AC008738.5;AC145285.6;AC079848.1;LINC01578;AP001107.7;AL360182.2;LOC339192;AL355297.4;LOC101930370;LHX1-DT;AC068152.1;LINC01089;AC025431.1;RAMP2-AS1;ADNP-AS1;AC079305.1;AC009133.5;AL109917.1;AC097358.2;HOXD-AS2;CAHM;AL391121.1;AC234582.1;ST7-AS1;LOC642361;AL133346.1;AC092755.2;AC010864.1;AL139393.1;AC012629.2;AC012615.2;AP000547.3;AL139393.2;LOC283140;AC0040…	114
RNA_Binding_Protein	RNAInter	SEMA3D	FENDRR;CRNDE;MALAT1;AL356512.1;AL357033.3;SATB1-AS1;AC145285.6;AC008738.5;AC079848.1;LINC01578	10
RNA_Binding_Protein	RNAInter	DGKD	FENDRR;CRNDE;MALAT1;AL356512.1;AL357033.3;AC008738.5;SATB1-AS1;AC079848.1;LINC01578;AL355297.4;AP001107.7;LINC01089;ADNP-AS1;AL360182.2;AC025431.1;AL133346.1;AC009133.5;AC068152.1;AC145285.6;AC097358.2;AC079305.1;AC092755.2;AL109917.1;CAHM;AL391121.1;AC004080.1;LHX1-DT;HOXD-AS2;AC234582.1;AC009097.4;AC012629.2;LOC100128239;AC044849.1;TRAM2-AS1;PABPC1L2B-AS1;LOC101928380;LOC105375304;PVT1;AC012615…	132
RNA_Binding_Protein	RNAInter	RABGGTA	MALAT1;AL356512.1;AL357033.3;AC008738.5;SATB1-AS1;AC079848.1;LINC01578;AL355297.4;AP001107.7;LOC339192;LINC01089;AL360182.2;ADNP-AS1;AC145285.6;AC025431.1;AC068152.1;AC009133.5;AC097358.2;AC079305.1;AL133346.1;RAMP2-AS1;AL109917.1;CAHM;AC092755.2;AL391121.1;LHX1-DT;AC004080.1;HOXD-AS2;AC234582.1;AC012629.2;LOC100128239;AC009097.4;LOC101930370;AC044849.1;TRAM2-AS1;PVT1;AC012615.2;PABPC1L2B-AS1;LOC…	91
RNA_Binding_Protein	RNAInter	USP5	CRNDE;MALAT1;FENDRR;AL356512.1;AL357033.3;AC008738.5;SATB1-AS1;AC079848.1;LINC01578;AP001107.7;AL355297.4;AC145285.6;LINC01089;AL360182.2;ADNP-AS1;AC025431.1;AC068152.1;AC009133.5;AC079305.1;AC097358.2;AL133346.1;AL109917.1;AC092755.2;CAHM;LHX1-DT;AL391121.1;HOXD-AS2;AC234582.1;AC004080.1;AC012629.2;LOC101930370;LOC100128239;AC009097.4;AC044849.1;AC012615.2;AL139393.1;TRAM2-AS1;AP000547.3;PABPC1L…	243
RNA_Binding_Protein	RNAInter	SHMT2	FENDRR;MALAT1;TUG1;AL356512.1;AL357033.3;SATB1-AS1;AC008738.5;AC079848.1;LINC01578;AC145285.6;AP001107.7;AL355297.4;AL360182.2;LINC01089;ADNP-AS1;AC025431.1;AC068152.1;LOC339192	18
RNA_Binding_Protein	RNAInter	FRS2	MALAT1;CRNDE;TUG1;AL356512.1;AL357033.3;AC008738.5;SATB1-AS1;AC079848.1;LINC01578;AP001107.7;AL355297.4;AC145285.6;AL360182.2;LINC01089;ADNP-AS1;AC068152.1;AC025431.1;AC009133.5;AC079305.1;AC097358.2;AL133346.1;LHX1-DT;AL109917.1;CAHM;AC092755.2;AL391121.1;HOXD-AS2;AC234582.1;AC004080.1;LOC101930370;AC012629.2;AC009097.4;LOC100128239;AC044849.1;AL139393.1;AC012615.2;AP000547.3	37
RNA_Binding_Protein	RNAInter	RFTN2	MALAT1;CRNDE;FENDRR;AL356512.1;AL357033.3;AC145285.6;SATB1-AS1;LOC339192;AC008738.5	9
RNA_Binding_Protein	RNAInter	MAK16	MALAT1;AL356512.1;AL357033.3;AC145285.6;SATB1-AS1;AC008738.5;AC079848.1;LINC01578;LOC339192;AL360182.2;AP001107.7;LOC101930370;AL355297.4;RAMP2-AS1;LHX1-DT;AC068152.1;LINC01089;AC025431.1;AC079305.1;ADNP-AS1;AC009133.5;AL109917.1;ST7-AS1;LOC642361;HOXD-AS2;AC234582.1;AC097358.2;AL391121.1;CAHM;AC010864.1;AL139393.1;AC092755.2;AC012615.2;AL133346.1;AL139393.2;AC012629.2	36
RNA_Binding_Protein	RNAInter	IKBKE	MALAT1;TUG1;AL356512.1;AL357033.3;AC008738.5;SATB1-AS1;AC079848.1;AL355297.4;LINC01578;AP001107.7;LINC01089;ADNP-AS1;AL360182.2;AL133346.1;AC025431.1;AC009133.5;AC097358.2;AC068152.1;AC079305.1;AC092755.2;AC145285.6;CAHM;AL109917.1;AL391121.1;AC004080.1;AC009097.4;LHX1-DT;LOC100128239;HOXD-AS2;AC234582.1;AC044849.1;PVT1;AC012629.2;TRAM2-AS1;PABPC1L2B-AS1;LOC101928380;LOC105375304;WNT5A-AS1;AC0968…	112
RNA_Binding_Protein	RNAInter	TOB1	FENDRR;MALAT1;AL356512.1;AL357033.3;SATB1-AS1;AC145285.6;AC008738.5;AC079848.1;LINC01578;AL360182.2;LOC339192;AP001107.7;AL355297.4;LOC101930370;LHX1-DT;RAMP2-AS1;AC068152.1;LINC01089;AC025431.1;AC079305.1;ADNP-AS1;AC009133.5;AL109917.1;CAHM;AC097358.2;HOXD-AS2;ST7-AS1;AL391121.1;LOC642361;AC234582.1;AC092755.2;AL133346.1;AC010864.1;AL139393.1;AC012629.2;AC012615.2;AL139393.2;LOC283140;AP000547.3…	122
RNA_Binding_Protein	RNAInter	TMEM128	FENDRR;MALAT1	2
RNA_Binding_Protein	RNAInter	DEPDC1B	MALAT1;TUG1;AL356512.1;AL357033.3;AC008738.5;SATB1-AS1;AC079848.1;AL355297.4;LINC01578;AP001107.7;LINC01089;ADNP-AS1;AL360182.2;AL133346.1;AC025431.1;AC009133.5;AC097358.2;AC145285.6;AC068152.1;AC079305.1;AC092755.2;CAHM;AL109917.1;AL391121.1;AC004080.1;LOC339192;HOXD-AS2;AC009097.4;AC234582.1;LHX1-DT;LOC100128239;AC044849.1;AC012629.2;TRAM2-AS1;PVT1;PABPC1L2B-AS1;LOC101928380;LOC105375304;LOC101…	67
RNA_Binding_Protein	RNAInter	JPT1	FENDRR;MALAT1;AL356512.1	3
RNA_Binding_Protein	RNAInter	FHOD3	TUG1;FENDRR;DANCR;AL356512.1;AL357033.3;AC008738.5;SATB1-AS1;AC079848.1;AL355297.4;LINC01578;AP001107.7;LINC01089;ADNP-AS1;AL360182.2;AL133346.1;AC009133.5;AC097358.2;AC025431.1;AC068152.1;AC145285.6;AC079305.1;AC092755.2;CAHM;AL109917.1;AL391121.1;AC004080.1;LHX1-DT;HOXD-AS2;AC009097.4;AC234582.1;AC012629.2;LOC100128239;AC044849.1;TRAM2-AS1;PVT1;LOC105375304;PABPC1L2B-AS1;LOC101928380;AC096888.1…	1602
RNA_Binding_Protein	RNAInter	RTTN	MALAT1;AL356512.1	2
RNA_Binding_Protein	RNAInter	USP31	MALAT1;AL356512.1;AL357033.3;AC008738.5;SATB1-AS1;AC079848.1;LINC01578;AL355297.4;AP001107.7;LINC01089;ADNP-AS1;AL360182.2;AL133346.1;AC009133.5;AC025431.1;AC068152.1;AC097358.2;AC145285.6;AC079305.1;AC092755.2;CAHM;AL391121.1;AL109917.1;AC004080.1;LHX1-DT;HOXD-AS2;AC234582.1;AC009097.4;AC012629.2;AC044849.1;LOC100128239;TRAM2-AS1;LOC105375304;PABPC1L2B-AS1;LOC101928380;PVT1;AC096888.1;AL139393.1…	716
RNA_Binding_Protein	RNAInter	CCDC59	FENDRR;MALAT1;AL356512.1	3
RNA_Binding_Protein	RNAInter	SOX6	FENDRR;MALAT1;TUG1;AL356512.1	4
RNA_Binding_Protein	RNAInter	SEC24B	MALAT1;AL356512.1;AC145285.6;LOC339192;AL357033.3;RAMP2-AS1;SATB1-AS1;LOC101930370;AC008738.5;AC079848.1;LINC01578;AL360182.2;LHX1-DT;ST7-AS1;LOC642361;AP001107.7;TSPOAP1-AS1;AL139393.2;AC068152.1;LOC728975;AL355297.4;FLJ37453;AC010864.1;AL121749.1;AC079305.1;AC025431.1;LINC01089;HOXD-AS2;AL109917.1;BX255925.1;ADNP-AS1;AC009133.5;AL139393.1;LINC01003;LOC401442;AC234582.1;CAHM;LOC283140;AL391121.1…	207
RNA_Binding_Protein	RNAInter	VTI1A	FENDRR;MALAT1;AL356512.1;AL357033.3;AC008738.5;SATB1-AS1;AC079848.1;AL355297.4;LINC01578;AP001107.7;LINC01089;ADNP-AS1;AL360182.2;AL133346.1;AC025431.1;AC097358.2;AC009133.5;AC068152.1;AC079305.1;AC092755.2;AC145285.6;AL109917.1;CAHM;AC004080.1;AL391121.1;AC009097.4;LOC100128239;LHX1-DT;PVT1;HOXD-AS2;AC044849.1;AC234582.1;AC012629.2;TRAM2-AS1;PABPC1L2B-AS1;LOC101928380;LOC105375304;WNT5A-AS1;AC09…	146
RNA_Binding_Protein	RNAInter	HIST1H2BF	CRNDE;MALAT1	2
RNA_Binding_Protein	RNAInter	DNAJC18	TUG1;MALAT1;FENDRR;AL356512.1;AL357033.3;AC008738.5;SATB1-AS1;AC079848.1;LINC01578;AL355297.4;AP001107.7;LINC01089;ADNP-AS1;AL360182.2;AC145285.6;AC068152.1;AC009133.5;AL133346.1;AC025431.1;AC079305.1;AC097358.2;CAHM;AC092755.2;AL109917.1;AL391121.1;LHX1-DT;AC004080.1;HOXD-AS2;AC234582.1;AC012629.2;AC009097.4;LOC100128239;AC044849.1;LOC101930370;TRAM2-AS1;LOC105375304;PABPC1L2B-AS1;LOC101928380;P…	228
RNA_Binding_Protein	RNAInter	NOC2L	MALAT1;FENDRR;CRNDE;AL356512.1;AL357033.3;AC008738.5;SATB1-AS1;AC079848.1;LINC01578;AL355297.4;AP001107.7;LINC01089;ADNP-AS1;AL360182.2;AC145285.6;AC025431.1;AC068152.1;AC009133.5;AL133346.1;AC097358.2;AC079305.1;AC092755.2;CAHM;AL109917.1;AL391121.1;LHX1-DT;AC004080.1;HOXD-AS2;LOC339192;AC234582.1;AC012629.2;AC009097.4;LOC100128239;AC044849.1;TRAM2-AS1;PABPC1L2B-AS1;LOC101928380;PVT1;LOC10537530…	105
RNA_Binding_Protein	RNAInter	TNFRSF19	MALAT1;TUG1;CRNDE	3
RNA_Binding_Protein	RNAInter	ACACA	CRNDE;MALAT1;AL356512.1;AL357033.3;AC008738.5;SATB1-AS1;AL355297.4;AC079848.1;LINC01578;LINC01089;AP001107.7;ADNP-AS1;AL133346.1;AL360182.2;AC097358.2;AC009133.5;AC092755.2;AC025431.1;AC068152.1;AC004080.1;AC079305.1;PVT1;AL391121.1;CAHM;AC009097.4;LOC100128239	26
RNA_Binding_Protein	RNAInter	DUSP12	MALAT1;TUG1;AL356512.1;AL357033.3;AC008738.5;SATB1-AS1;AC079848.1;AL355297.4;LINC01578;AP001107.7;LINC01089;ADNP-AS1;AL133346.1;AL360182.2;AC097358.2;AC009133.5;AC025431.1;AC068152.1;AC079305.1;AC092755.2;CAHM;AC004080.1;AL109917.1;AL391121.1;AC145285.6;AC009097.4;PVT1;LHX1-DT;LOC100128239;AC044849.1;HOXD-AS2;TRAM2-AS1;AC234582.1;AC012629.2;PABPC1L2B-AS1;LOC101928380;LOC105375304;WNT5A-AS1;AC0968…	64
RNA_Binding_Protein	RNAInter	NOVA1	TUG1;FENDRR;MALAT1;AL356512.1;AL357033.3;AC008738.5;SATB1-AS1;AL355297.4;AC079848.1;AP001107.7;LINC01578;LINC01089;AL133346.1;ADNP-AS1;AL360182.2;AC097358.2;AC009133.5;AC025431.1;AC092755.2;AC068152.1;AC079305.1;AC004080.1;CAHM;AL109917.1;PVT1;AL391121.1;AC009097.4;LOC100128239;LHX1-DT;AC044849.1;AC145285.6;TRAM2-AS1;WNT5A-AS1;PABPC1L2B-AS1;LOC101928380;LOC105375304;HOXD-AS2;AC012629.2;AC234582.1…	40
RNA_Binding_Protein	RNAInter	GALT	MALAT1;AL356512.1;AL357033.3;AC008738.5;SATB1-AS1;AC079848.1;LINC01578;AL355297.4;AP001107.7;LINC01089;ADNP-AS1;AL360182.2;AL133346.1;AC025431.1;AC009133.5;AC068152.1;AC097358.2;AC145285.6;AC079305.1;AC092755.2;CAHM;AL109917.1;AL391121.1;AC004080.1;LHX1-DT;HOXD-AS2;AC234582.1;AC009097.4;AC012629.2;LOC100128239;AC044849.1;TRAM2-AS1;PVT1;PABPC1L2B-AS1;LOC101928380;LOC105375304;AC096888.1;AC012615.2…	87
RNA_Binding_Protein	RNAInter	IL18	MALAT1;AL356512.1	2
RNA_Binding_Protein	RNAInter	FNTB	MALAT1	1
RNA_Binding_Protein	RNAInter	PLEKHH2	MALAT1;AL356512.1;AL357033.3;AC008738.5;SATB1-AS1;AC079848.1;AL355297.4;LINC01578;AP001107.7;LINC01089;ADNP-AS1;AL360182.2;AL133346.1;AC009133.5;AC025431.1;AC097358.2;AC068152.1;AC079305.1;AC092755.2;AC145285.6;CAHM;AL391121.1;AL109917.1;AC004080.1;HOXD-AS2;AC009097.4;LHX1-DT;AC234582.1;AC044849.1;LOC100128239;AC012629.2;TRAM2-AS1;LOC105375304;PVT1;PABPC1L2B-AS1;LOC101928380;AC096888.1;WNT5A-AS1;…	1310
RNA_Binding_Protein	RNAInter	TBL3	MALAT1;AL356512.1;AL357033.3;LOC339192;AC145285.6;SATB1-AS1;AC008738.5;RAMP2-AS1;AC079848.1	9
RNA_Binding_Protein	RNAInter	BIRC2	MALAT1;FENDRR;AL356512.1;AL357033.3;SATB1-AS1;AC008738.5;AC079848.1;LINC01578;AL355297.4;AP001107.7;LINC01089;ADNP-AS1;AL360182.2;AC145285.6;AC025431.1;AC068152.1;AC009133.5;AC079305.1;AC097358.2;AL133346.1;AL109917.1;AC092755.2;LOC339192	23
RNA_Binding_Protein	RNAInter	MRPL16	TUG1;MALAT1	2
RNA_Binding_Protein	RNAInter	PRKG1	FENDRR;MALAT1;TUG1;AL356512.1;AL357033.3;AC008738.5;SATB1-AS1;AC079848.1;AL355297.4;LINC01578;AP001107.7;LINC01089;ADNP-AS1;AL360182.2;AL133346.1;AC097358.2;AC009133.5;AC025431.1;AC068152.1;AC079305.1;AC092755.2;AC004080.1;CAHM;AC145285.6;AL109917.1;AL391121.1;PVT1;AC009097.4;LOC100128239;LHX1-DT;HOXD-AS2;AC044849.1;TRAM2-AS1;AC012629.2;AC234582.1;PABPC1L2B-AS1;LOC101928380;LOC105375304;WNT5A-AS1…	261
RNA_Binding_Protein	RNAInter	ZNF772	MALAT1;AL357033.3;AL356512.1;AC008738.5;SATB1-AS1;AL355297.4;AC079848.1;LINC01089;AP001107.7;AL133346.1;LINC01578;ADNP-AS1;AL360182.2;AC097358.2;AC009133.5;AC025431.1;AC092755.2;AC068152.1;AC004080.1;AC079305.1;PVT1;CAHM;AC009097.4;AL391121.1;AL109917.1;WNT5A-AS1;LOC100128239;TRAM2-AS1;LHX1-DT;AC044849.1;PABPC1L2B-AS1;LOC101928380;LOC105375304;AC012629.2;AC096888.1;AC145285.6;HOXD-AS2;AC234582.1;…	787
RNA_Binding_Protein	RNAInter	RPRD1A	HULC;MALAT1;TUG1;CRNDE;FENDRR;AL356512.1;AL357033.3;SATB1-AS1;AC008738.5;AC079848.1;LINC01578;AC145285.6;AP001107.7;AL355297.4;AL360182.2;LINC01089;ADNP-AS1;AC025431.1;AC068152.1;AC079305.1;AC009133.5;LHX1-DT;AC097358.2;AL133346.1;AL109917.1;CAHM;LOC101930370;AL391121.1;AC092755.2;HOXD-AS2;AC234582.1;LOC339192;AC012629.2;AC004080.1;AC012615.2;AL139393.1;LOC100128239;AC044849.1;AC009097.4;RAMP2-AS…	49
RNA_Binding_Protein	RNAInter	KCNJ2	TUG1;MALAT1;AL356512.1;LOC339192;AL357033.3;RAMP2-AS1;AC145285.6;SATB1-AS1;AC008738.5	9
RNA_Binding_Protein	RNAInter	SPAG7	TUG1;MALAT1;AL356512.1;LOC339192;AC145285.6;RAMP2-AS1;AL357033.3;LOC101930370;SATB1-AS1;AC008738.5;ST7-AS1	11
RNA_Binding_Protein	RNAInter	FANCA	MALAT1;AL356512.1;AL357033.3;AC008738.5;SATB1-AS1;AC079848.1;AL355297.4;LINC01578;AP001107.7;LINC01089;ADNP-AS1;AL133346.1;AL360182.2;AC009133.5;AC097358.2;AC025431.1;AC079305.1;AC068152.1;AC092755.2;CAHM;AC004080.1;AL391121.1;AC145285.6;AL109917.1;AC009097.4;LHX1-DT;PVT1;AC044849.1;LOC100128239;HOXD-AS2;TRAM2-AS1;AC012629.2;AC234582.1;LOC105375304;PABPC1L2B-AS1;LOC101928380;WNT5A-AS1;AC096888.1;…	1404
RNA_Binding_Protein	RNAInter	GRIK2	CRNDE;MALAT1;AL356512.1;AL357033.3;AC008738.5;SATB1-AS1;AC079848.1;AL355297.4;LINC01578;AP001107.7;LINC01089;ADNP-AS1;AL360182.2;AL133346.1;AC009133.5;AC097358.2;AC025431.1;AC068152.1;AC079305.1;AC092755.2;AC145285.6;CAHM;AL109917.1;AC004080.1;AL391121.1;LOC339192;AC009097.4;LHX1-DT;HOXD-AS2;LOC100128239;AC044849.1;AC234582.1;PVT1;AC012629.2;TRAM2-AS1;PABPC1L2B-AS1;LOC101928380;LOC105375304	38
RNA_Binding_Protein	RNAInter	DCLRE1C	CRNDE;MALAT1;AL356512.1	3
RNA_Binding_Protein	RNAInter	SOX5	MALAT1;AL356512.1;AL357033.3;AC145285.6;SATB1-AS1;AC008738.5;LOC339192;AC079848.1;LINC01578;AL360182.2;AP001107.7;LOC101930370;RAMP2-AS1;LHX1-DT;AL355297.4;AC068152.1;LINC01089;AC025431.1;AC079305.1;ADNP-AS1;ST7-AS1;AC009133.5;LOC642361;AL109917.1;HOXD-AS2;AC234582.1;AL391121.1;CAHM;AC097358.2;AC010864.1;AL139393.1;AL139393.2;AC092755.2;AC012615.2;AC012629.2;AL133346.1;TSPOAP1-AS1;AP000547.3;LOC2…	56
RNA_Binding_Protein	RNAInter	SLMAP	MALAT1;AL356512.1;AC145285.6;LOC339192;AL357033.3;RAMP2-AS1;SATB1-AS1;LOC101930370;AC008738.5;LINC01578;AC079848.1;ST7-AS1;AL360182.2;LHX1-DT;TSPOAP1-AS1;LOC728975;LOC642361;AP001107.7	18
RNA_Binding_Protein	RNAInter	NBPF9	MALAT1;AL356512.1;AL357033.3;AC008738.5;SATB1-AS1;AC079848.1;LINC01578;AL355297.4;AP001107.7;LINC01089;ADNP-AS1;AL360182.2;AL133346.1;AC025431.1;AC009133.5;AC097358.2;AC068152.1;AC079305.1;AC145285.6;AC092755.2;CAHM;AL109917.1;AL391121.1;AC004080.1;HOXD-AS2;LHX1-DT;AC009097.4;AC234582.1;LOC100128239;AC012629.2;AC044849.1;PVT1;TRAM2-AS1;PABPC1L2B-AS1;LOC101928380;LOC105375304;AC096888.1;WNT5A-AS1;…	131
RNA_Binding_Protein	RNAInter	COBLL1	MALAT1;CRNDE;AL356512.1;AL357033.3;AC145285.6;SATB1-AS1;AC008738.5;AC079848.1;LOC339192;LINC01578;AL360182.2;LOC101930370;AP001107.7;RAMP2-AS1;LHX1-DT;AL355297.4;AC068152.1;LINC01089;AC025431.1;AC079305.1;ADNP-AS1;ST7-AS1;AC009133.5;LOC642361;AL109917.1;HOXD-AS2;AC234582.1;AL391121.1;CAHM;AC010864.1;AC097358.2;AL139393.1;AL139393.2;AC092755.2;AC012615.2;AC012629.2;AL133346.1;LOC728975;AP000547.3;…	88
RNA_Binding_Protein	RNAInter	CCDC126	MALAT1;FENDRR;AL356512.1;AC145285.6;AL357033.3;LOC339192;SATB1-AS1;AC008738.5;RAMP2-AS1;LINC01578;LOC101930370;AC079848.1	12
RNA_Binding_Protein	RNAInter	GINS3	TUG1;MALAT1;FENDRR	3
RNA_Binding_Protein	RNAInter	GLIPR2	FENDRR;DANCR;CRNDE;MALAT1;AL356512.1;AL357033.3;SATB1-AS1;AC145285.6;AC008738.5	9
RNA_Binding_Protein	RNAInter	CBFA2T2	MALAT1;AL356512.1;AC145285.6;LOC339192;AL357033.3;RAMP2-AS1;SATB1-AS1;LOC101930370;AC008738.5;LINC01578;AL360182.2;AC079848.1;ST7-AS1;LHX1-DT;LOC642361;TSPOAP1-AS1;LOC728975;AP001107.7;AL139393.2;AC068152.1;AL121749.1;AC010864.1;FLJ37453;AC025431.1;AL355297.4;BX255925.1;AC079305.1;LINC01089;LINC01003;AL139393.1;AC234582.1;HOXD-AS2;AC009133.5;ADNP-AS1;AL109917.1;LOC401442;AC012615.2;FAM66E;AL44910…	64
RNA_Binding_Protein	RNAInter	RILP	MALAT1;AL356512.1;LOC339192;AC145285.6;AL357033.3;RAMP2-AS1;SATB1-AS1;AC008738.5	8
RNA_Binding_Protein	RNAInter	NRIP3	TUG1;MALAT1;FENDRR;AL356512.1	4
RNA_Binding_Protein	RNAInter	LSM4	CRNDE;TUG1;MALAT1	3
RNA_Binding_Protein	RNAInter	APOC1	MALAT1;AL356512.1	2
RNA_Binding_Protein	RNAInter	ZNF212	MALAT1;AL356512.1;AL357033.3;AC008738.5;SATB1-AS1;AC079848.1;LINC01578;AC145285.6;AP001107.7;AL355297.4;AL360182.2;LINC01089;ADNP-AS1;AC068152.1;AC025431.1;AC079305.1;LHX1-DT;AC009133.5;LOC339192;AC097358.2;LOC101930370;AL133346.1;AL109917.1;CAHM;AL391121.1;AC092755.2;HOXD-AS2;AC234582.1;RAMP2-AS1;AC012629.2;AC004080.1;AL139393.1;AC012615.2;AP000547.3;LOC642361;AC010864.1;LOC100128239;AC009097.4;…	41
RNA_Binding_Protein	RNAInter	SLC25A11	FENDRR;TUG1;CRNDE;MALAT1;AL356512.1;AL357033.3;AC145285.6;SATB1-AS1;AC008738.5;AC079848.1;LINC01578;LOC339192;AL360182.2;AP001107.7;LOC101930370;AL355297.4;LHX1-DT;RAMP2-AS1;AC068152.1;LINC01089;AC025431.1;AC079305.1;ADNP-AS1;AC009133.5;AL109917.1;ST7-AS1;LOC642361;HOXD-AS2;CAHM;AL391121.1;AC097358.2;AC234582.1;AC010864.1;AC092755.2;AL139393.1;AL133346.1;AC012629.2;AL139393.2;AC012615.2;AP000547.…	41
RNA_Binding_Protein	RNAInter	NFIX	MALAT1;FENDRR;AL356512.1;AL357033.3;AC008738.5;SATB1-AS1;AC079848.1;AL355297.4;LINC01578;AP001107.7;LINC01089;ADNP-AS1;AL360182.2;AL133346.1;AC097358.2;AC009133.5;AC025431.1;AC068152.1;AC079305.1;AC092755.2;AC145285.6;CAHM;AC004080.1;AL109917.1;AL391121.1;AC009097.4;LHX1-DT;HOXD-AS2;LOC100128239;PVT1;AC044849.1;AC234582.1;AC012629.2;TRAM2-AS1;PABPC1L2B-AS1;LOC101928380;LOC105375304;WNT5A-AS1;AC09…	441
RNA_Binding_Protein	RNAInter	ZNF30	MALAT1;CRNDE;AL356512.1;AL357033.3;SATB1-AS1;AC008738.5;AC079848.1;LINC01578;AC145285.6;AP001107.7;AL355297.4;AL360182.2;LINC01089;ADNP-AS1;AC025431.1;AC068152.1;AC079305.1;AC009133.5;LHX1-DT;AC097358.2;AL133346.1;AL109917.1;LOC101930370;CAHM;AL391121.1;AC092755.2;HOXD-AS2;AC234582.1;LOC339192	29
RNA_Binding_Protein	RNAInter	BACE1	BACE1-AS;MALAT1;AL356512.1;AL357033.3;AC008738.5;SATB1-AS1;AC079848.1;LINC01578;AL355297.4;AP001107.7;LINC01089;ADNP-AS1;AL360182.2;AL133346.1;AC025431.1;AC009133.5;AC068152.1;AC097358.2;AC079305.1;AC145285.6;AC092755.2;CAHM;AL109917.1;AL391121.1;AC004080.1;LHX1-DT;HOXD-AS2;AC234582.1;AC009097.4;LOC100128239;AC012629.2;AC044849.1;TRAM2-AS1;PVT1;PABPC1L2B-AS1;LOC101928380;LOC105375304;AC096888.1;W…	210
RNA_Binding_Protein	RNAInter	CHORDC1	MALAT1;FENDRR;TUG1;CRNDE;AL356512.1;AL357033.3;AC008738.5;SATB1-AS1;AC079848.1;AC145285.6;LINC01578;AP001107.7;AL355297.4;AL360182.2;LINC01089;LOC339192;ADNP-AS1;AC025431.1;AC068152.1;AC009133.5;AC079305.1;AC097358.2;LOC101930370;AL133346.1;RAMP2-AS1;LHX1-DT;AL109917.1;CAHM;AC092755.2;AL391121.1;HOXD-AS2;AC234582.1;AC004080.1;AC012629.2;ST7-AS1;LOC642361;LOC100128239;AC009097.4;AC044849.1;AC01261…	69
RNA_Binding_Protein	RNAInter	TLR6	MALAT1;AL356512.1;AL357033.3;SATB1-AS1;AC008738.5;AC079848.1;LINC01578;AC145285.6;AP001107.7;AL355297.4;AL360182.2;LINC01089;ADNP-AS1;AC068152.1;AC025431.1;AC079305.1;AC009133.5;LHX1-DT;AC097358.2;AL133346.1;AL109917.1;CAHM;AL391121.1;LOC101930370;AC092755.2;HOXD-AS2;AC234582.1;LOC339192;AC012629.2;AC004080.1;AL139393.1;AC012615.2;LOC100128239;AC009097.4;AC044849.1;AP000547.3;RAMP2-AS1;AC010864.1…	49
RNA_Binding_Protein	RNAInter	ROBO1	FENDRR;MALAT1;AL356512.1;AL357033.3;AC008738.5;SATB1-AS1;AL355297.4;AC079848.1;LINC01578;AP001107.7;LINC01089;AL133346.1;ADNP-AS1;AL360182.2;AC097358.2;AC009133.5;AC092755.2;AC025431.1;AC068152.1;AC079305.1;AC004080.1;CAHM;AL391121.1;PVT1;AC009097.4;AL109917.1;LHX1-DT;LOC100128239;AC044849.1;TRAM2-AS1;AC145285.6;WNT5A-AS1;LOC105375304;PABPC1L2B-AS1;LOC101928380;AC012629.2;HOXD-AS2;AC096888.1;AC23…	893
RNA_Binding_Protein	RNAInter	MKKS	MALAT1;AL356512.1;AL357033.3;SATB1-AS1;AC008738.5;AC079848.1;LINC01578;AP001107.7;AL355297.4;AC145285.6	10
RNA_Binding_Protein	RNAInter	RNASEH2A	TUG1;MALAT1;FENDRR;AL356512.1;AL357033.3;AC008738.5;SATB1-AS1;AC079848.1;LINC01578;AL355297.4;AP001107.7;LINC01089;ADNP-AS1;AL360182.2;AC145285.6;AC025431.1;AC068152.1;AC009133.5;AL133346.1;AC079305.1;AC097358.2;AC092755.2;AL109917.1;CAHM;AL391121.1;LHX1-DT;LOC339192;AC004080.1;HOXD-AS2;AC234582.1;AC012629.2;AC009097.4;LOC100128239;AC044849.1;LOC101930370;TRAM2-AS1;RAMP2-AS1;AC012615.2	38
RNA_Binding_Protein	RNAInter	SAMD9	MALAT1;FENDRR;CRNDE;AL356512.1;AL357033.3;AC008738.5;SATB1-AS1;AC079848.1;AL355297.4;LINC01578;AP001107.7;LINC01089;ADNP-AS1;AL360182.2;AL133346.1;AC009133.5;AC097358.2;AC025431.1;AC068152.1;AC079305.1;AC145285.6;AC092755.2;CAHM;AL391121.1;AL109917.1;AC004080.1;HOXD-AS2;LHX1-DT;AC009097.4;AC234582.1;AC044849.1;AC012629.2;LOC100128239;TRAM2-AS1;LOC105375304;PABPC1L2B-AS1;LOC101928380;PVT1;AC096888…	1623
RNA_Binding_Protein	RNAInter	ZFYVE26	FENDRR;MALAT1;BANCR;AL357033.3;AC008738.5;AL356512.1;SATB1-AS1;AL355297.4;AC079848.1;AL133346.1;LINC01089;ADNP-AS1;AP001107.7;LINC01578;AL360182.2;AC097358.2;AC009133.5;AC092755.2;AC004080.1;PVT1;AC025431.1;AC068152.1;AC009097.4	23
RNA_Binding_Protein	RNAInter	ENOPH1	MALAT1;FENDRR;AL356512.1	3
RNA_Binding_Protein	RNAInter	HIST1H3J	MALAT1	1
RNA_Binding_Protein	RNAInter	RNF149	FENDRR;MALAT1;AL356512.1;AL357033.3;AC008738.5;SATB1-AS1;AC079848.1;LINC01578;AP001107.7;AL355297.4;AC145285.6;AL360182.2;LINC01089;ADNP-AS1;AC025431.1;AC068152.1;AC009133.5;AC079305.1;AC097358.2;AL133346.1;LHX1-DT;AL109917.1;CAHM;AC092755.2;AL391121.1;HOXD-AS2;AC234582.1;LOC101930370;AC004080.1;AC012629.2;AC009097.4;LOC100128239;AC044849.1;AC012615.2;LOC339192;AL139393.1;AP000547.3;TRAM2-AS1;PAB…	101
RNA_Binding_Protein	RNAInter	LRRFIP2	TUG1;MALAT1;AL356512.1;AL357033.3;AC008738.5;SATB1-AS1;AC079848.1;AC145285.6;LINC01578;AP001107.7;AL355297.4;AL360182.2;LINC01089;ADNP-AS1;AC068152.1;AC025431.1;AC079305.1;AC009133.5;LHX1-DT;AC097358.2;LOC101930370;AL109917.1;AL133346.1;CAHM;LOC339192;AL391121.1;AC092755.2;HOXD-AS2;AC234582.1;AC012629.2;AC004080.1;RAMP2-AS1;AL139393.1;AC012615.2;AP000547.3;LOC642361;LOC100128239;AC010864.1;AC0448…	346
RNA_Binding_Protein	RNAInter	TRMT6	MALAT1;CRNDE;AL356512.1;AL357033.3;SATB1-AS1;AC145285.6;AC008738.5;AC079848.1;LINC01578;LOC339192;AL360182.2;AP001107.7;AL355297.4;LOC101930370;LHX1-DT;RAMP2-AS1	16
RNA_Binding_Protein	RNAInter	MYLK3	MALAT1;AL356512.1;AL357033.3;SATB1-AS1;AC008738.5;AC079848.1;LINC01578;AC145285.6;AP001107.7;AL355297.4;AL360182.2;LINC01089;ADNP-AS1;AC068152.1;AC025431.1;AC079305.1;AC009133.5;AC097358.2;LHX1-DT;AL133346.1;AL109917.1;CAHM;AL391121.1;AC092755.2;LOC101930370;HOXD-AS2;AC234582.1;LOC339192;AC012629.2;AC004080.1;AC012615.2	31
RNA_Binding_Protein	RNAInter	TRO	TUG1;MALAT1;AL356512.1;AL357033.3;AC008738.5;SATB1-AS1;AC079848.1;AL355297.4;LINC01578;AP001107.7;LINC01089;ADNP-AS1;AL360182.2;AL133346.1;AC009133.5;AC097358.2;AC025431.1;AC068152.1;AC079305.1;AC145285.6;AC092755.2;CAHM;AL391121.1;AL109917.1;AC004080.1;HOXD-AS2;LHX1-DT;AC009097.4;AC234582.1;AC044849.1;AC012629.2;LOC100128239;TRAM2-AS1;PVT1;LOC105375304;PABPC1L2B-AS1;LOC101928380;AC096888.1;WNT5A…	1451
RNA_Binding_Protein	RNAInter	ASAP3	MALAT1;AL356512.1;AL357033.3;AC008738.5;SATB1-AS1;AC079848.1;LINC01578;AP001107.7;AC145285.6;AL355297.4;AL360182.2;LINC01089;ADNP-AS1;AC068152.1;AC025431.1;AC009133.5;AC079305.1;AC097358.2;LHX1-DT;AL133346.1;AL109917.1;CAHM;AC092755.2;AL391121.1;HOXD-AS2;LOC101930370;AC234582.1;AC004080.1;AC012629.2;LOC339192;LOC100128239;AC009097.4;AC012615.2;AL139393.1;AC044849.1;AP000547.3;AC010864.1;TRAM2-AS1…	103
RNA_Binding_Protein	RNAInter	ITGB3	CRNDE;TUG1;FENDRR;BANCR;MALAT1;AL356512.1;AL357033.3;SATB1-AS1;AC008738.5;AC079848.1;LINC01578;AC145285.6;AP001107.7;AL355297.4;AL360182.2;LINC01089;ADNP-AS1;AC068152.1;AC025431.1;AC079305.1;AC009133.5;LHX1-DT;AC097358.2;AL133346.1;AL109917.1;CAHM;LOC101930370;AL391121.1;AC092755.2;HOXD-AS2;AC234582.1;LOC339192;AC012629.2;AC004080.1;AC012615.2;AL139393.1;RAMP2-AS1;LOC100128239;AC009097.4;AC044849…	80
RNA_Binding_Protein	RNAInter	PRSS35	MALAT1;FENDRR;AL356512.1	3
RNA_Binding_Protein	RNAInter	UHRF1BP1	FENDRR;TUG1;MALAT1;AL356512.1;AL357033.3;AC008738.5;SATB1-AS1;AL355297.4;AC079848.1;AP001107.7;LINC01578;LINC01089;AL133346.1;ADNP-AS1;AL360182.2;AC097358.2;AC009133.5;AC025431.1;AC092755.2;AC068152.1;AC079305.1;AC004080.1;CAHM;PVT1;AL391121.1;AC009097.4;AL109917.1;LHX1-DT;LOC100128239;AC044849.1;TRAM2-AS1;WNT5A-AS1;AC145285.6;PABPC1L2B-AS1;LOC105375304;LOC101928380;AC012629.2;AC096888.1;HOXD-AS2…	1211
RNA_Binding_Protein	RNAInter	EPB41L2	CRNDE;MALAT1;AL356512.1;AL357033.3;AC145285.6;SATB1-AS1;AC008738.5;LOC339192;AC079848.1;LINC01578;AL360182.2;RAMP2-AS1;LOC101930370;AP001107.7;LHX1-DT;AL355297.4;AC068152.1;LINC01089;AC025431.1;ST7-AS1;AC079305.1;LOC642361;ADNP-AS1;AC009133.5;HOXD-AS2;AC234582.1;AL109917.1;AC010864.1;AL391121.1;AL139393.1;CAHM;AL139393.2;AC097358.2;LOC728975;TSPOAP1-AS1;AC012615.2;AC092755.2;AC012629.2;AP000547.3…	193
RNA_Binding_Protein	RNAInter	P3H3	CRNDE;FENDRR;MALAT1;AL356512.1;AL357033.3;AC008738.5;SATB1-AS1;AC079848.1;AL355297.4;LINC01578;AP001107.7;LINC01089;ADNP-AS1;AL360182.2;AL133346.1;AC097358.2;AC009133.5;AC025431.1;AC068152.1;AC079305.1;AC145285.6;AC092755.2;CAHM;AL109917.1;AC004080.1;AL391121.1;LHX1-DT;HOXD-AS2;AC009097.4;LOC100128239;AC012629.2;PVT1;AC234582.1;AC044849.1;TRAM2-AS1;PABPC1L2B-AS1;LOC101928380;LOC105375304;WNT5A-AS…	1640
RNA_Binding_Protein	RNAInter	PLEKHM2	MALAT1;CRNDE;AL356512.1;AL357033.3;AC145285.6;SATB1-AS1;AC008738.5;AC079848.1;LINC01578;LOC339192;AL360182.2;AP001107.7;LOC101930370;AL355297.4;RAMP2-AS1;LHX1-DT;AC068152.1;LINC01089;AC025431.1;AC079305.1;ADNP-AS1;AC009133.5;ST7-AS1;AL109917.1;LOC642361;HOXD-AS2;CAHM;AL391121.1;AC097358.2;AC234582.1;AC010864.1;AC092755.2;AL139393.1;AL133346.1;AL139393.2;AC012629.2;AC012615.2;LOC283140;AP000547.3;…	259
RNA_Binding_Protein	RNAInter	SDC3	FENDRR;MALAT1;AL356512.1;AL357033.3;AC008738.5;SATB1-AS1;AC079848.1;AL355297.4;LINC01578;AP001107.7;LINC01089;ADNP-AS1;AL360182.2;AL133346.1;AC025431.1;AC009133.5;AC097358.2;AC068152.1;AC079305.1;AC145285.6;AC092755.2;AL109917.1;CAHM;AL391121.1;AC004080.1;LHX1-DT;HOXD-AS2;AC009097.4;AC234582.1	29
RNA_Binding_Protein	RNAInter	PCDH18	TUG1;FENDRR;MALAT1;AL356512.1;AL357033.3;SATB1-AS1;AC008738.5;AC145285.6;AC079848.1;LINC01578;AL360182.2;AP001107.7;LOC339192;AL355297.4;LOC101930370;LHX1-DT;AC068152.1;LINC01089;RAMP2-AS1;AC025431.1;ADNP-AS1;AC079305.1;AC009133.5;AL109917.1;AC097358.2;HOXD-AS2;CAHM;AL391121.1;AC234582.1;ST7-AS1;LOC642361;AC092755.2;AL133346.1;AC010864.1;AL139393.1;AC012629.2;AC012615.2;AP000547.3;AL139393.2;LOC2…	40
RNA_Binding_Protein	RNAInter	BDKRB2	MALAT1;AL356512.1	2
RNA_Binding_Protein	RNAInter	BIRC5	TUG1;MALAT1;AL356512.1;AC145285.6;LOC339192;RAMP2-AS1;AL357033.3;LOC101930370;SATB1-AS1;AC008738.5	10
RNA_Binding_Protein	RNAInter	AURKA	CRNDE;TUG1;FENDRR;MALAT1;AL356512.1;AL357033.3;SATB1-AS1;AC008738.5;AC145285.6;AC079848.1;LINC01578;AP001107.7;AL360182.2;AL355297.4;LOC339192;LINC01089;AC068152.1;LHX1-DT;ADNP-AS1;AC025431.1;LOC101930370;AC079305.1;AC009133.5;RAMP2-AS1;AL109917.1;AC097358.2;CAHM;AL391121.1;AL133346.1;HOXD-AS2	30
RNA_Binding_Protein	RNAInter	TMEM50B	MALAT1;CRNDE;AL356512.1	3
RNA_Binding_Protein	RNAInter	ADAMTS9	FENDRR;TUG1;MALAT1;AL356512.1;AL357033.3;AC008738.5;SATB1-AS1;AL355297.4;AC079848.1;LINC01578;AP001107.7;LINC01089;ADNP-AS1;AL133346.1;AL360182.2;AC097358.2;AC009133.5;AC025431.1;AC068152.1;AC092755.2;AC079305.1;AC145285.6;AC004080.1;AL109917.1;CAHM;AL391121.1;AC009097.4;LOC100128239;LHX1-DT;AC044849.1;HOXD-AS2;PVT1;AC012629.2;TRAM2-AS1;PABPC1L2B-AS1;LOC101928380;AC234582.1;LOC105375304;WNT5A-AS1	39
RNA_Binding_Protein	RNAInter	FCHO2	TUG1;MALAT1;AL356512.1;AL357033.3;AC008738.5;SATB1-AS1;AC079848.1;LINC01578;AL355297.4;AP001107.7;LINC01089;ADNP-AS1;AL360182.2;AL133346.1;AC025431.1;AC009133.5;AC097358.2;AC068152.1;AC079305.1;AC145285.6;AC092755.2;CAHM;AL109917.1;AL391121.1;AC004080.1;HOXD-AS2;LHX1-DT;AC009097.4;AC234582.1;LOC100128239;AC012629.2;AC044849.1;TRAM2-AS1;PVT1;PABPC1L2B-AS1;LOC105375304;LOC101928380;AC096888.1;WNT5A…	63
RNA_Binding_Protein	RNAInter	NT5DC3	MALAT1;AL356512.1;AC145285.6;AL357033.3;LOC339192;SATB1-AS1;AC008738.5;RAMP2-AS1;LOC101930370;AC079848.1;LINC01578;AL360182.2;AP001107.7;LHX1-DT;AL355297.4;ST7-AS1;LOC642361;LINC01089;AC068152.1;AC025431.1;ADNP-AS1;AC079305.1;TSPOAP1-AS1;AL139393.2;AC009133.5;LOC728975;AC010864.1;HOXD-AS2;AL109917.1;AC097358.2;AC234582.1;AL139393.1;AL391121.1;CAHM;AL121749.1;AL133346.1;FLJ37453;BX255925.1;AC09275…	41
RNA_Binding_Protein	RNAInter	CROT	MALAT1;AL356512.1;AL357033.3;AC008738.5;SATB1-AS1;AC079848.1;LINC01578;AL355297.4;AP001107.7;LOC339192;AC145285.6;LINC01089;ADNP-AS1;AL360182.2;RAMP2-AS1;AL133346.1;AC025431.1;AC009133.5	18
RNA_Binding_Protein	RNAInter	KNL1	TUG1;CRNDE;MALAT1;AL356512.1;AL357033.3;AC008738.5;SATB1-AS1;AC079848.1;LINC01578;AL355297.4;AP001107.7;LINC01089;ADNP-AS1;AL360182.2;AL133346.1;AC009133.5;AC097358.2;AC025431.1;AC068152.1;AC145285.6;AC092755.2;AC079305.1;AC004080.1;AL391121.1;CAHM;AL109917.1;LOC100128239;LHX1-DT;AC009097.4;HOXD-AS2;AC044849.1;AC234582.1;PVT1;AC012629.2;PABPC1L2B-AS1;LOC101928380	36
RNA_Binding_Protein	RNAInter	PLK4	MALAT1;TUG1;AL356512.1;AL357033.3;AC008738.5;SATB1-AS1;AC079848.1;LINC01578;AL355297.4;AP001107.7;LINC01089;AC145285.6;AL360182.2;ADNP-AS1;AC025431.1;AC068152.1;AC009133.5;AC079305.1;AC097358.2;AL133346.1;AL109917.1;CAHM;AC092755.2;LHX1-DT;AL391121.1;AC004080.1;HOXD-AS2;AC234582.1;AC012629.2;LOC101930370;LOC100128239;AC009097.4;AC044849.1	33
RNA_Binding_Protein	RNAInter	SRP54	FENDRR;MALAT1;AL356512.1;AL357033.3;AC008738.5;SATB1-AS1;AC079848.1;LINC01578;AL355297.4;AP001107.7;LINC01089;AC145285.6;AL360182.2;ADNP-AS1;AC025431.1;AC068152.1;AC009133.5;AC079305.1;AL133346.1;AC097358.2;AL109917.1;AC092755.2;CAHM;AL391121.1;LHX1-DT;HOXD-AS2	26
RNA_Binding_Protein	RNAInter	RNF130	FENDRR;MALAT1;DANCR;CRNDE;AL356512.1;AL357033.3;AC145285.6	7
RNA_Binding_Protein	RNAInter	PARP12	MALAT1;FENDRR;AL356512.1	3
RNA_Binding_Protein	RNAInter	SHANK2	TUG1;FENDRR;AL356512.1;AL357033.3;AC008738.5;SATB1-AS1;AC079848.1;LINC01578;AL355297.4;AP001107.7;LINC01089;ADNP-AS1;AL360182.2;AC009133.5;AL133346.1;AC145285.6;AC025431.1;AC068152.1;AC079305.1;AC097358.2;AC092755.2;CAHM;AL391121.1;AL109917.1;AC004080.1;LHX1-DT;HOXD-AS2;AC234582.1;AC009097.4;AC012629.2;AC044849.1;LOC100128239;PVT1;TRAM2-AS1;LOC105375304;PABPC1L2B-AS1;LOC101928380;AC096888.1;AL139…	1237
RNA_Binding_Protein	RNAInter	HECTD2	MALAT1;AL356512.1;AL357033.3;AC145285.6;SATB1-AS1;AC008738.5;LOC339192;AC079848.1;LINC01578;AL360182.2;AP001107.7;LOC101930370;RAMP2-AS1;LHX1-DT;AL355297.4	15
RNA_Binding_Protein	RNAInter	INTS11	MALAT1;FENDRR;AL356512.1;LOC339192;AC145285.6	5
RNA_Binding_Protein	RNAInter	C5orf51	MALAT1;CRNDE	2
RNA_Binding_Protein	RNAInter	SELENBP1	TUG1;MALAT1;AL356512.1;AL357033.3	4
RNA_Binding_Protein	RNAInter	C9orf72	MALAT1;AL356512.1;AL357033.3;AC145285.6;LOC339192;AC008738.5;SATB1-AS1;RAMP2-AS1;AC079848.1;LINC01578;LOC101930370;AL355297.4;AP001107.7;LINC01089;AL360182.2;ADNP-AS1;LHX1-DT;ST7-AS1;AC025431.1;AC068152.1;AC009133.5;AC079305.1;AL133346.1;LOC642361;AC097358.2	25
RNA_Binding_Protein	RNAInter	MTDH	MALAT1;AL356512.1;LOC339192;AC145285.6;RAMP2-AS1;AL357033.3;LOC101930370	7
RNA_Binding_Protein	RNAInter	LPXN	TUG1;FENDRR;DANCR;MALAT1;AL356512.1;AL357033.3;AC008738.5;SATB1-AS1;AC079848.1;AL355297.4;LINC01578;AP001107.7;LINC01089;ADNP-AS1;AL133346.1;AL360182.2;AC097358.2;AC009133.5;AC025431.1;AC068152.1;AC079305.1;AC092755.2;AC004080.1;CAHM;AL109917.1;AL391121.1;AC145285.6;AC009097.4;PVT1;LHX1-DT;LOC100128239;AC044849.1;TRAM2-AS1;HOXD-AS2;WNT5A-AS1;PABPC1L2B-AS1;LOC101928380;AC012629.2;LOC105375304;AC23…	103
RNA_Binding_Protein	RNAInter	POLR2H	MALAT1;FENDRR;AL356512.1;AL357033.3	4
RNA_Binding_Protein	RNAInter	STK38L	CRNDE;TUG1;FENDRR;MALAT1;AL356512.1;LOC339192;AL357033.3;AC145285.6;RAMP2-AS1;SATB1-AS1;AC008738.5;LINC01578;AC079848.1	13
RNA_Binding_Protein	RNAInter	PRR11	MALAT1;AL356512.1;AL357033.3;AC008738.5;SATB1-AS1;AC079848.1;AL355297.4;LINC01578;LOC339192;AP001107.7;LINC01089;AC145285.6;ADNP-AS1;AL360182.2;RAMP2-AS1;AL133346.1;AC097358.2;AC009133.5;AC025431.1;AC068152.1;AC079305.1;AC092755.2;CAHM	23
RNA_Binding_Protein	RNAInter	VRK2	MALAT1;FENDRR;AL356512.1;AL357033.3	4
RNA_Binding_Protein	RNAInter	GOLGA4	MALAT1;AL356512.1;AL357033.3;AC008738.5;SATB1-AS1;AC079848.1;AL355297.4;LINC01578;AP001107.7;LINC01089;ADNP-AS1;AL133346.1;AL360182.2;AC097358.2;AC009133.5;AC025431.1;AC092755.2;AC068152.1;AC145285.6;AC079305.1;AC004080.1;AL391121.1;AL109917.1;CAHM;LOC100128239;AC009097.4;PVT1;LHX1-DT	28
RNA_Binding_Protein	RNAInter	TXNL1	MALAT1	1
RNA_Binding_Protein	RNAInter	FBXL4	TUG1;CRNDE;MALAT1;AL356512.1;AL357033.3;AC008738.5;SATB1-AS1;AC079848.1;LINC01578;AL355297.4;AP001107.7	11
RNA_Binding_Protein	RNAInter	CIDEC	BANCR;MALAT1;AL356512.1;AL357033.3;AC145285.6;SATB1-AS1;AC008738.5	7
RNA_Binding_Protein	RNAInter	NCF2	TUG1;FENDRR;DANCR;MALAT1;AL356512.1;LOC339192;AC145285.6;RAMP2-AS1;AL357033.3	9
RNA_Binding_Protein	RNAInter	INTS6L	MALAT1;AL356512.1;AL357033.3;AC008738.5;SATB1-AS1;AC079848.1;LINC01578;AP001107.7;AL355297.4;AC145285.6;AL360182.2;LINC01089;ADNP-AS1;AC025431.1;AC068152.1;AC009133.5;AC079305.1;AC097358.2;AL133346.1;LHX1-DT;AL109917.1;CAHM;AC092755.2;AL391121.1;HOXD-AS2;AC234582.1;LOC101930370;AC004080.1;AC012629.2;LOC339192;LOC100128239;AC009097.4;AC044849.1;AC012615.2;AL139393.1;AP000547.3;LOC105375304;TRAM2-A…	69
RNA_Binding_Protein	RNAInter	PACS1	MALAT1;AL356512.1;AL357033.3;SATB1-AS1;AC008738.5;AC145285.6;LOC339192;AC079848.1;LINC01578;AP001107.7;RAMP2-AS1;AL360182.2;AL355297.4;LOC101930370;LINC01089;AC068152.1;AC025431.1;LHX1-DT;ADNP-AS1;AC079305.1;AC009133.5	21
RNA_Binding_Protein	RNAInter	SLC9A3R1	CRNDE;MALAT1;AL356512.1;AL357033.3;SATB1-AS1;AC008738.5;AC079848.1;LINC01578;AL355297.4;AP001107.7;LINC01089;AL360182.2;ADNP-AS1;AC145285.6;AC025431.1;AC068152.1;AC009133.5;AL133346.1;AC079305.1;AC097358.2;AC092755.2;AL109917.1;CAHM;AL391121.1;LHX1-DT;AC234582.1;HOXD-AS2;AC004080.1;AC009097.4;AC012629.2;LOC100128239;AC044849.1;TRAM2-AS1;AC012615.2;PABPC1L2B-AS1;LOC101928380;LOC105375304;LOC101930…	54
RNA_Binding_Protein	RNAInter	HBG1	MALAT1	1
RNA_Binding_Protein	RNAInter	RASA1	CRNDE;TUG1;FENDRR;MALAT1;AL356512.1;AL357033.3;AC008738.5;SATB1-AS1;AC079848.1;LINC01578;AP001107.7;AL355297.4;AC145285.6;AL360182.2;LINC01089;ADNP-AS1;AC068152.1;AC025431.1;AC009133.5;AC079305.1;AC097358.2;AL133346.1;LHX1-DT;AL109917.1;CAHM;AC092755.2;AL391121.1;HOXD-AS2;AC234582.1;AC004080.1;LOC101930370;AC012629.2;AC009097.4;LOC100128239;AC044849.1;AC012615.2;AL139393.1;LOC339192;AP000547.3;TR…	214
RNA_Binding_Protein	RNAInter	EVC2	BANCR;MALAT1;AL356512.1;AL357033.3;AC008738.5;SATB1-AS1;AC079848.1;LINC01578;AL355297.4;AP001107.7;LINC01089;AL360182.2;ADNP-AS1;AC145285.6;AC025431.1;AC068152.1;AC009133.5;AL133346.1;AC079305.1;AC097358.2;AC092755.2;CAHM;AL109917.1;AL391121.1;LHX1-DT;AC004080.1;HOXD-AS2;AC234582.1;AC012629.2;AC009097.4;LOC100128239;AC044849.1;LOC101930370;TRAM2-AS1;LOC105375304;PABPC1L2B-AS1;LOC101928380;AC01261…	810
RNA_Binding_Protein	RNAInter	AURKB	FENDRR;MALAT1;TUG1;AL356512.1;AC145285.6;AL357033.3;LOC339192	7
RNA_Binding_Protein	RNAInter	RRM2	TUG1;MALAT1;AL356512.1	3
RNA_Binding_Protein	RNAInter	DARS	CRNDE;MALAT1;AL356512.1;AL357033.3;AC008738.5;SATB1-AS1;AC079848.1;LINC01578;AL355297.4;AP001107.7;LINC01089;AL360182.2;AC145285.6;ADNP-AS1;AC025431.1;AC068152.1;AC009133.5;AC079305.1;AL133346.1;AC097358.2;AC092755.2;AL109917.1;CAHM;AL391121.1;LHX1-DT;HOXD-AS2;AC004080.1;AC234582.1;AC012629.2;AC009097.4;LOC100128239;AC044849.1;LOC101930370;AC012615.2;TRAM2-AS1;PABPC1L2B-AS1;LOC105375304;LOC101928…	101
RNA_Binding_Protein	RNAInter	EPC1	FENDRR;MALAT1;AL356512.1;AL357033.3;AC008738.5;SATB1-AS1;LOC339192;AL355297.4;AC079848.1;LINC01578;RAMP2-AS1;AP001107.7;AC145285.6;LINC01089;AL133346.1;ADNP-AS1;AL360182.2;AC097358.2;AC009133.5;AC025431.1;AC092755.2;AC068152.1;AC079305.1;LOC101930370;AC004080.1;CAHM;AL109917.1;AL391121.1;TSPOAP1-AS1;ST7-AS1;AC009097.4;PVT1;FLJ37453;LHX1-DT;LOC100128239;AC044849.1;LOC728975;TRAM2-AS1;AL121749.1;WN…	61
RNA_Binding_Protein	RNAInter	ANKRD11	MALAT1;HULC;AL356512.1;AL357033.3;AC008738.5;SATB1-AS1;AL355297.4;AC079848.1;LINC01578;AP001107.7;LINC01089;ADNP-AS1;AL133346.1;AL360182.2;AC097358.2;AC009133.5;AC092755.2;AC025431.1;AC068152.1;AC004080.1;AC079305.1;PVT1;AL391121.1;AC009097.4;CAHM;LHX1-DT	26
RNA_Binding_Protein	RNAInter	SLC2A12	MALAT1;FENDRR;AL356512.1;AL357033.3;SATB1-AS1;AC008738.5;AC079848.1	7
RNA_Binding_Protein	RNAInter	AKT2	MALAT1;AL356512.1;AL357033.3;AC008738.5;SATB1-AS1;AC079848.1;LINC01578;AL355297.4;AP001107.7;LINC01089;ADNP-AS1;AL360182.2;AC145285.6;AC025431.1;AC068152.1;AC009133.5;AL133346.1;AC079305.1;AC097358.2;AC092755.2;AL109917.1;CAHM;AL391121.1;LHX1-DT;HOXD-AS2;AC234582.1;AC004080.1;AC012629.2;AC009097.4;LOC100128239;AC044849.1	31
RNA_Binding_Protein	RNAInter	RNF135	CRNDE;TUG1;MALAT1;AL356512.1;AL357033.3;AC008738.5;SATB1-AS1;AL355297.4;AC079848.1;LINC01578;AP001107.7;LINC01089;AL133346.1;ADNP-AS1;AL360182.2;AC097358.2;AC009133.5;AC025431.1;AC092755.2;AC068152.1;AC079305.1;AC004080.1;CAHM;AL109917.1;PVT1;AL391121.1;AC009097.4;LOC100128239;AC145285.6;LHX1-DT;AC044849.1;TRAM2-AS1;WNT5A-AS1;PABPC1L2B-AS1;LOC101928380;LOC105375304;HOXD-AS2;AC012629.2;AC234582.1;…	78
RNA_Binding_Protein	RNAInter	RGS20	DANCR;FENDRR;MALAT1;TUG1;AL356512.1;AL357033.3;AC008738.5;SATB1-AS1;AC079848.1;LINC01578;AL355297.4;AP001107.7;LINC01089;AC145285.6;AL360182.2;ADNP-AS1;AC068152.1;AC025431.1;AC009133.5;AC079305.1;AL133346.1;AC097358.2;CAHM;AL109917.1;AC092755.2;AL391121.1;LHX1-DT;AC004080.1;HOXD-AS2;AC234582.1;AC012629.2;AC009097.4;LOC101930370;LOC100128239;AC044849.1;TRAM2-AS1;AC012615.2;AL139393.1;LOC105375304;…	141
RNA_Binding_Protein	RNAInter	C8orf37	MALAT1;AL356512.1;AL357033.3;AC008738.5;SATB1-AS1;AL355297.4;AC079848.1;AP001107.7;LINC01578;LINC01089;AL133346.1;ADNP-AS1;AL360182.2;AC097358.2;AC009133.5;AC025431.1;AC092755.2;AC068152.1;AC079305.1;AC004080.1;CAHM;PVT1;AL109917.1;AL391121.1;AC009097.4;LOC100128239;LHX1-DT;TRAM2-AS1;AC044849.1;WNT5A-AS1;AC145285.6;PABPC1L2B-AS1;LOC101928380;LOC105375304;AC012629.2;HOXD-AS2;AC096888.1;AC234582.1;…	778
RNA_Binding_Protein	RNAInter	LMF2	MALAT1;AL356512.1;AL357033.3;SATB1-AS1;AC008738.5;AC145285.6	6
RNA_Binding_Protein	RNAInter	CCNG1	TUG1;FENDRR;MALAT1;AL356512.1;LOC339192;AL357033.3;AC145285.6;SATB1-AS1;RAMP2-AS1;AC008738.5;AC079848.1;LINC01578	12
RNA_Binding_Protein	RNAInter	ARMCX3	MALAT1;AL356512.1;AL357033.3;AC145285.6;SATB1-AS1;AC008738.5;AC079848.1;LINC01578;LOC339192;AL360182.2;AP001107.7;LOC101930370;AL355297.4;LHX1-DT;RAMP2-AS1;AC068152.1;LINC01089;AC025431.1;AC079305.1;ADNP-AS1;AC009133.5;AL109917.1;ST7-AS1;HOXD-AS2;LOC642361;AC234582.1;AC097358.2;AL391121.1;CAHM;AC092755.2;AC010864.1;AL139393.1;AL133346.1;AC012615.2;AC012629.2;AL139393.2;AP000547.3;LOC283140;TSPOAP…	77
RNA_Binding_Protein	RNAInter	SIX1	MALAT1;TUG1;AL356512.1;AC145285.6;AL357033.3;LOC339192;SATB1-AS1;AC008738.5;RAMP2-AS1;LOC101930370;AC079848.1;LINC01578;AL360182.2;LHX1-DT;AP001107.7;ST7-AS1;LOC642361;AC068152.1;AL355297.4;AC079305.1;AC025431.1;TSPOAP1-AS1;AL139393.2;LINC01089;LOC728975;AC010864.1;ADNP-AS1;AC009133.5;HOXD-AS2;AL109917.1	30
RNA_Binding_Protein	RNAInter	TTC37	CRNDE;AL356512.1;AL357033.3;AC008738.5;SATB1-AS1;AC079848.1;AL355297.4;LINC01578;AP001107.7;LINC01089;ADNP-AS1;AL360182.2;AL133346.1;AC009133.5;AC097358.2;AC025431.1;AC079305.1;AC068152.1;AC092755.2;AC145285.6;CAHM;AC004080.1;AL391121.1;AL109917.1;AC009097.4;LHX1-DT;HOXD-AS2;AC044849.1;LOC100128239;PVT1;AC012629.2;TRAM2-AS1;AC234582.1;LOC105375304;PABPC1L2B-AS1;LOC101928380;AC096888.1;WNT5A-AS1;L…	1442
RNA_Binding_Protein	RNAInter	LYRM1	MALAT1;TUG1;AL356512.1	3
RNA_Binding_Protein	RNAInter	ZDHHC13	MALAT1;TUG1;AL356512.1;LOC339192	4
RNA_Binding_Protein	RNAInter	SFMBT1	MALAT1;AL356512.1;AL357033.3;AC008738.5;SATB1-AS1;AC079848.1;LINC01578;AC145285.6;AP001107.7;AL355297.4;AL360182.2;LINC01089;ADNP-AS1;AC068152.1;AC025431.1;AC079305.1;AC009133.5;LHX1-DT;AC097358.2;AL133346.1;AL109917.1;CAHM;AL391121.1;AC092755.2;LOC101930370;HOXD-AS2;AC234582.1;LOC339192;AC004080.1;AC012629.2;AC012615.2;LOC100128239;AL139393.1;AC009097.4;AC044849.1;AP000547.3;RAMP2-AS1;AC010864.1…	53
RNA_Binding_Protein	RNAInter	DPP8	CRNDE;TUG1;MALAT1;AL356512.1;AL357033.3;AC008738.5;SATB1-AS1;AC079848.1;AL355297.4;LINC01578;AP001107.7;LINC01089;ADNP-AS1;AL360182.2;AL133346.1;AC025431.1;AC009133.5;AC097358.2;AC068152.1;AC079305.1;AC092755.2;AC145285.6;CAHM;AL109917.1;AL391121.1;AC004080.1;AC009097.4;HOXD-AS2;LHX1-DT;LOC100128239;AC234582.1;AC044849.1;AC012629.2;PVT1;TRAM2-AS1;PABPC1L2B-AS1;LOC101928380;LOC105375304;WNT5A-AS1;…	363
RNA_Binding_Protein	RNAInter	KPNA2	TUG1;MALAT1;CRNDE;AL356512.1;AL357033.3;AC008738.5;SATB1-AS1;AC145285.6;AC079848.1;LINC01578;LOC339192;AP001107.7;AL355297.4;AL360182.2;RAMP2-AS1;LINC01089;ADNP-AS1;LOC101930370;AC025431.1;AC068152.1;AC009133.5;AC079305.1	22
RNA_Binding_Protein	RNAInter	MED20	TUG1;MALAT1;AL356512.1	3
RNA_Binding_Protein	RNAInter	C2CD3	MALAT1	1
RNA_Binding_Protein	RNAInter	KYNU	TUG1;FENDRR;MALAT1;AL356512.1;AL357033.3;AC145285.6;LOC339192;SATB1-AS1;AC008738.5;RAMP2-AS1;AC079848.1;LOC101930370;LINC01578;AP001107.7;AL355297.4;AL360182.2;ST7-AS1;LHX1-DT;LINC01089;LOC642361;AC068152.1;TSPOAP1-AS1;ADNP-AS1;AC025431.1	24
RNA_Binding_Protein	RNAInter	MAGI2	CRNDE;TUG1;MALAT1;AL356512.1;AL357033.3;AC008738.5;SATB1-AS1;AC079848.1;AL355297.4;LINC01578;AP001107.7;LINC01089;ADNP-AS1;AL133346.1;AL360182.2;AC097358.2;AC009133.5;AC025431.1;AC092755.2;AC079305.1;AC068152.1;AC004080.1;CAHM;AL391121.1;AL109917.1;AC009097.4;AC145285.6;LHX1-DT;PVT1;AC044849.1;LOC100128239;TRAM2-AS1;HOXD-AS2;LOC105375304;PABPC1L2B-AS1;LOC101928380;WNT5A-AS1;AC234582.1;AC012629.2;…	1350
RNA_Binding_Protein	RNAInter	PHTF1	MALAT1;FENDRR;AL356512.1;AL357033.3;SATB1-AS1;AC008738.5;AC079848.1;LINC01578;AC145285.6;LOC339192;AP001107.7;AL355297.4;AL360182.2;LINC01089;RAMP2-AS1;AC068152.1;ADNP-AS1;AC025431.1;AC079305.1;AC009133.5;LHX1-DT;AC097358.2;AL133346.1;AL109917.1;LOC101930370;CAHM;AL391121.1;AC092755.2;HOXD-AS2;AC234582.1	30
RNA_Binding_Protein	RNAInter	PEX11B	TUG1;MALAT1;AL356512.1;AL357033.3;AC008738.5;SATB1-AS1;AC145285.6;AC079848.1;LINC01578;AP001107.7;AL360182.2;AL355297.4;LINC01089;AC068152.1;LHX1-DT;ADNP-AS1;AC025431.1;AC079305.1;LOC339192;LOC101930370;AC009133.5;AC097358.2;AL109917.1;CAHM;AL391121.1;AL133346.1;HOXD-AS2;RAMP2-AS1;AC092755.2;AC234582.1;AC012629.2;LOC642361;AL139393.1;ST7-AS1	34
RNA_Binding_Protein	RNAInter	GPR63	MALAT1;AL356512.1;AL357033.3;SATB1-AS1;AC008738.5;AC145285.6;AC079848.1;LINC01578;AP001107.7;AL360182.2;AL355297.4;LINC01089;AC068152.1;AC025431.1;ADNP-AS1;AC079305.1;LHX1-DT;AC009133.5;LOC339192;LOC101930370;AC097358.2;AL109917.1;AL133346.1;CAHM;AL391121.1;HOXD-AS2;AC234582.1;AC092755.2	28
RNA_Binding_Protein	RNAInter	KIAA1841	MALAT1;AL356512.1;AL357033.3;AC008738.5;SATB1-AS1;AC079848.1;LINC01578;AL355297.4;AP001107.7;LINC01089;ADNP-AS1;AL360182.2;AL133346.1;AC025431.1;AC009133.5;AC068152.1;AC097358.2;AC145285.6;AC079305.1;AC092755.2;AL109917.1;CAHM;AL391121.1;AC004080.1;LHX1-DT;HOXD-AS2;AC234582.1;AC009097.4;LOC100128239;AC012629.2;AC044849.1;PVT1;TRAM2-AS1;PABPC1L2B-AS1;LOC101928380;LOC105375304;AC012615.2;WNT5A-AS1;…	79
RNA_Binding_Protein	RNAInter	PTPRG	CRNDE;TUG1;AL356512.1;AL357033.3;AC008738.5;SATB1-AS1;AC079848.1;AL355297.4;LINC01578;AP001107.7;LINC01089;ADNP-AS1;AL133346.1;AL360182.2;AC097358.2;AC009133.5;AC025431.1;AC068152.1;AC079305.1;AC092755.2;AC004080.1;CAHM;AL391121.1;AL109917.1;AC145285.6;AC009097.4;PVT1;LHX1-DT;LOC100128239;AC044849.1;TRAM2-AS1;HOXD-AS2;PABPC1L2B-AS1;LOC105375304;LOC101928380;AC012629.2;AC234582.1;WNT5A-AS1;AC09688…	1679
RNA_Binding_Protein	RNAInter	LOC729696	MALAT1	1
RNA_Binding_Protein	RNAInter	CCNB1IP1	FENDRR;MALAT1;AL356512.1	3
RNA_Binding_Protein	RNAInter	NDC80	TUG1;MALAT1;AL356512.1;AC145285.6;LOC339192;AL357033.3;SATB1-AS1;RAMP2-AS1;AC008738.5;LOC101930370;LINC01578;AL360182.2;AC079848.1;LHX1-DT;ST7-AS1;AP001107.7;LOC642361;LOC728975;AC068152.1;TSPOAP1-AS1	20
RNA_Binding_Protein	RNAInter	MYLK	TUG1;CRNDE;MALAT1;AL356512.1;AL357033.3;AC008738.5;SATB1-AS1;AC145285.6;AL355297.4;AC079848.1;LINC01578;AP001107.7;LINC01089;ADNP-AS1;AL133346.1;LOC339192;AL360182.2;AC097358.2;AC009133.5;LOC101930370;AC025431.1;AC068152.1;LHX1-DT;AC092755.2;AC079305.1;RAMP2-AS1;AC004080.1;AL391121.1;AL109917.1;CAHM	30
RNA_Binding_Protein	RNAInter	VARS	CRNDE;MALAT1;AL356512.1;AL357033.3;AC008738.5;SATB1-AS1;AC145285.6;AC079848.1;LINC01578;AL355297.4;LOC339192;AP001107.7;LINC01089;AL360182.2	14
RNA_Binding_Protein	RNAInter	DMTF1	TUG1;MALAT1;AL356512.1;AL357033.3;AC008738.5;SATB1-AS1;AC079848.1;LINC01578;AL355297.4;AP001107.7;LINC01089;ADNP-AS1;AL360182.2;AC025431.1;AC145285.6;AC009133.5;AC068152.1;AL133346.1;AC079305.1;AC097358.2;AC092755.2;AL109917.1;CAHM;AL391121.1;LHX1-DT;LOC339192;HOXD-AS2;AC234582.1;AC004080.1;AC009097.4;AC012629.2;LOC100128239;AC044849.1	33
RNA_Binding_Protein	RNAInter	CLP1	MALAT1;TUG1;AL356512.1;AL357033.3;AC008738.5;SATB1-AS1;AC079848.1;AL355297.4;LINC01578;AP001107.7;LINC01089;ADNP-AS1;AL360182.2;AL133346.1;AC009133.5;AC097358.2;AC025431.1;AC068152.1;AC079305.1;AC092755.2;AC145285.6;CAHM;AL109917.1;AL391121.1;AC004080.1;AC009097.4;LHX1-DT;HOXD-AS2;LOC100128239;AC044849.1;AC234582.1;AC012629.2;PVT1;TRAM2-AS1;PABPC1L2B-AS1;LOC101928380;LOC105375304;AC096888.1;WNT5A…	95
RNA_Binding_Protein	RNAInter	CDC25B	TUG1;MALAT1;AL356512.1;LOC339192;AC145285.6;RAMP2-AS1;LOC101930370;AL357033.3;ST7-AS1;SATB1-AS1;TSPOAP1-AS1;LOC728975;AC008738.5;LOC642361;LHX1-DT;LINC01578;AL360182.2;AC079848.1;AL139393.2;AL121749.1;FLJ37453;BX255925.1;AC010864.1;AP001107.7;LINC01003;AL449106.1;AC068152.1;FAM66E;LOC401442;KLF3-AS1;AL139393.1;AC079305.1;AC020928.3;AC025431.1;LINC00588;RAD21-AS1;AL355297.4;AC018358.1;HOXD-AS2;AC2…	62
RNA_Binding_Protein	RNAInter	CDC25A	CCAT2;FENDRR;MALAT1;AL356512.1;AL357033.3;SATB1-AS1;AC008738.5;AC145285.6;AC079848.1;LINC01578;AP001107.7;AL360182.2;AL355297.4;LOC339192;LOC101930370;LHX1-DT;AC068152.1;LINC01089;AC025431.1;ADNP-AS1;AC079305.1;AC009133.5;RAMP2-AS1;AL109917.1;AC097358.2;CAHM;AL391121.1;HOXD-AS2;AL133346.1;AC092755.2;AC234582.1;ST7-AS1;LOC642361;AC012629.2;AC010864.1;AL139393.1;AC012615.2;AC004080.1;AP000547.3;LOC…	113
RNA_Binding_Protein	RNAInter	AP2A1	MALAT1;FENDRR;AL356512.1;AL357033.3;AC145285.6;SATB1-AS1;AC008738.5;AC079848.1;LINC01578;LOC339192;AL360182.2;AP001107.7;LOC101930370;RAMP2-AS1;AL355297.4;LHX1-DT;AC068152.1;LINC01089;AC025431.1;AC079305.1;ADNP-AS1;AC009133.5;ST7-AS1;AL109917.1;LOC642361	25
RNA_Binding_Protein	RNAInter	KRT15	TUG1;FENDRR;MALAT1;DANCR;AL356512.1;AC145285.6;LOC339192;RAMP2-AS1;AL357033.3;LOC101930370;SATB1-AS1;AC008738.5;LINC01578;AC079848.1;ST7-AS1;AL360182.2	16
RNA_Binding_Protein	RNAInter	PLOD2	TUG1;MALAT1;CRNDE;AL356512.1;AL357033.3;SATB1-AS1;LOC339192;AC008738.5;AC145285.6	9
RNA_Binding_Protein	RNAInter	AP2B1	MALAT1;AL356512.1;AL357033.3;SATB1-AS1;AC008738.5;LOC339192;RAMP2-AS1;AC079848.1;LINC01578;AC145285.6;AL355297.4;AP001107.7	12
RNA_Binding_Protein	RNAInter	PAPSS1	MALAT1;FENDRR;AL356512.1;AL357033.3;SATB1-AS1;AC008738.5;AC145285.6;AC079848.1;LINC01578;AP001107.7;AL360182.2;AL355297.4;LINC01089;AC068152.1;ADNP-AS1;AC025431.1;LHX1-DT;AC079305.1;AC009133.5;LOC339192;LOC101930370;AC097358.2;AL109917.1;CAHM;AL133346.1;AL391121.1;HOXD-AS2;AC092755.2;RAMP2-AS1;AC234582.1;AC012629.2;AL139393.1;LOC642361;AC004080.1;AC012615.2;ST7-AS1;AC010864.1;AP000547.3;LOC283140…	53
RNA_Binding_Protein	RNAInter	ADPRHL1	MALAT1;AL356512.1	2
RNA_Binding_Protein	RNAInter	FBN2	FENDRR;CRNDE;MALAT1;AL356512.1;AL357033.3;AC008738.5;SATB1-AS1	7
RNA_Binding_Protein	RNAInter	ANO4	MALAT1;DANCR;TUG1;AL356512.1;AL357033.3;AC008738.5;SATB1-AS1;AC079848.1;LINC01578;AL355297.4;AP001107.7;LINC01089;AC145285.6;ADNP-AS1;AL360182.2;AC025431.1;AC068152.1;AC009133.5;AC079305.1;AL133346.1;AC097358.2;AL109917.1;AC092755.2;CAHM;AL391121.1;LHX1-DT;LOC339192;HOXD-AS2;AC004080.1;AC234582.1;AC012629.2;LOC101930370;AC009097.4;LOC100128239;AC044849.1;AC012615.2;RAMP2-AS1;TRAM2-AS1;PABPC1L2B-A…	57
RNA_Binding_Protein	RNAInter	MED11	MALAT1;AL356512.1;AL357033.3;SATB1-AS1;AC008738.5	5
RNA_Binding_Protein	RNAInter	PLCB4	TUG1;MALAT1;AL356512.1;AL357033.3;AC008738.5;SATB1-AS1;AC079848.1;LINC01578;AL355297.4;AP001107.7;LINC01089;AC145285.6;AL360182.2;ADNP-AS1;AC025431.1;AC068152.1;AC009133.5;AC079305.1;AL133346.1;AC097358.2;CAHM;AL109917.1;AC092755.2;LHX1-DT;AL391121.1;HOXD-AS2;AC004080.1;AC234582.1;AC012629.2;AC009097.4;LOC100128239;LOC101930370;AC044849.1;AC012615.2;TRAM2-AS1;AL139393.1;PABPC1L2B-AS1;LOC105375304…	118
RNA_Binding_Protein	RNAInter	CRISPLD2	TUG1;FENDRR;MALAT1;DANCR;AL356512.1;AL357033.3;AC008738.5;SATB1-AS1;AC079848.1;AL355297.4;LINC01578;AP001107.7;LINC01089;AL133346.1;ADNP-AS1;AL360182.2;AC097358.2;AC009133.5;AC025431.1;AC068152.1;AC079305.1;AC092755.2;AC004080.1;CAHM;AL109917.1;AL391121.1;AC009097.4;AC145285.6;PVT1;LHX1-DT;LOC100128239;AC044849.1;TRAM2-AS1;HOXD-AS2;WNT5A-AS1;PABPC1L2B-AS1;LOC101928380;LOC105375304;AC012629.2;AC23…	171
RNA_Binding_Protein	RNAInter	TRIP13	TUG1;MALAT1;AL356512.1;AC145285.6;AL357033.3;LOC339192;SATB1-AS1;AC008738.5;RAMP2-AS1;LOC101930370;AC079848.1;LINC01578;AL360182.2;LHX1-DT;AP001107.7;ST7-AS1;AL355297.4;AC068152.1;LOC642361;AC025431.1;AC079305.1;LINC01089;TSPOAP1-AS1;AL139393.2;ADNP-AS1	25
RNA_Binding_Protein	RNAInter	ACP1	FENDRR;MALAT1;AL356512.1;AL357033.3;AC008738.5;SATB1-AS1;AC079848.1;AL355297.4;LINC01578;AP001107.7;LINC01089;ADNP-AS1;AL360182.2;AL133346.1;AC025431.1;AC009133.5;AC097358.2;AC068152.1;AC079305.1;AC092755.2;AC145285.6;CAHM;AL109917.1;AL391121.1;AC004080.1	25
RNA_Binding_Protein	RNAInter	DHTKD1	TUG1;MALAT1;AL356512.1;AL357033.3;AC145285.6;SATB1-AS1;AC008738.5;LOC339192;AC079848.1;LINC01578;AL360182.2;LOC101930370;RAMP2-AS1;AP001107.7;LHX1-DT;AL355297.4;AC068152.1;AC025431.1;LINC01089;AC079305.1;ST7-AS1;ADNP-AS1;LOC642361;AC009133.5;AL109917.1;HOXD-AS2;AC234582.1;AC010864.1;AL391121.1;CAHM;AC097358.2;AL139393.2;AL139393.1;AC012615.2;AC092755.2;TSPOAP1-AS1;LOC728975;AC012629.2;AL133346.1;…	85
RNA_Binding_Protein	RNAInter	TXLNB	MALAT1;AL356512.1;AC145285.6;LOC339192;AL357033.3;RAMP2-AS1;SATB1-AS1;LOC101930370;AC008738.5;LINC01578;AL360182.2;AC079848.1;LHX1-DT;ST7-AS1;LOC642361;AP001107.7;LOC728975;TSPOAP1-AS1;AC068152.1;AL139393.2;AC025431.1;AL355297.4;AC010864.1;AC079305.1;LINC01089;FLJ37453;AL121749.1;AC234582.1;BX255925.1;AL139393.1;GATA3-AS1;HOXD-AS2;AC009133.5;ADNP-AS1;AL109917.1;AC012615.2;LINC01003;SNAI3-AS1;AL39…	46
RNA_Binding_Protein	RNAInter	CREB5	MALAT1;CRNDE;AL356512.1;AL357033.3;AC008738.5;SATB1-AS1;AC079848.1;AL355297.4;LINC01578;AP001107.7;LINC01089;ADNP-AS1;AL133346.1;AL360182.2;AC097358.2;AC025431.1;AC009133.5;AC145285.6;AC068152.1;AC079305.1;AC092755.2;CAHM;AC004080.1;AL109917.1;AL391121.1;AC009097.4;PVT1;LOC100128239;LHX1-DT;AC044849.1;HOXD-AS2;TRAM2-AS1;AC234582.1;AC012629.2;PABPC1L2B-AS1;LOC101928380;LOC339192;LOC105375304;WNT5A…	42
RNA_Binding_Protein	RNAInter	CHMP2B	MALAT1;TUG1;FENDRR;AL356512.1;AC145285.6;AL357033.3;LOC339192;SATB1-AS1;AC008738.5;RAMP2-AS1;AC079848.1;LOC101930370;LINC01578;AL360182.2;LHX1-DT;AP001107.7;ST7-AS1;AL355297.4;AC068152.1;LOC642361	20
RNA_Binding_Protein	RNAInter	CACNA1A	MALAT1;FENDRR;CRNDE;AL357033.3;AC008738.5;AL356512.1;SATB1-AS1;AL355297.4;AC079848.1;AL133346.1;LINC01089;ADNP-AS1;LINC01578;AP001107.7;AL360182.2;AC097358.2;AC009133.5;AC092755.2;AC004080.1;PVT1;AC025431.1;AC068152.1;AC009097.4;AC079305.1;CAHM;AL391121.1;WNT5A-AS1;AL109917.1;TRAM2-AS1;LHX1-DT;LOC100128239;AC044849.1;AC096888.1;PABPC1L2B-AS1;LOC101928380;LOC105375304;AC012629.2;AL139393.1;AC01906…	49
RNA_Binding_Protein	RNAInter	FKBP1A	TUG1;MALAT1;FENDRR;AL356512.1;AL357033.3;AC008738.5;SATB1-AS1;AC079848.1;LINC01578;AL355297.4;AP001107.7;LINC01089;ADNP-AS1;AL360182.2;AL133346.1;AC025431.1;AC009133.5;AC068152.1;AC097358.2;AC079305.1;AC145285.6;AC092755.2;CAHM;AL109917.1;AL391121.1;AC004080.1;LHX1-DT;HOXD-AS2;AC234582.1;AC009097.4;AC012629.2;LOC100128239;AC044849.1;TRAM2-AS1;PABPC1L2B-AS1;LOC101928380;LOC105375304;PVT1;AC096888.…	298
RNA_Binding_Protein	RNAInter	SHTN1	TUG1;MALAT1;FENDRR;CRNDE;AL356512.1;AL357033.3;AC008738.5;SATB1-AS1;AC079848.1;AL355297.4;LINC01578;AP001107.7;LINC01089;ADNP-AS1;AL360182.2;AL133346.1;AC097358.2;AC009133.5;AC025431.1;AC068152.1;AC079305.1;AC092755.2;AC004080.1;CAHM;AC145285.6;AL109917.1;AL391121.1;PVT1;AC009097.4;LHX1-DT;LOC100128239;HOXD-AS2;AC044849.1;TRAM2-AS1;AC012629.2;AC234582.1;PABPC1L2B-AS1;LOC101928380;LOC105375304;WNT…	316
RNA_Binding_Protein	RNAInter	PNPLA3	CRNDE;TUG1;FENDRR;MALAT1;AL356512.1;AL357033.3;AC008738.5;SATB1-AS1;LOC339192	9
RNA_Binding_Protein	RNAInter	ACER3	TUG1;CRNDE;MALAT1;FENDRR;AL356512.1;AL357033.3	6
RNA_Binding_Protein	RNAInter	GPR39	MALAT1;AL356512.1;AL357033.3;AC008738.5;SATB1-AS1;AC145285.6;AC079848.1;LINC01578;AP001107.7;AL355297.4;AL360182.2;LINC01089;AC068152.1;ADNP-AS1;LHX1-DT;AC025431.1;LOC339192;AC079305.1;LOC101930370;AC009133.5;AC097358.2;AL109917.1;CAHM	23
RNA_Binding_Protein	RNAInter	C5orf34	MALAT1;TUG1;AL356512.1;AL357033.3;AC008738.5;SATB1-AS1;AC079848.1;AL355297.4	8
RNA_Binding_Protein	RNAInter	SLC25A33	CRNDE;TUG1;MALAT1	3
RNA_Binding_Protein	RNAInter	SLC49A4	MALAT1;AL356512.1	2
RNA_Binding_Protein	RNAInter	GLRX3	MALAT1;FENDRR;CRNDE;AL356512.1;AL357033.3;SATB1-AS1;AC008738.5;AC145285.6;AC079848.1;LINC01578;AP001107.7;AL360182.2;AL355297.4;LINC01089;AC068152.1;LOC339192;LHX1-DT;AC025431.1;ADNP-AS1;LOC101930370;AC079305.1;AC009133.5;AL133346.1;AC097358.2;AL109917.1;RAMP2-AS1;CAHM;AL391121.1;HOXD-AS2;AC234582.1;AC092755.2;LOC642361;AC012629.2;ST7-AS1;AL139393.1;AC012615.2;AC010864.1;AC004080.1;AP000547.3;AC0…	269
RNA_Binding_Protein	RNAInter	CD248	MALAT1;CRNDE;AL356512.1;AL357033.3;AC008738.5;SATB1-AS1;AC079848.1;LINC01578;AL355297.4;AP001107.7;LINC01089;ADNP-AS1;AL360182.2;LOC339192;AL133346.1;AC009133.5;AC025431.1;AC068152.1;AC097358.2;AC145285.6;AC079305.1;AC092755.2;CAHM;AL109917.1;AL391121.1;AC004080.1;RAMP2-AS1;LHX1-DT;HOXD-AS2;AC234582.1;AC009097.4;AC012629.2;LOC100128239;AC044849.1;TRAM2-AS1;LOC105375304;PVT1;PABPC1L2B-AS1;LOC10192…	47
RNA_Binding_Protein	RNAInter	TCEA2	CRNDE;FENDRR;MALAT1;AL356512.1;AL357033.3;AC008738.5;SATB1-AS1;AC079848.1;LINC01578;AL355297.4;AP001107.7;LINC01089;AL360182.2;AC145285.6;ADNP-AS1;AC025431.1;AC068152.1;AC009133.5;AC097358.2;AC079305.1;AL133346.1;AL109917.1;AC092755.2;CAHM;AL391121.1;LHX1-DT;AC004080.1	27
RNA_Binding_Protein	RNAInter	FAM102A	BANCR;MALAT1;AL356512.1;AL357033.3;SATB1-AS1;AC008738.5;AC145285.6;AC079848.1;LINC01578;AP001107.7;AL360182.2;AL355297.4;LOC339192;LINC01089;AC068152.1;LHX1-DT;AC025431.1;LOC101930370;ADNP-AS1;AC079305.1;AC009133.5;RAMP2-AS1;AL109917.1;AC097358.2;AL391121.1;CAHM;HOXD-AS2;AC234582.1;AL133346.1;AC092755.2;LOC642361;ST7-AS1;AC012629.2;AL139393.1;AC012615.2;AC010864.1;AP000547.3;AC004080.1;LOC283140;…	45
RNA_Binding_Protein	RNAInter	ZNF501	MALAT1;AL356512.1;AL357033.3;AC008738.5;SATB1-AS1;AC079848.1;LINC01578;AL355297.4;AP001107.7;LINC01089;AC145285.6;AL360182.2;ADNP-AS1;AC025431.1;AC068152.1	15
RNA_Binding_Protein	RNAInter	RPS27	MALAT1;AL356512.1	2
RNA_Binding_Protein	RNAInter	CHMP6	MALAT1;AL356512.1;LOC339192;RAMP2-AS1;AC145285.6;AL357033.3;LOC101930370;SATB1-AS1;TSPOAP1-AS1;ST7-AS1;LOC728975;AC008738.5	12
RNA_Binding_Protein	RNAInter	PRPF6	MALAT1;FENDRR;CRNDE;AL356512.1;AL357033.3;SATB1-AS1;AC008738.5;AC145285.6;AC079848.1;LINC01578;AP001107.7;AL360182.2;AL355297.4;LOC339192;LINC01089;AC068152.1;LHX1-DT;LOC101930370;AC025431.1;ADNP-AS1;AC079305.1;AC009133.5;RAMP2-AS1;AL109917.1;AC097358.2;CAHM;AL391121.1;HOXD-AS2;AL133346.1;AC234582.1;AC092755.2;LOC642361;ST7-AS1;AC012629.2;AL139393.1;AC012615.2;AC010864.1;AC004080.1;AP000547.3;LOC…	94
RNA_Binding_Protein	RNAInter	MORC3	MALAT1;TUG1;AL356512.1;AC145285.6;AL357033.3;LOC339192;SATB1-AS1;AC008738.5;RAMP2-AS1;AC079848.1;LINC01578;LOC101930370;AL360182.2;LHX1-DT;AP001107.7;ST7-AS1;AL355297.4;AC068152.1;LOC642361;AC025431.1;AC079305.1;LINC01089;ADNP-AS1;AC009133.5;AL139393.2;AC010864.1;HOXD-AS2;TSPOAP1-AS1;AL109917.1;AC234582.1;LOC728975;AL391121.1;CAHM;AL139393.1;AC097358.2;AC012615.2;LOC283140;AC012629.2;AC092755.2;A…	91
RNA_Binding_Protein	RNAInter	UACA	MALAT1;AL356512.1;AL357033.3;AC008738.5;SATB1-AS1;AC079848.1;AL355297.4;LINC01578;AP001107.7;LINC01089;ADNP-AS1;AL133346.1;AL360182.2;AC097358.2;AC009133.5;AC025431.1;AC079305.1;AC068152.1;AC092755.2;CAHM;AC004080.1;AL391121.1;AL109917.1;AC145285.6;AC009097.4;LHX1-DT;PVT1;LOC100128239;AC044849.1;HOXD-AS2;TRAM2-AS1;AC012629.2;LOC105375304;PABPC1L2B-AS1;LOC101928380;AC234582.1;WNT5A-AS1;AC096888.1;…	1649
RNA_Binding_Protein	RNAInter	SMTN	BANCR;MALAT1;TUG1;DANCR;FENDRR;AL356512.1;AL357033.3;SATB1-AS1;AC008738.5;AC079848.1;AC145285.6;LINC01578;AP001107.7;AL355297.4;AL360182.2;LINC01089;AC025431.1;AC068152.1;ADNP-AS1;AC079305.1;AC009133.5;LHX1-DT;AC097358.2;LOC101930370;AL109917.1;AL133346.1;LOC339192;AL391121.1;CAHM;AC092755.2;HOXD-AS2;AC234582.1;AC012629.2;RAMP2-AS1;AC012615.2;AL139393.1;AC004080.1;AP000547.3;LOC100128239;LOC64236…	101
RNA_Binding_Protein	RNAInter	ADAR	PCA3;FENDRR;AL356512.1;AL357033.3;SATB1-AS1;AC145285.6;AC008738.5;AC079848.1;LINC01578;AL360182.2;AP001107.7;LOC339192;AL355297.4;LOC101930370;LHX1-DT;LINC01089;AC068152.1;AC025431.1;RAMP2-AS1;AP002907.1;MALAT1;ARHGAP27P1-BPTFP1-KPNA2P3;LINC00632;SOX2-OT;AC080112.1;LOC101927359;THUMPD3-AS1;LOC102723582;LINC00689;MIF-AS1;SNHG29;AC099518.5;TNRC6C-AS1;AC005037.1;AL031282.2;LINC01692;AL391056.1;KCTD2…	695
RNA_Binding_Protein	RNAInter	FEN1	TUG1;FENDRR;MALAT1;AL356512.1;AL357033.3;SATB1-AS1;AC008738.5;AC145285.6	8
RNA_Binding_Protein	RNAInter	PGM1	FENDRR;CRNDE;MALAT1;AL356512.1;LOC339192;AC145285.6;RAMP2-AS1;AL357033.3	8
RNA_Binding_Protein	RNAInter	CCDC93	MALAT1;FENDRR;AL356512.1;AL357033.3;AC008738.5;SATB1-AS1;AC079848.1;AL355297.4;LINC01578;AP001107.7;LINC01089;ADNP-AS1;AL133346.1;AL360182.2;AC097358.2;AC009133.5;AC025431.1;AC068152.1;AC079305.1;AC092755.2;CAHM;AC004080.1;AL109917.1;AC145285.6;AL391121.1;AC009097.4;LHX1-DT;PVT1;LOC100128239;AC044849.1;HOXD-AS2;TRAM2-AS1;AC234582.1;AC012629.2;PABPC1L2B-AS1;LOC101928380;LOC105375304;WNT5A-AS1;AC09…	383
RNA_Binding_Protein	RNAInter	C11orf49	FENDRR;MALAT1;AL356512.1;AL357033.3;AC008738.5;SATB1-AS1;AL355297.4;AC079848.1;LINC01578;AP001107.7;LINC01089;ADNP-AS1;AL133346.1;AL360182.2;AC097358.2;AC009133.5;AC025431.1;AC068152.1;AC079305.1;AC092755.2;AC004080.1;CAHM;AL109917.1;AL391121.1;AC009097.4;PVT1;AC145285.6;LOC100128239;LHX1-DT;AC044849.1;TRAM2-AS1;PABPC1L2B-AS1;LOC101928380;WNT5A-AS1;HOXD-AS2;LOC105375304;AC012629.2;AC234582.1;AC09…	160
RNA_Binding_Protein	RNAInter	ZNF451	FENDRR;MALAT1;CRNDE;AL356512.1;AL357033.3;AC008738.5;SATB1-AS1;AC079848.1;AL355297.4;LINC01578;AP001107.7;LINC01089;AC145285.6	13
RNA_Binding_Protein	RNAInter	PHLDB2	TUG1;FENDRR;MALAT1;AL356512.1;AL357033.3;SATB1-AS1;AC008738.5;AC145285.6;AC079848.1;LINC01578;AP001107.7;LOC339192;AL360182.2;AL355297.4;LOC101930370;LHX1-DT;AC068152.1;RAMP2-AS1;LINC01089;AC025431.1;AC079305.1;ADNP-AS1;AC009133.5;AL109917.1;AC097358.2;CAHM;HOXD-AS2;AL391121.1;ST7-AS1;LOC642361;AC234582.1;AL133346.1;AC092755.2;AC010864.1;AC012629.2;AC012615.2;AL139393.1;AL139393.2;AP000547.3;LOC2…	48
[truncated: 2,181 more rows]

## Sheet: Supplementary Table S5
Class	Sub Class	Set	LncRNA	Count
[truncated: 704 more rows]
